# Supplementary material for: Viral ecogenomics across the Porifera
Source: Microbiome. 2020 Oct 2;8:144. doi: 10.1186/s40168-020-00919-5 (PMC7532657; doi:10.1186/s40168-020-00919-5)
Supplement: Supplementary file 2 — Additional file 1. Summary of sampling locations, accessing numbers, sequencing statistics and cellular contamination evaluation of virome datasets. N50 values for each dataset were calculated based on evaluation of unfiltered contigs. [file 40168_2020_919_MOESM1_ESM.xlsx]

## Sheet: Sampling and sequencing
Additional file 1: Summary of sampling locations, accessing numbers, sequencing statistics and cellular contamination evaluation of virome datasets. N50 values for each dataset were calculated based on evaluation of unfiltered contigs.
Sample	Accession number	Host species	Collection site	# raw reads	contig N50	# contigs	Longest contig	# predicted genes	# taxonomically assigned genes	% taxonomically assigned genes	# contigs with viral RefSeq taxonomic assignment	% contigs with Viral RefSeq taxonomic assignment	# of reads with HoloVir cellular Marker matches	% of reads with HoloVir cellular marker matches	# of reads with HoloVir viral marker matches	% of reads with HoloVir viral marker matches	# of contigs with HoloVir Cellular Marker matches	% of contigs with cellular marker matches	# of contigs with HoloVir viral marker matches	% of contigs with viral marker matches	# of genes assigned SwissProt functional keywords	% of genes assigned SwissProt keywords
Callyspongia sp. 1	SAMN09948703	Callyspongia sp.	Orpheus Island, GBR	11059195	899	23339	58159	63281	14885	23.5221	9027	38.6777	2353	0.0212764	344366	3.11384	8	0.0342774	2138	9.16063	3092	0.0488614
Callyspongia sp. 2	SAMN09948704	Callyspongia sp.	Orpheus Island, GBR	9356334	932	20309	172832	56308	13307	23.6325	7818	38.4952	1382	0.0147707	249405	2.66563	5	0.0246196	1861	9.16343	2759	0.0489984
Callyspongia sp. 3	SAMN09948705	Callyspongia sp.	Orpheus Island, GBR	8972943	810	21236	69654	56363	13508	23.9661	8121	38.2417	1451	0.0161708	247389	2.75706	8	0.0376719	1957	9.21548	2714	0.0481522
Carteriospongia foliascens 1	SAMN09948706	Carteriospongia foliascens	Orpheus Island, GBR	4918110	675	33078	24096	57288	7564	13.2035	6177	18.674	28246	0.574326	73467	1.49381	140	0.423242	258	0.779975	10472	0.182796
Carteriospongia foliascens 2	SAMN09948707	Carteriospongia foliascens	Orpheus Island, GBR	1779480	698	14225	46996	25768	2828	10.9749	2355	16.5554	12886	0.724144	13125	0.737575	294	2.06678	965	6.78383	6141	0.238319
Carteriospongia foliascens 3	SAMN09948708	Carteriospongia foliascens	Orpheus Island, GBR	15279131	624	45237	23964	76516	9938	12.9881	8368	18.4981	74787	0.489472	186358	1.21969	376	0.831178	1223	2.70354	13052	0.170579
Cinachyrella schulzei 1	SAMN09948709	Cinachyrella schulzei	Orpheus Island, GBR	7947731	467	9621	80905	17001	2517	14.805	1849	19.2184	7473	0.0940268	87685	1.10327	90	0.935454	579	6.01809	1811	0.106523
Cinachyrella schulzei 2	SAMN09948710	Cinachyrella schulzei	Orpheus Island, GBR	8231134	571	12170	81025	26002	4555	17.5179	2949	24.2317	12781	0.155276	88176	1.07125	164	1.34758	1851	15.2095	3731	0.143489
Cinachyrella schulzei 3	SAMN09948711	Cinachyrella schulzei	Orpheus Island, GBR	19594710	660	50864	80778	95389	13752	14.4168	8682	17.069	5121	0.0261346	31475	0.16063	54	0.106165	334	0.656653	8734	0.0915619
Cymbastela marshae 1	SAMN09948712	Cymbastela marshae	Orpheus Island, GBR	1527197	434	4549	9804	7975	1293	16.2132	1184	26.0277	9973	0.653026	207815	13.6076	55	1.20906	243	5.34183	1172	0.146959
Cymbastela marshae 2	SAMN09948713	Cymbastela marshae	Orpheus Island, GBR	3747156	398	5419	7498	6585	1095	16.6287	986	18.1952	4756	0.126923	101216	2.70114	32	0.590515	168	3.1002	1036	0.157327
Cymbastela marshae 3	SAMN09948714	Cymbastela marshae	Orpheus Island, GBR	3119584	405	6751	12455	10427	1674	16.0545	1485	21.9967	8234	0.263945	136602	4.37885	34	0.503629	156	2.31077	1709	0.163901
Echinochalina isaaci 1	SAMN09948715	Echinochalina isaaci	Orpheus Island, GBR	4195100	566	11349	31106	21794	4914	22.5475	3939	34.7079	2678	0.0638364	90545	2.15835	31	0.273152	768	6.76712	1418	0.0650638
Echinochalina isaaci 2	SAMN09948716	Echinochalina isaaci	Orpheus Island, GBR	4499488	510	13898	49604	28567	6655	23.2961	4887	35.1633	1959	0.0435383	511381	11.3653	15	0.107929	1039	7.4759	1784	0.0624497
Echinochalina isaaci 3	SAMN09948717	Echinochalina isaaci	Orpheus Island, GBR	1262540	694	4752	42237	11022	2404	21.8109	1648	34.6801	497	0.0393651	34900	2.76427	4	0.0841751	367	7.72306	538	0.0488115
Ianthella basta 1	SAMN09948718	Ianthella basta	Orpheus Island, GBR	6581154	504	11600	60819	24285	4680	19.2712	3559	30.681	835	0.0126877	110351	1.67677	7	0.0603448	662	5.7069	2319	0.095491
Ianthella basta 2	SAMN09948719	Ianthella basta	Orpheus Island, GBR	4628525	495	12591	39149	23850	5298	22.2138	4290	34.072	303	0.00654636	93694	2.02427	2	0.0158844	885	7.02883	2564	0.107505
Ianthella basta 3	SAMN09948720	Ianthella basta	Orpheus Island, GBR	4832924	552	14561	36340	28801	5996	20.8187	4683	32.1613	235	0.00486248	113113	2.34047	3	0.020603	1041	7.14923	2523	0.0876011
Lamellodysidea herbacea 1	SAMN09948721	Lamellodysidea herbacea	Orpheus Island, GBR	7963478	457	11693	43955	21907	4428	20.2127	3677	31.4462	1986	0.0249389	109320	1.37277	12	0.102626	638	5.45626	1181	0.0539097
Lamellodysidea herbacea 2	SAMN09948722	Lamellodysidea herbacea	Orpheus Island, GBR	14875166	594	9661	14898	18144	3483	19.1964	2942	30.4523	6391	0.0429642	196201	1.31898	20	0.207018	551	5.70334	1332	0.0734127
Lamellodysidea herbacea 3	SAMN09948723	Lamellodysidea herbacea	Orpheus Island, GBR	3024234	504	16931	43769	30283	6132	20.249	5162	30.4885	2544	0.0841205	67766	2.24077	34	0.200815	1008	5.95358	2382	0.078658
Pipestela candelabra 1	SAMN09948724	Pipestela candelabra	Orpheus Island, GBR	12199943	693	35688	49806	32910	4923	14.959	4196	11.7575	31366	0.2571	192277	1.57605	292	0.818202	582	1.6308	7747	0.2354
Pipestela candelabra 2	SAMN09948725	Pipestela candelabra	Orpheus Island, GBR	7741528	557	27010	58681	48732	7037	14.4402	5405	20.0111	46102	0.595516	91131	1.17717	318	1.17734	871	3.22473	9789	0.200874
Pipestela candelabra 3	SAMN09948726	Pipestela candelabra	Orpheus Island, GBR	5873273	958	13373	120555	29643	5397	18.2067	3387	25.3272	31644	0.53878	90232	1.53632	218	1.63015	525	3.92582	7018	0.236751
Stylissa carteri 1	SAMN09948727	Stylissa carteri.	Orpheus Island, GBR	6342132	346	4063	10851	5709	1002	17.5512	820	20.1821	1537	0.0242348	197671	3.11679	0	0	196	4.82402	366	0.0641093
Stylissa carteri 2	SAMN09948728	Stylissa carteri.	Orpheus Island, GBR	4784765	384	7833	16548	13143	2876	21.8824	2271	28.9927	3312	0.0692197	213236	4.45656	3	0.0382995	478	6.10239	1165	0.0886403
Amphimedon ochracea 1	SAMN09948730	Amphimedon ochracea	Al Fahal Reef, Red Sea	3376877	720	7706	26892	18040	4619	25.6042	3152	40.9032	4064	0.120348	146922	4.35082	52	0.674799	607	7.87698	3299	0.182871
Amphimedon ochracea 2	SAMN09948731	Amphimedon ochracea	Al Fahal Reef, Red Sea	14140911	717	29033	61876	71543	16608	23.214	10374	35.7318	5225	0.0369495	447656	3.16568	54	0.185995	2331	8.02879	4956	0.069273
Amphimedon ochracea 3	SAMN09948732	Amphimedon ochracea	Al Fahal Reef, Red Sea	2789728	694	7692	20756	10981	2316	21.091	1218	15.8346	26910	0.96461	120271	4.31121	30	0.390016	273	3.54914	2582	0.235133
Carteriospongia foliascens 1	SAMN09948733	Carteriospongia foliascens.	Al Fahal Reef, Red Sea	2297904	1671	2571	35948	7096	1466	20.6595	999	38.8565	12066	0.525087	146042	6.35544	40	1.55581	156	6.06768	2536	0.357384
Carteriospongia foliascens 2	SAMN09948734	Carteriospongiafoliascens.	Al Fahal Reef, Red Sea	1638276	1135	3913	49410	10708	2112	19.7236	1316	33.6315	8852	0.540324	127554	7.78587	65	1.66113	236	6.03118	3227	0.301363
Carteriospongia foliascens 3	SAMN09948735	Carteriospongia foliascens	Al Fahal Reef, Red Sea	1818190	1280	2787	38097	7284	1558	21.3893	1105	39.6484	6858	0.377188	155981	8.57892	40	1.43524	164	5.88446	2631	0.361203
Crella cyathophora 1	SAMN09948736	Crella cyathophora	Al Fahal Reef, Red Sea	3187541	601	2757	19321	8636	2212	25.6137	1530	55.4951	1794	0.0562816	197195	6.18643	17	0.616612	331	12.0058	1149	0.133048
Crella cyathophora 2	SAMN09948737	Crella cyathophora	Al Fahal Reef, Red Sea	3577191	618	2613	39999	5753	1430	24.8566	991	37.9258	1241	0.034692	131356	3.67204	3	0.114811	195	7.46269	538	0.0935164
Crella cyathophora 3	SAMN09948738	Crella cyathophora	Al Fahal Reef, Red Sea	1836636	614	3977	44834	7951	1709	21.4942	1300	32.688	2433	0.13247	115150	6.26961	29	0.729193	253	6.36158	1362	0.171299
Hyrtios erectus 1	SAMN09948739	Hyrtios erectus	Al Fahal Reef, Red Sea	18367878	921	6400	7865	17674	3850	21.7834	2532	39.5625	8687	0.0472945	247748	1.34881	39	0.609375	516	8.0625	3050	0.17257
Hyrtios erectus 2	SAMN09948740	Hyrtios erectus	Al Fahal Reef, Red Sea	6043419	878	9540	47148	25550	6113	23.9256	3849	40.3459	6263	0.103633	223897	3.70481	41	0.429769	899	9.42348	3478	0.136125
Mycale sp. 1	SAMN09948741	Mycale sp.	Al Fahal Reef, Red Sea	5814624	949	5396	39546	13458	2169	16.1168	1584	29.3551	6382	0.109758	188132	3.2355	43	0.796887	210	3.89177	3047	0.226408
Mycale sp. 2	SAMN09948742	Mycale sp.	Al Fahal Reef, Red Sea	5738469	705	9562	54476	22104	5010	22.6656	3492	36.5196	3285	0.0572452	166055	2.89372	46	0.481071	642	6.71408	3217	0.145539
Mycale sp. 3	SAMN09948743	Mycale sp.	Al Fahal Reef, Red Sea	5057845	682	6123	22927	13601	2752	20.2338	2025	33.072	3504	0.0692785	131251	2.595	53	0.865589	333	5.43851	2702	0.198662
Niphates rowi 1	SAMN09948744	Niphates rowi	Al Fahal Reef, Red Sea	2404038	668	6058	25175	13766	3785	27.4953	2438	40.2443	1571	0.0653484	220504	9.17223	33	0.544734	644	10.6306	1960	0.14238
Niphates rowi 2	SAMN09948745	Niphates rowi	Al Fahal Reef, Red Sea	7345378	922	10017	52589	27503	6603	24.0083	4180	41.7291	4906	0.0667903	229368	3.12262	47	0.469202	907	9.05461	3475	0.12635
Xestospongia testudinaria 1	SAMN09948746	Xestospongia testudinaria	Al Fahal Reef, Red Sea	6127602	881	7533	103486	20344	3286	16.1522	2192	29.0986	22780	0.37176	12636	0.206214	45	0.597372	461	6.11974	3610	0.177448
Xestospongia testudinaria 2	SAMN09948747	Xestospongia testudinaria	Al Fahal Reef, Red Sea	7404390	729	9639	74732	23194	3970	17.1165	2799	29.0383	11632	0.157096	62371	0.842352	38	0.394232	514	5.3325	3114	0.134259
GBR SW	SAMN09948729	Sea water sample	Orpheus Island, GBR	21641703	406	11008	20625	19950	4393	22.0201	3541	32.1675	39302	0.181603	361581	1.67076	131	1.19004	669	6.0774	6007	0.301103
Red Sea SW	SAMN09948748	Sea water sample	Al Fahal Reef, Red Sea	9509473	523	10568	52589	36395	12787	35.1339	7938	75.1136	785	0.00825493	592275	6.22826	10	0.0946253	2344	22.1802	2214	0.0608325

## Sheet: Host category classification
Table S3: Summary of sponge features classified according to: i) microbial symbiont strategy as high microbial abundancy (HMA) or low microbial abundancy (LMA) sponge; ii) host nutritional mode, classified by the presence or absence of photosymbionts.
Sample	Host species	Collection site	Hosts Photosymbionts	Microbial Abundance / Diversity	References	Notes
Callyspongia sp. rep-1	Callyspongia sp.	Orpheus Island, GBR	Yes	LMA	Thomas et al 2016; Moitinho-Silva et al 2017
Callyspongia sp. rep-2	Callyspongia sp.	Orpheus Island, GBR	Yes	LMA	Thomas et al 2016; Moitinho-Silva et al 2017
Callyspongia sp. rep-3	Callyspongia sp.	Orpheus Island, GBR	Yes	LMA	Thomas et al 2016; Moitinho-Silva et al 2017
Carteriospongia foliascens rep-1	Carteriospongia foliascens	Orpheus Island, GBR	Yes	HMA	Luter et al 2015
Carteriospongia foliascens rep-2	Carteriospongia foliascens	Orpheus Island, GBR	Yes	HMA	Luter et al 2015
Carteriospongia foliascens rep-3	Carteriospongia foliascens	Orpheus Island, GBR	Yes	HMA	Luter et al 2015
Cinachyrella schulzei rep-1	Cinachyrella schulzei	Orpheus Island, GBR	No	HMA	Thomas et al 2016	*Same as C. alloclada from EMP dataset
Cinachyrella schulzei rep-2	Cinachyrella schulzei	Orpheus Island, GBR	No	HMA	Thomas et al 2016
Cinachyrella schulzei rep-3	Cinachyrella schulzei	Orpheus Island, GBR	No	HMA	Thomas et al 2016
Cymbastela marshae rep-1	Cymbastela marshae	Orpheus Island, GBR	Yes	HMA	Thomas et al 2016	*Same as C. coralliophila from EMP dataset
Cymbastela marshae rep-2	Cymbastela marshae	Orpheus Island, GBR	Yes	HMA	Thomas et al 2016
Cymbastela marshae rep-3	Cymbastela marshae	Orpheus Island, GBR	Yes	HMA	Thomas et al 2016
Echinochalina isaaci rep-1	Echinochalina isaaci	Orpheus Island, GBR	na	na
Echinochalina isaaci rep-2	Echinochalina isaaci	Orpheus Island, GBR	na	na
Echinochalina isaaci rep-3	Echinochalina isaaci	Orpheus Island, GBR	na	na
Ianthella basta rep-1	Ianthella basta	Orpheus Island, GBR	No	LMA	Luter et al 2010
Ianthella basta rep-2	Ianthella basta	Orpheus Island, GBR	No	LMA	Luter et al 2010
Ianthella basta rep-3	Ianthella basta	Orpheus Island, GBR	No	LMA	Luter et al 2010
Lamellodysidea herbacea rep-1	Lamellodysidea herbacea	Orpheus Island, GBR	Yes	LMA	Flatt et al 2015
Lamellodysidea herbacea rep-2	Lamellodysidea herbacea	Orpheus Island, GBR	Yes	LMA	Flatt et al 2015
Lamellodysidea herbacea rep-3	Lamellodysidea herbacea	Orpheus Island, GBR	Yes	LMA	Flatt et al 2015
Pipestela candelabra rep-1	Pipestela candelabra	Orpheus Island, GBR	na	na
Pipestela candelabra rep-2	Pipestela candelabra	Orpheus Island, GBR	na	na
Pipestela candelabra rep-3	Pipestela candelabra	Orpheus Island, GBR	na	na
Stylissa carteri rep-1	Stylissa carteri	Orpheus Island, GBR	No	LMA	Moitinho-Silva et al 2017; Giles et al 2012
Stylissa carteri rep-2	Stylissa carteri	Orpheus Island, GBR	No	LMA	Moitinho-Silva et al 2017; Giles et al 2012
Amphimedon ochracea rep-1	Amphimedon ochracea	Al Fahal Reef, Red Sea	Yes	LMA	Radwan et al 2009
Amphimedon ochracea rep-2	Amphimedon ochracea	Al Fahal Reef, Red Sea	Yes	LMA	Radwan et al 2009
Amphimedon ochracea rep-3	Amphimedon ochracea	Al Fahal Reef, Red Sea	Yes	LMA	Radwan et al 2009
Carteriospongia foliascens rep-1	Carteriospongia foliascens	Al Fahal Reef, Red Sea	Yes	HMA	Gao et al 2015
Carteriospongia foliascens rep-2	Carteriospongia foliascens	Al Fahal Reef, Red Sea	Yes	HMA	Gao et al 2015
Carteriospongia foliascens rep-3	Carteriospongia foliascens	Al Fahal Reef, Red Sea	Yes	HMA	Gao et al 2015
Crella cyathophora rep-1	Crella cyathophora	Al Fahal Reef, Red Sea	Yes	LMA	Gao et al 2015; Giles et al 2012
Crella cyathophora rep-2	Crella cyathophora	Al Fahal Reef, Red Sea	Yes	LMA	Gao et al 2015; Giles et al 2012
Crella cyathophora rep-3	Crella cyathophora	Al Fahal Reef, Red Sea	Yes	LMA	Gao et al 2015; Giles et al 2012
Hyrtios erectus rep-1	Hyrtios erectus	Al Fahal Reef, Red Sea	No	HMA	Lee et al., 2011
Hyrtios erectus rep-2	Hyrtios erectus	Al Fahal Reef, Red Sea	No	HMA	Lee et al., 2011
Mycale sp. rep-1	Mycale sp.	Al Fahal Reef, Red Sea	na	na
Mycale sp. rep-2	Mycale sp.	Al Fahal Reef, Red Sea	na	na
Mycale sp. rep-3	Mycale sp.	Al Fahal Reef, Red Sea	na	na
Niphates rowi rep-1	Niphates rowi	Al Fahal Reef, Red Sea	na	na
Niphates rowi rep-2	Niphates rowi	Al Fahal Reef, Red Sea	na	na
Xestospongia testudinaria rep-1	Xestospongia testudinaria	Al Fahal Reef, Red Sea	Yes	HMA	Ryu et al 2016; Thomas et al 2016
Xestospongia testudinaria rep-2	Xestospongia testudinaria	Al Fahal Reef, Red Sea	Yes	HMA	Ryu et al 2016; Thomas et al 2016
