# Supplementary material for: Viral ecogenomics across the Porifera
Source: Microbiome. 2020 Oct 2;8:144. doi: 10.1186/s40168-020-00919-5 (PMC7532657; doi:10.1186/s40168-020-00919-5)
Supplement: Supplementary file 3 — Additional file 2. Summary of MEGAN6 genus-level taxonomic assignment of viral genes using BLAST+ comparisons to the viral refseq database. [file 40168_2020_919_MOESM2_ESM.xlsx]

## Sheet: Genus_Comparison_all_samples_no
Additional file 2: Summary of MEGAN6 genus-level taxonomic assignment of viral genes using BLAST+ comparisons to the viral refseq database.
#Datasets	GBR_CALLY_37.contigs.mga.faa-Extraction	GBR_CALLY_46.contigs.mga.faa-Extraction	GBR_CALLY_66.contigs.mga.faa-Extraction	GBR_CAR_14.contigs.mga.faa-Extraction	GBR_CAR_2.contigs.mga.faa-Extraction	GBR_CAR_24.contigs.mga.faa-Extraction	GBR_CINA_35.contigs.mga.faa-Extraction	GBR_CINA_60.contigs.mga.faa-Extraction	GBR_CINA_61.contigs.mga.faa-Extraction	GBR_CYM_25.contigs.mga.faa-Extraction	GBR_CYM_30.contigs.mga.faa-Extraction	GBR_CYM_9.contigs.mga.faa-Extraction	GBR_ECHI_13.contigs.mga.faa-Extraction	GBR_ECHI_34.contigs.mga.faa-Extraction	GBR_ECHI_42.contigs.mga.faa-Extraction	GBR_IAN_31.contigs.mga.faa-Extraction	GBR_IAN_38.contigs.mga.faa-Extraction	GBR_IAN_52.contigs.mga.faa-Extraction	GBR_LAM_44.contigs.mga.faa-Extraction	GBR_LAM_48.contigs.mga.faa-Extraction	GBR_LAM_71.contigs.mga.faa-Extraction	GBR_PIP_19.contigs.mga.faa-Extraction	GBR_PIP_58.contigs.mga.faa-Extraction	GBR_PIP_63.contigs.mga.faa-Extraction	GBR_STY_33.contigs.mga.faa-Extraction	GBR_STY_70.contigs.mga.faa-Extraction	RS_AOC_150.contigs.mga.faa-Extraction	RS_AOC_153.contigs.mga.faa-Extraction	RS_AOC_202.contigs.mga.faa-Extraction	RS_CAR_111.contigs.mga.faa-Extraction	RS_CAR_112.contigs.mga.faa-Extraction	RS_CAR_129.contigs.mga.faa-Extraction	RS_CRE_178.contigs.mga.faa-Extraction	RS_CRE_184.contigs.mga.faa-Extraction	RS_CRE_214.contigs.mga.faa-Extraction	RS_HYR_175.contigs.mga.faa-Extraction	RS_HYR_180.contigs.mga.faa-Extraction	RS_MYC_127.contigs.mga.faa-Extraction	RS_MYC_176.contigs.mga.faa-Extraction	RS_MYC_197.contigs.mga.faa-Extraction	RS_NIP_200.contigs.mga.faa-Extraction	RS_NIP_211.contigs.mga.faa-Extraction	RS_XES_102.contigs.mga.faa-Extraction	RS_XES_136.contigs.mga.faa-Extraction	GBR_SW.contigs.mga.faa-Extraction	RS_SW.contigs.mga.faa-Extraction
root;Viruses;	851	864	817	800	454	903	449	1411	1119	707	635	692	905	790	592	972	983	944	773	1278	1044	484	420	389	1185	1591	1044	867	802	1062	562	932	1146	936	670	759	1000	329	777	663	1338	748	832	1258	996	1373
root;Viruses;dsDNA viruses, no RNA stage;	3431	3407	3909	2489	1914	2431	4171	4398	3294	3310	3134	3658	2851	2805	3358	2102	3055	2263	3000	2845	3384	3299	3255	2474	4348	4096	2337	3484	1879	2288	1995	2242	2157	2083	2236	2200	1697	2396	2256	2306	2051	2160	2038	2383	3097	4439
root;Viruses;dsDNA viruses, no RNA stage;Adenoviridae;	3	0	0	0	0	0	0	0	0	0	0	0	0	0	0	0	0	0	0	0	0	0	0	0	0	0	0	4	0	0	0	0	0	0	0	0	0	0	0	0	0	0	0	0	0	0
root;Viruses;dsDNA viruses, no RNA stage;Adenoviridae;Mastadenovirus;	3	0	0	0	0	0	0	0	0	0	0	0	6	0	0	0	0	0	0	0	0	0	0	0	0	0	0	0	0	0	0	0	9	0	0	0	0	0	0	0	0	3	0	4	0	0
root;Viruses;dsDNA viruses, no RNA stage;Ampullaviridae;	0	0	0	0	0	0	0	0	0	0	0	0	0	0	0	0	0	0	0	0	0	0	0	0	0	0	0	0	0	0	0	0	0	0	0	0	0	0	0	0	0	0	0	0	0	0
root;Viruses;dsDNA viruses, no RNA stage;Ampullaviridae;Ampullavirus;	0	0	0	0	0	0	0	0	0	0	0	0	0	0	0	0	0	0	0	0	0	0	0	0	0	0	0	0	0	0	0	0	0	0	0	0	0	0	0	0	0	0	0	7	0	0
root;Viruses;dsDNA viruses, no RNA stage;Ascoviridae;	0	0	0	1	0	0	0	4	3	0	0	10	0	0	0	2	3	0	4	0	3	19	19	1	0	0	0	1	0	0	0	0	0	0	17	0	0	0	0	0	0	0	0	0	0	0
root;Viruses;dsDNA viruses, no RNA stage;Ascoviridae;Ascovirus;	0	0	0	180	85	87	0	12	0	0	0	0	0	3	8	0	0	0	3	12	0	46	69	67	0	0	66	4	508	364	333	310	6	0	38	156	62	118	14	14	15	38	314	223	307	0
root;Viruses;dsDNA viruses, no RNA stage;Ascoviridae;Toursvirus;	0	0	0	9	11	4	0	0	6	0	74	47	0	0	0	6	7	0	0	0	12	6	0	0	0	0	8	0	48	45	31	24	0	0	0	16	7	17	13	0	0	5	31	22	50	0
root;Viruses;dsDNA viruses, no RNA stage;Asfarviridae;	0	0	0	0	0	0	0	0	0	0	0	0	0	0	0	0	0	0	0	0	0	0	0	0	0	0	0	0	0	0	0	0	0	0	0	0	0	0	0	0	0	0	0	0	0	0
root;Viruses;dsDNA viruses, no RNA stage;Asfarviridae;Asfivirus;	0	0	0	3	0	0	4	6	5	0	0	10	0	0	0	0	0	0	9	0	0	47	107	54	0	0	0	0	34	25	19	18	0	0	0	10	4	10	0	0	0	0	21	13	0	0
root;Viruses;dsDNA viruses, no RNA stage;Baculoviridae;	0	0	0	1	0	9	8	6	3	0	0	0	0	0	0	2	0	0	0	0	1	2	1	0	0	0	0	0	0	0	0	0	0	0	0	0	0	0	0	0	0	4	2	0	7	0
root;Viruses;dsDNA viruses, no RNA stage;Baculoviridae;Alphabaculovirus;	0	0	0	10	55	16	13	9	13	13	0	0	0	3	9	0	0	0	0	13	4	71	20	34	0	20	5	0	29	27	19	24	0	0	0	10	4	0	0	0	0	0	18	13	0	0
root;Viruses;dsDNA viruses, no RNA stage;Baculoviridae;Betabaculovirus;	6	0	4	0	0	0	0	0	5	0	0	20	0	0	0	6	4	4	6	8	0	10	0	0	0	0	0	0	0	0	3	0	0	0	0	0	0	5	0	0	0	0	0	0	0	0
root;Viruses;dsDNA viruses, no RNA stage;Bicaudaviridae;	0	0	0	0	0	0	0	0	0	0	0	0	0	0	0	0	0	0	0	1	0	0	0	1	0	0	0	0	0	0	0	0	0	0	0	0	0	0	0	0	0	0	0	0	0	0
root;Viruses;dsDNA viruses, no RNA stage;Bicaudaviridae;Bicaudavirus;	0	0	0	10	0	11	0	3	0	0	0	0	0	0	0	0	0	0	10	0	0	0	0	0	0	0	0	0	0	0	0	0	0	0	246	0	0	0	0	0	0	0	0	0	4	0
root;Viruses;dsDNA viruses, no RNA stage;Bicaudaviridae;unclassified Bicaudaviridae;	0	0	0	37	0	19	0	4	0	0	14	0	0	0	0	0	0	0	0	8	7	16	8	9	0	0	0	0	0	0	0	0	0	0	0	0	0	0	0	0	0	0	10	4	0	0
root;Viruses;dsDNA viruses, no RNA stage;Caudovirales;	3328	3489	3404	3136	3964	3592	2382	3789	2651	3167	3652	3171	2980	2928	3275	2376	2225	2134	3244	2710	3184	2885	3797	2773	4242	4204	3494	3271	3412	3951	4256	4512	2984	3109	3532	3827	4425	3523	3460	2864	3062	3590	3399	3467	3295	2528
root;Viruses;dsDNA viruses, no RNA stage;Caudovirales;Myoviridae;	1518	1423	1373	1733	1490	1341	577	1151	1444	1788	1587	2408	1665	1293	1139	2387	2287	2556	1315	1620	1543	1649	1523	1601	975	2026	1574	1478	1180	1127	1082	1729	1599	1232	1070	1861	2142	1184	1237	977	1947	1248	1097	1258	1739	1660
root;Viruses;dsDNA viruses, no RNA stage;Caudovirales;Myoviridae;Agatevirus;	0	0	0	0	0	0	0	0	0	0	0	0	0	0	0	0	0	0	0	0	0	0	0	0	0	0	0	0	0	0	108	0	0	0	0	0	0	0	0	0	0	0	24	0	0	0
root;Viruses;dsDNA viruses, no RNA stage;Caudovirales;Myoviridae;B4virus;	0	0	0	0	0	0	0	0	0	21	0	0	0	0	0	0	0	0	0	0	0	0	0	0	0	0	0	0	0	0	0	0	0	0	0	0	0	0	0	0	0	0	0	0	0	0
root;Viruses;dsDNA viruses, no RNA stage;Caudovirales;Myoviridae;Bc431virus;	0	0	0	6	0	0	0	0	58	0	0	0	0	0	0	0	3	0	13	0	0	0	0	0	0	0	0	0	0	0	0	0	0	0	0	0	0	36	0	0	0	0	6	12	0	0
root;Viruses;dsDNA viruses, no RNA stage;Caudovirales;Myoviridae;Bcep78virus;	0	0	0	5	12	0	0	3	7	0	0	0	0	0	0	43	23	4	0	0	0	0	0	0	0	0	0	0	0	3	0	0	0	0	0	0	0	0	0	0	4	0	0	0	44	4
root;Viruses;dsDNA viruses, no RNA stage;Caudovirales;Myoviridae;Bcepmuvirus;	0	0	0	18	0	24	0	0	0	0	0	0	0	0	0	0	10	0	0	10	15	4	0	0	0	0	0	0	0	10	0	0	0	0	0	0	0	0	0	0	0	0	37	4	0	0
root;Viruses;dsDNA viruses, no RNA stage;Caudovirales;Myoviridae;Biquartavirus;	0	0	0	0	22	0	0	0	0	0	0	0	0	0	0	0	0	0	0	0	0	0	0	0	0	0	0	0	0	0	0	0	0	0	0	0	0	0	0	0	0	0	0	0	0	0
root;Viruses;dsDNA viruses, no RNA stage;Caudovirales;Myoviridae;Bxz1virus;	0	0	0	0	0	0	0	0	0	0	0	0	0	0	0	0	0	0	0	0	5	0	0	0	0	4	0	0	0	0	0	0	0	0	0	0	0	0	0	0	0	0	0	0	0	0
root;Viruses;dsDNA viruses, no RNA stage;Caudovirales;Myoviridae;Cd119virus;	0	0	0	0	6	4	0	0	0	0	23	0	0	0	0	0	0	4	0	5	0	0	0	0	0	0	0	0	0	0	0	0	0	0	0	0	0	0	0	0	0	0	149	0	7	0
root;Viruses;dsDNA viruses, no RNA stage;Caudovirales;Myoviridae;Cp51virus;	9	8	5	41	15	21	6	8	34	43	0	9	5	6	0	8	19	20	11	18	5	33	44	26	0	0	8	7	92	95	54	60	5	7	15	28	25	32	6	11	6	7	57	39	0	0
root;Viruses;dsDNA viruses, no RNA stage;Caudovirales;Myoviridae;Cvm10virus;	4	0	4	0	0	0	5	5	9	0	72	0	0	0	8	0	0	0	8	0	8	0	147	3	35	26	0	4	0	0	0	0	0	0	0	10	0	0	3	0	0	0	4	7	34	0
root;Viruses;dsDNA viruses, no RNA stage;Caudovirales;Myoviridae;Eucampyvirinae;	1	1	2	7	0	6	0	0	1	0	0	0	0	0	0	0	0	0	0	0	1	7	1	0	0	0	0	1	0	0	3	0	0	0	0	0	2	0	0	0	0	0	0	0	0	0
root;Viruses;dsDNA viruses, no RNA stage;Caudovirales;Myoviridae;Eucampyvirinae;Cp220virus;	9	8	12	11	0	13	0	9	23	0	17	50	0	7	0	57	153	94	7	0	18	0	8	21	5	43	9	11	50	33	25	18	0	0	0	20	20	25	4	6	8	26	46	30	0	0
root;Viruses;dsDNA viruses, no RNA stage;Caudovirales;Myoviridae;Eucampyvirinae;Cp8virus;	0	0	0	23	0	0	0	0	0	0	0	0	0	0	0	0	0	9	0	0	0	17	5	10	0	0	0	0	0	0	0	0	0	0	0	0	0	3	0	0	0	0	0	9	0	0
root;Viruses;dsDNA viruses, no RNA stage;Caudovirales;Myoviridae;Felixo1virus;	0	0	0	0	0	0	0	0	0	0	0	0	0	0	0	0	0	0	0	0	0	0	0	0	0	0	0	0	6	0	3	0	10	0	0	0	0	0	0	0	0	0	0	0	0	0
root;Viruses;dsDNA viruses, no RNA stage;Caudovirales;Myoviridae;Hapunavirus;	0	67	6	12	0	3	0	0	6	18	0	0	11	0	82	14	0	8	0	30	61	16	0	0	0	0	17	8	35	28	18	25	7	0	0	10	8	13	10	16	20	17	20	49	25	20
root;Viruses;dsDNA viruses, no RNA stage;Caudovirales;Myoviridae;Kpp10virus;	0	0	0	17	35	0	0	0	0	0	0	0	0	0	0	0	0	0	0	0	0	0	0	0	0	0	0	0	0	0	0	0	0	0	0	0	0	0	0	0	0	0	0	0	0	0
root;Viruses;dsDNA viruses, no RNA stage;Caudovirales;Myoviridae;Muvirus;	0	0	0	0	99	39	15	7	5	0	42	0	0	0	33	0	0	0	28	13	7	0	13	6	0	9	15	0	119	106	77	72	0	0	22	38	15	57	6	8	10	9	77	48	82	7
root;Viruses;dsDNA viruses, no RNA stage;Caudovirales;Myoviridae;Nit1virus;	0	0	0	0	0	0	0	0	0	0	0	0	5	3	0	0	0	0	0	0	0	0	0	0	0	0	0	0	28	14	16	0	0	0	0	9	3	6	0	0	0	0	17	12	0	0
root;Viruses;dsDNA viruses, no RNA stage;Caudovirales;Myoviridae;P1virus;	0	0	3	77	82	87	9	11	5	15	0	16	3	0	0	14	4	5	6	11	25	22	7	14	0	0	16	5	100	113	106	108	10	0	5	34	23	46	5	8	7	11	89	103	60	0
root;Viruses;dsDNA viruses, no RNA stage;Caudovirales;Myoviridae;Pakpunavirus;	0	0	5	0	0	0	8	0	0	0	0	0	0	0	0	0	0	0	0	0	0	0	0	0	0	0	0	4	0	0	0	0	0	0	0	0	0	8	0	0	0	0	35	0	0	0
root;Viruses;dsDNA viruses, no RNA stage;Caudovirales;Myoviridae;Pbunavirus;	31	41	45	33	0	10	0	7	0	0	9	21	3	0	0	15	91	183	12	0	4	5	3	11	0	5	6	70	0	0	27	17	16	0	0	0	9	4	24	33	0	4	0	0	0	6
root;Viruses;dsDNA viruses, no RNA stage;Caudovirales;Myoviridae;Peduovirinae;	0	0	0	1	0	0	0	0	0	0	0	4	0	0	0	0	2	0	0	0	0	0	0	0	0	0	0	0	0	0	0	0	15	24	0	0	0	0	0	0	0	0	0	0	0	1
root;Viruses;dsDNA viruses, no RNA stage;Caudovirales;Myoviridae;Peduovirinae;Hp1virus;	0	0	0	0	0	0	0	0	0	0	0	0	0	0	0	0	0	0	0	0	0	0	0	0	0	0	0	0	0	0	0	0	34	60	0	0	0	0	0	0	0	0	0	0	0	0
root;Viruses;dsDNA viruses, no RNA stage;Caudovirales;Myoviridae;Peduovirinae;P2virus;	21	16	8	369	625	235	0	3	12	122	107	60	0	5	0	5	4	0	9	29	35	56	30	27	51	41	233	42	1546	1512	918	910	146	131	218	475	206	483	80	135	103	129	1072	709	244	8
root;Viruses;dsDNA viruses, no RNA stage;Caudovirales;Myoviridae;Phikzvirus;	0	0	0	16	18	21	0	4	4	0	0	0	0	0	0	7	18	0	0	23	0	10	6	4	0	0	0	0	28	28	21	21	0	0	0	9	7	9	0	0	4	4	33	26	0	0
root;Viruses;dsDNA viruses, no RNA stage;Caudovirales;Myoviridae;Secunda5virus;	0	0	0	0	10	12	0	0	0	20	0	7	0	0	0	18	16	5	8	0	5	13	4	0	0	0	9	0	0	0	0	0	0	0	0	37	20	0	0	0	0	0	0	7	0	0
root;Viruses;dsDNA viruses, no RNA stage;Caudovirales;Myoviridae;Spounavirinae;	18	28	17	26	0	7	36	563	52	0	10	37	53	70	43	23	33	44	33	7	19	6	11	11	0	7	6	19	0	0	0	0	12	48	52	7	10	126	20	23	0	2	5	5	0	0
root;Viruses;dsDNA viruses, no RNA stage;Caudovirales;Myoviridae;Spounavirinae;Silviavirus;	0	0	5	0	0	6	0	0	0	0	0	0	24	0	0	0	9	0	0	16	0	0	0	0	0	0	0	0	0	0	0	0	9	15	0	0	0	0	7	0	0	23	0	0	0	0
root;Viruses;dsDNA viruses, no RNA stage;Caudovirales;Myoviridae;Spounavirinae;Spo1virus;	0	0	4	0	0	0	0	0	0	0	0	0	0	0	0	0	0	0	0	6	0	0	0	0	0	0	0	0	0	0	0	0	0	0	0	0	0	0	0	0	0	0	0	0	0	0
root;Viruses;dsDNA viruses, no RNA stage;Caudovirales;Myoviridae;Spounavirinae;Twortvirus;	0	0	0	0	0	0	0	0	0	0	0	0	0	0	0	0	0	0	0	0	0	0	0	0	0	0	0	0	0	0	0	0	0	0	0	0	0	0	0	0	0	0	0	13	0	0
root;Viruses;dsDNA viruses, no RNA stage;Caudovirales;Myoviridae;Spounavirinae;unassigned Spounavirinae;	0	0	0	0	0	0	0	0	0	0	0	9	0	0	9	0	0	0	11	0	0	0	19	11	0	0	0	0	0	0	0	0	0	0	0	0	0	0	0	0	0	0	0	9	0	0
root;Viruses;dsDNA viruses, no RNA stage;Caudovirales;Myoviridae;Spounavirinae;unclassified Spounavirinae;	0	0	0	0	0	7	0	0	0	0	0	28	0	0	0	0	0	0	0	0	0	0	0	0	0	0	0	0	0	0	0	0	0	0	0	0	0	0	0	0	0	0	0	0	0	0
root;Viruses;dsDNA viruses, no RNA stage;Caudovirales;Myoviridae;Tevenvirinae;	15	11	19	36	51	7	3	7	15	0	55	63	14	23	7	12	32	13	30	41	16	31	68	58	0	18	4	9	31	20	26	18	0	0	246	10	5	9	4	34	3	2	45	27	7	2
root;Viruses;dsDNA viruses, no RNA stage;Caudovirales;Myoviridae;Tevenvirinae;Cc31virus;	0	0	0	5	0	0	0	0	0	0	0	0	0	0	0	0	0	0	4	0	5	0	0	0	0	0	0	0	0	0	0	0	0	0	0	0	0	0	0	0	0	0	0	0	0	0
root;Viruses;dsDNA viruses, no RNA stage;Caudovirales;Myoviridae;Tevenvirinae;Js98virus;	0	0	0	0	0	0	0	0	5	16	0	0	0	0	0	0	0	0	0	0	0	0	0	0	0	0	0	0	0	0	0	0	0	0	0	18	0	0	0	0	0	0	0	4	0	0
root;Viruses;dsDNA viruses, no RNA stage;Caudovirales;Myoviridae;Tevenvirinae;Schizot4virus;	27	71	80	33	6	22	18	52	93	82	91	125	53	62	47	81	95	38	56	47	53	69	98	72	0	82	19	32	59	63	41	50	125	143	0	28	31	97	20	14	15	59	45	38	7	38
root;Viruses;dsDNA viruses, no RNA stage;Caudovirales;Myoviridae;Tevenvirinae;Sp18virus;	0	0	0	0	0	0	13	0	21	0	0	0	0	0	0	7	0	0	0	0	0	0	0	0	0	0	0	0	0	0	0	0	0	9	0	0	0	0	0	0	0	0	0	0	0	0
root;Viruses;dsDNA viruses, no RNA stage;Caudovirales;Myoviridae;Tevenvirinae;T4virus;	408	388	369	507	167	332	122	166	437	133	303	453	457	336	294	323	558	636	426	470	582	380	220	199	1465	399	382	441	500	260	195	307	274	154	220	582	531	238	380	482	473	346	411	456	403	436
root;Viruses;dsDNA viruses, no RNA stage;Caudovirales;Myoviridae;unassigned Myoviridae;	64	37	17	643	1017	550	20	67	74	274	813	161	24	17	0	88	73	82	204	116	288	272	342	229	199	52	119	38	983	801	620	613	57	53	98	309	188	318	55	93	65	103	650	475	1009	43
root;Viruses;dsDNA viruses, no RNA stage;Caudovirales;Myoviridae;unclassified Myoviridae;	3907	3644	3694	6037	3676	4774	2299	4097	4055	3946	3845	4857	3480	2748	1937	5657	6077	5794	3560	3731	3704	3707	4401	3896	4985	5871	3986	3802	3482	3418	3393	3688	3708	2614	2165	5098	7359	2625	3271	2464	11268	4866	2711	2987	6980	7322
root;Viruses;dsDNA viruses, no RNA stage;Caudovirales;Myoviridae;Vequintavirinae;	0	0	4	9	0	2	0	0	4	0	0	0	0	3	0	0	0	0	0	0	0	7	2	2	0	0	3	0	0	0	0	0	0	6	0	0	1	0	1	0	0	0	0	0	0	0
root;Viruses;dsDNA viruses, no RNA stage;Caudovirales;Myoviridae;Vequintavirinae;Cr3virus;	0	0	0	0	0	0	0	0	0	0	0	0	0	0	0	0	0	0	0	0	0	0	0	0	0	0	8	0	25	0	0	0	0	0	0	0	0	0	23	0	0	0	6	0	0	0
root;Viruses;dsDNA viruses, no RNA stage;Caudovirales;Myoviridae;Vequintavirinae;Se1virus;	0	0	0	0	0	6	0	0	0	0	0	0	0	0	0	0	0	4	0	3	0	0	3	0	0	0	0	0	0	0	0	0	0	0	0	0	0	0	0	0	0	0	3	0	0	0
root;Viruses;dsDNA viruses, no RNA stage;Caudovirales;Myoviridae;Vequintavirinae;V5virus;	0	0	0	0	0	0	4	0	26	18	0	0	0	59	0	0	0	0	0	0	0	0	19	8	0	0	0	0	0	0	0	0	0	0	0	0	3	0	0	0	0	0	0	0	0	0
root;Viruses;dsDNA viruses, no RNA stage;Caudovirales;Myoviridae;Vhmlvirus;	15	13	16	16	0	9	4	0	8	24	0	14	5	0	0	0	4	0	7	0	18	0	0	0	0	15	0	4	19	0	0	0	0	5	0	0	0	0	3	0	10	6	17	11	38	23
root;Viruses;dsDNA viruses, no RNA stage;Caudovirales;Myoviridae;Vi1virus;	0	0	0	0	0	0	0	0	0	0	0	0	0	0	0	0	11	0	0	0	0	0	0	0	0	0	0	0	0	0	0	0	0	0	0	0	0	0	0	0	0	0	0	0	0	0
root;Viruses;dsDNA viruses, no RNA stage;Caudovirales;Podoviridae;	1213	1212	1155	569	986	1033	530	360	907	1084	1381	1037	1104	1198	1274	2005	2043	726	1728	1622	1522	1065	778	1188	1461	1150	909	1104	444	328	455	467	1249	862	650	942	849	1401	840	855	485	1131	242	518	494	672
root;Viruses;dsDNA viruses, no RNA stage;Caudovirales;Podoviridae;Autographivirinae;	19	20	27	12	0	16	5	33	27	30	48	66	48	110	39	69	46	12	14	29	34	45	15	68	31	39	61	33	5	7	19	22	41	13	33	19	27	17	25	10	20	30	2	25	30	39
root;Viruses;dsDNA viruses, no RNA stage;Caudovirales;Podoviridae;Autographivirinae;Kp34virus;	7	5	5	0	0	4	0	0	0	0	0	0	9	5	5	0	0	0	0	0	0	4	0	0	0	0	0	6	0	0	0	0	0	0	0	0	0	0	0	0	0	0	0	0	0	0
root;Viruses;dsDNA viruses, no RNA stage;Caudovirales;Podoviridae;Autographivirinae;Phikmvvirus;	4	5	0	0	0	13	0	0	8	0	42	16	4	0	0	0	6	0	5	0	8	0	5	4	0	0	26	10	0	0	58	100	7	0	0	0	8	42	51	12	17	17	12	43	0	0
root;Viruses;dsDNA viruses, no RNA stage;Caudovirales;Podoviridae;Autographivirinae;Sp6virus;	0	5	0	0	0	0	0	0	4	0	24	10	0	0	0	0	4	0	6	0	0	5	0	0	0	3	0	0	0	0	0	0	0	0	0	0	0	0	0	0	0	0	0	0	0	11
root;Viruses;dsDNA viruses, no RNA stage;Caudovirales;Podoviridae;Autographivirinae;T7virus;	5	5	8	19	0	11	0	44	0	71	0	78	170	151	147	0	90	0	0	0	13	0	0	0	0	11	13	17	193	0	0	0	15	28	0	21	11	16	0	0	6	24	10	9	0	0
root;Viruses;dsDNA viruses, no RNA stage;Caudovirales;Podoviridae;Autographivirinae;unassigned Autographivirinae;	425	371	496	62	6	65	44	93	239	59	141	159	269	390	285	92	42	67	187	194	269	31	71	59	67	168	22	496	11	0	0	0	57	13	38	28	46	68	67	53	26	36	7	0	141	255
root;Viruses;dsDNA viruses, no RNA stage;Caudovirales;Podoviridae;Autographivirinae;unclassified Autographivirinae;	186	238	236	57	19	43	68	48	194	96	16	78	250	198	226	109	83	104	75	87	93	206	116	210	74	136	51	238	18	0	0	25	11	22	24	15	28	36	83	22	29	74	32	23	33	145
root;Viruses;dsDNA viruses, no RNA stage;Caudovirales;Podoviridae;Bcep22likevirus;	19	19	22	99	237	116	0	6	64	14	0	21	34	27	46	7	10	6	62	24	52	12	31	34	0	0	8	23	3	40	26	65	6	0	5	19	9	0	37	12	10	12	19	0	13	20
root;Viruses;dsDNA viruses, no RNA stage;Caudovirales;Podoviridae;Bpp1virus;	34	47	52	26	23	116	0	0	29	75	59	11	34	14	8	101	0	0	20	19	31	18	49	20	17	32	20	41	4	12	5	0	6	0	0	19	24	0	4	3	11	30	26	7	20	121
root;Viruses;dsDNA viruses, no RNA stage;Caudovirales;Podoviridae;Cba41virus;	246	297	225	127	55	120	66	105	123	114	67	161	454	316	234	110	123	185	136	189	165	48	35	84	35	252	46	189	3	14	0	31	142	135	237	28	19	124	109	51	21	22	27	37	0	5
root;Viruses;dsDNA viruses, no RNA stage;Caudovirales;Podoviridae;Epsilon15virus;	16	13	14	12	19	26	4	0	7	18	12	0	0	0	0	6	0	0	27	16	10	6	0	8	0	0	0	16	0	0	3	0	0	0	0	0	0	0	0	0	0	0	0	0	0	15
root;Viruses;dsDNA viruses, no RNA stage;Caudovirales;Podoviridae;F116virus;	6	8	5	82	132	69	0	5	12	0	0	22	10	5	3	0	15	0	8	37	0	0	0	0	6	0	20	6	113	61	46	28	0	21	9	55	24	15	4	0	8	24	68	26	0	0
root;Viruses;dsDNA viruses, no RNA stage;Caudovirales;Podoviridae;Luz24virus;	0	0	0	0	0	0	0	0	0	0	0	0	0	0	0	0	0	0	0	0	0	0	0	0	0	0	0	0	0	0	10	0	0	0	0	0	0	0	0	0	0	0	0	0	0	0
root;Viruses;dsDNA viruses, no RNA stage;Caudovirales;Podoviridae;N4virus;	46	30	39	136	210	45	4	10	48	35	41	43	49	30	35	30	41	56	190	72	261	93	468	375	0	84	26	42	35	30	20	28	28	36	37	61	54	15	57	24	29	43	30	29	27	10
root;Viruses;dsDNA viruses, no RNA stage;Caudovirales;Podoviridae;Nonanavirus;	5	9	11	10	0	15	6	0	13	25	0	0	7	7	0	4	0	5	0	0	22	7	3	8	36	17	4	7	3	6	5	12	9	0	0	12	0	13	0	0	4	11	0	3	12	0
root;Viruses;dsDNA viruses, no RNA stage;Caudovirales;Podoviridae;P22virus;	5	5	0	20	13	59	0	0	7	0	48	0	0	7	8	54	45	13	22	0	4	37	27	7	0	0	11	3	0	0	14	0	142	27	0	0	0	0	3	0	14	0	149	0	5	0
root;Viruses;dsDNA viruses, no RNA stage;Caudovirales;Podoviridae;Pagevirus;	95	61	32	41	39	22	5	0	13	70	23	0	33	16	0	5	0	0	68	19	33	33	14	21	59	341	62	115	0	0	33	20	22	5	0	88	92	84	32	62	23	59	9	23	141	108
root;Viruses;dsDNA viruses, no RNA stage;Caudovirales;Podoviridae;Phieco32virus;	0	0	0	0	0	0	0	0	0	0	0	0	0	0	0	0	0	0	0	0	0	0	0	0	0	0	8	0	0	0	0	0	6	0	19	0	9	0	0	0	0	3	0	0	0	10
root;Viruses;dsDNA viruses, no RNA stage;Caudovirales;Podoviridae;Picovirinae;	4	3	3	1	0	2	0	0	0	0	0	0	0	1	0	0	0	0	0	6	0	0	2	0	0	0	0	5	0	0	0	0	0	0	0	0	0	0	0	0	0	2	0	0	0	0
root;Viruses;dsDNA viruses, no RNA stage;Caudovirales;Podoviridae;Picovirinae;G7cvirus;	0	0	0	0	0	10	0	0	0	0	0	0	0	3	0	0	0	7	0	0	0	0	0	3	0	0	0	0	0	0	0	0	5	0	0	0	0	0	0	0	0	0	0	0	0	0
root;Viruses;dsDNA viruses, no RNA stage;Caudovirales;Podoviridae;Picovirinae;Phi29virus;	4	5	4	3	0	7	0	0	0	0	0	0	0	0	0	0	0	0	0	0	0	0	0	0	0	0	0	0	0	0	0	0	0	0	0	0	0	0	0	0	0	3	0	0	0	0
root;Viruses;dsDNA viruses, no RNA stage;Caudovirales;Podoviridae;Picovirinae;unclassified Picovirinae;	0	0	0	3	0	3	0	0	6	0	0	0	0	0	0	4	7	21	0	0	0	10	9	29	0	10	0	0	0	0	3	0	0	0	0	0	0	0	0	0	0	0	0	0	0	3
root;Viruses;dsDNA viruses, no RNA stage;Caudovirales;Podoviridae;unassigned Podoviridae;	28	23	22	63	0	18	5	9	36	0	0	28	86	78	75	5	41	37	104	26	88	34	38	54	0	0	34	34	0	6	4	5	39	57	5	11	0	73	33	9	36	21	5	19	0	12
root;Viruses;dsDNA viruses, no RNA stage;Caudovirales;Podoviridae;unclassified Podoviridae;	6333	6734	6098	3162	3080	3438	2276	2226	3911	4807	5283	5123	7696	8301	7334	6791	5338	6402	5770	4494	4581	5347	4775	6762	2575	3595	4897	6118	1701	2723	2734	4377	4588	4274	4844	4211	3899	8480	5164	3884	2312	4273	1510	3746	2274	4803
root;Viruses;dsDNA viruses, no RNA stage;Caudovirales;Podoviridae;Vp5virus;	0	0	0	0	0	0	0	0	0	0	0	0	0	0	3	0	0	0	22	0	0	0	0	0	0	0	14	0	0	0	0	0	0	0	0	0	0	0	0	0	0	0	0	0	0	0
root;Viruses;dsDNA viruses, no RNA stage;Caudovirales;Siphoviridae;	1168	992	1348	1553	2310	2065	512	1227	1033	1274	1286	1293	644	577	483	856	596	583	1781	1523	1472	1188	1815	930	2274	1396	957	1077	1060	2106	1370	1078	1323	1532	1534	2905	1969	1733	1581	1516	1065	1972	1654	1636	1195	1137
root;Viruses;dsDNA viruses, no RNA stage;Caudovirales;Siphoviridae;Andromedavirus;	0	4	11	12	6	14	0	4	7	43	0	9	0	0	0	35	20	28	6	35	9	4	4	0	6	0	0	6	0	4	0	0	0	0	0	0	9	5	0	0	0	7	41	3	5	9
root;Viruses;dsDNA viruses, no RNA stage;Caudovirales;Siphoviridae;Barnyardvirus;	0	0	0	0	0	4	0	0	0	0	0	0	0	0	0	0	0	0	0	0	0	0	0	0	0	0	0	0	0	0	0	0	0	0	0	0	0	0	0	0	0	7	67	6	0	0
root;Viruses;dsDNA viruses, no RNA stage;Caudovirales;Siphoviridae;Bronvirus;	0	0	0	0	0	0	0	0	0	0	0	0	0	0	0	0	0	0	0	0	0	0	0	0	0	5	0	0	0	0	0	0	0	0	0	0	0	0	0	0	0	0	0	0	0	0
root;Viruses;dsDNA viruses, no RNA stage;Caudovirales;Siphoviridae;Cba181virus;	26	20	26	16	0	23	0	6	25	54	0	20	58	29	15	11	16	27	36	32	6	15	20	22	10	4	150	32	12	21	23	24	102	70	32	15	8	39	87	27	31	44	5	31	4	51
root;Viruses;dsDNA viruses, no RNA stage;Caudovirales;Siphoviridae;Cbastvirus;	32	29	26	42	0	15	7	23	47	23	75	5	53	70	61	138	260	297	100	113	40	7	7	13	49	5	89	48	12	0	16	14	41	124	67	13	48	20	136	81	20	39	0	17	25	6
root;Viruses;dsDNA viruses, no RNA stage;Caudovirales;Siphoviridae;Cecivirus;	0	0	0	0	0	0	0	0	0	0	0	0	0	0	0	0	4	0	0	0	0	0	0	0	0	0	0	0	0	9	6	0	9	0	0	4	0	0	5	0	21	50	0	0	0	8
root;Viruses;dsDNA viruses, no RNA stage;Caudovirales;Siphoviridae;Che8virus;	5	5	7	0	0	19	0	0	0	28	0	0	0	0	0	0	0	0	10	0	0	7	7	7	0	0	9	7	0	0	0	0	0	0	0	0	0	0	0	0	0	16	3	0	20	0
root;Viruses;dsDNA viruses, no RNA stage;Caudovirales;Siphoviridae;Che9cvirus;	0	0	0	6	0	0	0	0	0	0	0	0	0	0	0	0	0	0	0	26	0	12	0	0	0	0	0	0	0	0	0	0	0	0	0	0	0	0	0	0	0	0	0	0	0	0
root;Viruses;dsDNA viruses, no RNA stage;Caudovirales;Siphoviridae;Chivirus;	0	0	0	0	0	0	0	0	0	0	0	0	0	0	0	0	0	0	0	0	0	0	0	0	0	0	0	0	0	0	0	0	0	0	0	0	0	4	0	0	0	0	0	0	0	0
root;Viruses;dsDNA viruses, no RNA stage;Caudovirales;Siphoviridae;Corndogvirus;	0	0	0	0	0	0	0	0	0	0	0	0	0	0	0	0	0	0	0	0	0	0	0	0	0	0	9	0	10	0	0	0	26	0	0	6	5	3	14	19	20	35	0	12	0	0
root;Viruses;dsDNA viruses, no RNA stage;Caudovirales;Siphoviridae;D3112virus;	0	0	29	4	0	0	0	0	0	0	0	0	7	0	0	0	0	0	0	0	0	0	0	0	0	0	0	0	0	0	0	0	0	0	0	0	0	0	0	0	0	0	0	0	0	0
root;Viruses;dsDNA viruses, no RNA stage;Caudovirales;Siphoviridae;D3virus;	7	4	5	38	57	39	0	0	10	0	0	6	0	0	0	0	0	0	21	10	10	0	0	0	22	16	5	4	32	27	27	20	0	9	8	9	4	9	0	3	0	4	23	15	0	0
root;Viruses;dsDNA viruses, no RNA stage;Caudovirales;Siphoviridae;E125virus;	31	28	48	144	263	153	5	18	15	106	0	7	0	4	0	40	3	13	9	41	7	11	12	48	0	31	91	43	594	461	381	359	38	7	52	192	92	194	26	31	45	47	373	288	301	0
root;Viruses;dsDNA viruses, no RNA stage;Caudovirales;Siphoviridae;Ff47virus;	0	0	0	0	0	0	0	0	0	0	0	0	0	0	0	0	0	0	0	0	9	0	0	0	0	0	0	0	0	0	0	0	0	0	0	0	0	0	0	0	0	4	0	0	0	0
root;Viruses;dsDNA viruses, no RNA stage;Caudovirales;Siphoviridae;Guernseyvirinae;	0	4	4	3	5	0	0	4	0	0	0	0	5	6	0	0	0	0	0	0	0	11	8	0	0	0	0	4	0	0	5	0	0	0	0	0	0	0	0	0	0	7	0	0	0	0
root;Viruses;dsDNA viruses, no RNA stage;Caudovirales;Siphoviridae;Guernseyvirinae;Jerseyvirus;	0	0	0	4	0	0	0	0	0	0	0	0	0	0	0	0	0	0	0	0	0	3	0	0	0	0	0	0	0	0	0	0	0	0	0	0	0	0	0	0	0	0	0	0	0	0
root;Viruses;dsDNA viruses, no RNA stage;Caudovirales;Siphoviridae;Guernseyvirinae;K1gvirus;	0	0	0	0	0	4	0	0	0	0	0	0	0	0	0	0	0	0	0	0	6	0	0	0	0	0	11	0	0	0	0	0	0	0	0	0	0	0	0	0	0	0	4	0	0	0
root;Viruses;dsDNA viruses, no RNA stage;Caudovirales;Siphoviridae;Guernseyvirinae;Sp31virus;	0	0	0	0	0	0	0	0	0	0	0	0	0	0	0	0	0	0	0	0	4	0	0	0	0	0	0	0	0	0	0	0	0	0	0	0	0	0	0	0	0	0	0	0	0	0
root;Viruses;dsDNA viruses, no RNA stage;Caudovirales;Siphoviridae;L5virus;	0	0	4	0	0	0	0	4	0	0	0	0	0	0	0	0	0	0	0	0	9	0	0	0	0	0	20	0	0	0	0	0	0	0	0	0	0	50	0	20	22	4	0	43	0	5
root;Viruses;dsDNA viruses, no RNA stage;Caudovirales;Siphoviridae;Lambdavirus;	128	155	158	189	299	163	27	11	74	59	42	56	17	43	70	15	24	19	64	69	93	84	60	25	0	28	225	148	306	214	235	184	109	588	32	97	52	121	31	27	40	69	330	172	150	31
root;Viruses;dsDNA viruses, no RNA stage;Caudovirales;Siphoviridae;N15virus;	0	0	0	0	0	0	0	0	0	0	0	0	0	0	0	0	0	0	0	0	0	0	0	0	0	0	0	0	0	0	0	0	0	0	0	0	0	0	0	0	0	0	0	3	0	0
root;Viruses;dsDNA viruses, no RNA stage;Caudovirales;Siphoviridae;Nonagvirus;	11	11	14	0	0	0	3	5	5	5	0	0	0	7	15	5	0	0	35	6	8	0	0	0	0	0	9	10	0	7	6	6	39	0	0	10	4	0	7	7	6	18	3	5	0	6
root;Viruses;dsDNA viruses, no RNA stage;Caudovirales;Siphoviridae;Omegavirus;	0	0	0	15	0	5	0	0	0	0	0	4	0	0	0	0	5	0	6	0	3	0	0	0	0	0	31	0	0	0	6	0	0	0	0	0	0	5	0	0	0	0	7	9	0	0
root;Viruses;dsDNA viruses, no RNA stage;Caudovirales;Siphoviridae;P23virus;	25	45	21	10	0	8	4	4	24	23	30	0	10	12	9	0	5	12	11	31	34	14	10	8	0	0	29	62	8	9	0	11	5	16	19	5	10	10	16	14	8	14	0	17	10	0
root;Viruses;dsDNA viruses, no RNA stage;Caudovirales;Siphoviridae;P70virus;	0	0	0	4	0	0	13	7	12	20	19	0	0	0	0	0	0	0	4	0	16	9	12	11	0	4	6	0	28	24	16	30	0	0	6	13	4	9	5	0	0	0	17	22	8	0
root;Viruses;dsDNA viruses, no RNA stage;Caudovirales;Siphoviridae;Phic31virus;	0	0	0	4	0	0	0	11	15	0	0	0	0	0	0	0	7	3	0	0	0	36	55	58	0	0	11	0	29	34	16	16	0	0	0	11	9	35	0	11	0	5	26	30	0	0
root;Viruses;dsDNA viruses, no RNA stage;Caudovirales;Siphoviridae;Phicbkvirus;	78	68	69	172	434	226	18	26	78	140	81	90	60	69	39	46	22	51	88	132	64	68	41	27	74	70	76	80	5	14	27	76	28	9	72	152	146	75	46	70	102	65	45	107	126	27
root;Viruses;dsDNA viruses, no RNA stage;Caudovirales;Siphoviridae;Phietavirus;	0	0	0	11	0	5	0	0	0	0	0	0	30	0	0	0	0	0	0	43	0	0	0	0	0	14	0	0	0	0	6	0	0	0	5	0	0	0	0	0	0	0	7	3	0	0
root;Viruses;dsDNA viruses, no RNA stage;Caudovirales;Siphoviridae;Phifelvirus;	0	0	0	0	0	0	0	0	8	0	0	23	0	0	4	0	0	0	0	0	9	0	28	0	0	4	0	0	0	0	5	0	0	0	0	0	0	0	0	0	0	0	7	0	0	0
root;Viruses;dsDNA viruses, no RNA stage;Caudovirales;Siphoviridae;Phijl1virus;	0	0	0	0	0	6	0	0	0	0	0	0	0	0	0	0	0	0	0	0	0	16	6	3	0	0	0	5	0	0	0	0	0	0	0	0	0	0	0	0	0	0	0	0	0	0
root;Viruses;dsDNA viruses, no RNA stage;Caudovirales;Siphoviridae;Sap6virus;	0	0	0	0	0	0	0	0	0	0	0	0	0	6	0	0	0	0	0	0	0	0	0	0	0	0	0	0	0	0	0	0	0	0	0	0	0	0	0	0	0	0	5	19	0	0
root;Viruses;dsDNA viruses, no RNA stage;Caudovirales;Siphoviridae;Septima3virus;	0	0	0	8	0	12	0	4	0	0	0	0	0	0	0	0	0	0	0	13	0	0	0	10	0	0	0	0	0	0	0	0	0	0	0	0	0	0	0	0	0	0	0	0	0	0
root;Viruses;dsDNA viruses, no RNA stage;Caudovirales;Siphoviridae;Seuratvirus;	10	8	7	0	0	0	0	0	0	0	0	23	0	0	0	0	0	0	7	0	6	0	0	0	18	40	6	6	0	0	0	0	0	5	0	3	6	0	4	0	4	5	0	0	0	0
root;Viruses;dsDNA viruses, no RNA stage;Caudovirales;Siphoviridae;Sextaecvirus;	0	0	0	66	0	0	0	0	0	0	0	0	0	0	0	0	0	0	9	0	0	16	0	12	0	0	0	0	0	0	7	0	0	0	0	0	4	3	0	0	0	0	0	0	0	0
root;Viruses;dsDNA viruses, no RNA stage;Caudovirales;Siphoviridae;Sfi21dt1virus;	11	0	0	0	0	4	0	125	295	0	0	0	0	0	0	0	0	0	0	0	0	0	0	0	0	14	0	0	0	0	0	0	0	0	0	0	0	0	0	0	0	0	0	0	0	0
root;Viruses;dsDNA viruses, no RNA stage;Caudovirales;Siphoviridae;Sitaravirus;	12	38	13	4	0	4	0	0	0	0	0	10	0	0	0	0	0	0	0	5	0	0	5	12	6	0	0	15	0	0	0	0	0	0	0	0	16	0	0	0	4	6	0	0	9	4
root;Viruses;dsDNA viruses, no RNA stage;Caudovirales;Siphoviridae;Sk1virus;	0	0	0	0	0	0	0	0	0	0	0	10	0	0	0	0	0	0	0	0	0	0	0	0	0	0	0	0	0	0	0	0	0	0	0	0	0	0	0	0	0	0	3	0	0	0
root;Viruses;dsDNA viruses, no RNA stage;Caudovirales;Siphoviridae;Slashvirus;	32	14	8	16	0	62	216	496	75	0	0	0	35	29	5	5	11	23	46	20	36	0	9	7	0	0	8	20	0	0	22	0	0	0	0	4	4	0	6	4	3	0	0	0	4	0
root;Viruses;dsDNA viruses, no RNA stage;Caudovirales;Siphoviridae;Spbetavirus;	5	7	9	66	53	55	85	850	73	54	0	36	0	0	0	0	7	5	6	0	5	15	13	8	0	0	58	8	242	555	266	216	44	0	57	75	51	150	10	18	31	30	252	244	135	0
root;Viruses;dsDNA viruses, no RNA stage;Caudovirales;Siphoviridae;Ssp2virus;	0	0	0	4	4	0	0	0	15	12	0	4	6	6	7	7	22	0	13	0	7	3	8	4	0	0	0	0	0	0	0	0	0	0	0	6	0	0	0	0	0	0	0	32	0	0
root;Viruses;dsDNA viruses, no RNA stage;Caudovirales;Siphoviridae;T5virus;	12	9	13	25	76	109	6	3	21	16	0	0	9	9	0	80	191	5	0	28	20	4	0	13	52	0	4	44	0	0	21	9	0	0	0	23	10	36	10	13	0	20	121	70	0	15
root;Viruses;dsDNA viruses, no RNA stage;Caudovirales;Siphoviridae;Triavirus;	0	0	0	0	0	0	0	0	0	0	0	0	0	0	0	0	3	0	0	0	0	0	0	0	0	0	0	0	0	0	0	0	0	0	0	0	0	5	0	0	0	0	0	0	0	0
root;Viruses;dsDNA viruses, no RNA stage;Caudovirales;Siphoviridae;Tunavirinae;	0	6	7	0	30	9	0	0	0	0	0	0	0	0	0	0	0	1	0	12	6	0	0	0	0	0	0	0	0	0	0	3	0	0	0	0	0	0	0	0	6	0	0	5	4	0
root;Viruses;dsDNA viruses, no RNA stage;Caudovirales;Siphoviridae;Tunavirinae;Rogue1virus;	0	0	0	0	0	0	0	0	0	0	0	0	0	0	0	0	0	4	0	60	0	0	0	0	0	0	32	0	0	0	0	0	7	0	0	0	0	0	0	0	0	0	0	0	0	0
root;Viruses;dsDNA viruses, no RNA stage;Caudovirales;Siphoviridae;Tunavirinae;Rtpvirus;	0	0	0	0	0	0	0	0	0	0	0	0	0	0	0	0	5	0	0	0	0	0	0	0	0	0	0	0	0	0	0	0	0	7	0	0	0	0	0	0	0	0	0	0	0	0
root;Viruses;dsDNA viruses, no RNA stage;Caudovirales;Siphoviridae;Tunavirinae;Tlsvirus;	0	0	0	0	0	0	0	0	0	0	0	0	0	0	0	0	0	0	0	0	0	0	0	0	0	0	0	0	0	0	0	0	3	0	0	0	0	0	0	0	0	0	0	0	0	0
root;Viruses;dsDNA viruses, no RNA stage;Caudovirales;Siphoviridae;unclassified Siphoviridae;	3756	3807	3562	3767	4632	4092	2385	4157	4039	3862	2825	2749	2975	2911	3336	2495	2035	2674	4022	3822	4602	3523	3481	2654	1215	2549	4334	3539	3662	3266	4805	3421	4148	4361	2849	3197	3041	3129	4011	3002	3135	3845	5169	4438	3313	1985
root;Viruses;dsDNA viruses, no RNA stage;Caudovirales;Siphoviridae;Xp10virus;	3	5	6	37	32	12	6	0	21	0	0	275	20	7	8	0	8	0	0	43	5	22	0	6	0	0	144	6	34	37	12	9	9	111	71	21	7	65	13	27	5	8	31	12	0	4
root;Viruses;dsDNA viruses, no RNA stage;Caudovirales;Siphoviridae;Yuavirus;	54	8	18	27	0	185	0	16	33	27	11	30	12	3	13	9	13	5	56	96	31	16	13	9	94	194	12	15	0	0	4	0	7	5	0	30	31	0	0	0	21	5	15	0	0	7
root;Viruses;dsDNA viruses, no RNA stage;Caudovirales;unclassified Caudovirales;	308	269	291	243	403	263	332	76	118	184	108	84	86	80	123	230	134	72	198	191	146	110	174	100	162	548	297	284	100	53	100	196	390	108	307	232	193	63	173	130	220	261	80	126	153	281
root;Viruses;dsDNA viruses, no RNA stage;Herpesvirales;	0	1	0	0	0	1	0	2	2	0	0	0	0	0	0	0	0	0	0	3	0	2	2	0	0	0	0	0	0	0	0	0	0	0	0	0	0	2	0	0	0	0	0	0	0	0
root;Viruses;dsDNA viruses, no RNA stage;Herpesvirales;Alloherpesviridae;	0	0	0	0	0	0	0	0	4	0	0	0	0	0	0	0	0	0	0	0	0	0	0	0	0	0	0	0	0	0	0	0	0	0	0	0	0	0	0	0	0	0	0	0	0	0
root;Viruses;dsDNA viruses, no RNA stage;Herpesvirales;Alloherpesviridae;Cyprinivirus;	0	0	0	7	16	0	0	0	0	15	0	0	0	0	0	11	0	0	0	0	0	0	0	0	0	0	0	0	0	0	0	0	0	0	0	0	0	0	0	0	0	0	0	0	0	0
root;Viruses;dsDNA viruses, no RNA stage;Herpesvirales;Herpesviridae;	18	18	0	4	4	7	8	2	0	0	0	0	0	0	0	0	0	0	3	0	0	0	0	0	0	4	3	0	28	22	17	17	0	0	4	8	4	10	0	3	0	4	15	11	9	0
root;Viruses;dsDNA viruses, no RNA stage;Herpesvirales;Herpesviridae;Alphaherpesvirinae;	0	0	0	4	0	4	0	0	0	0	0	0	7	0	0	0	0	0	0	0	0	0	0	0	0	0	0	0	0	0	0	0	0	0	0	0	0	0	0	0	0	0	0	0	0	0
root;Viruses;dsDNA viruses, no RNA stage;Herpesvirales;Herpesviridae;Alphaherpesvirinae;Varicellovirus;	0	0	0	0	0	0	0	0	0	0	0	0	0	0	0	0	0	0	0	15	0	0	0	0	0	0	0	0	0	0	0	0	0	0	0	0	0	0	0	0	0	0	0	0	0	0
root;Viruses;dsDNA viruses, no RNA stage;Herpesvirales;Herpesviridae;Betaherpesvirinae;	0	0	0	0	0	0	0	0	0	0	0	0	0	0	0	0	0	0	0	0	0	0	0	0	0	0	0	0	0	0	0	0	0	0	0	0	0	0	0	0	0	0	0	0	0	0
root;Viruses;dsDNA viruses, no RNA stage;Herpesvirales;Herpesviridae;Betaherpesvirinae;Proboscivirus;	0	0	0	0	0	0	0	0	6	0	0	0	0	0	0	0	0	0	0	0	0	0	0	0	0	0	0	0	0	0	0	0	0	0	0	0	0	0	0	0	0	0	0	0	0	0
root;Viruses;dsDNA viruses, no RNA stage;Herpesvirales;Herpesviridae;Gammaherpesvirinae;	0	0	0	0	1	0	0	0	4	0	62	5	0	0	0	0	0	0	0	0	0	3	0	7	0	0	0	0	0	0	3	0	0	0	0	0	0	11	0	6	0	0	2	0	0	0
root;Viruses;dsDNA viruses, no RNA stage;Herpesvirales;Herpesviridae;Gammaherpesvirinae;Macavirus;	0	0	0	0	11	0	0	0	0	0	0	0	0	0	0	0	0	0	0	0	0	0	0	0	0	0	0	0	0	0	3	0	0	0	0	0	0	0	0	0	0	0	0	0	0	0
root;Viruses;dsDNA viruses, no RNA stage;Herpesvirales;Herpesviridae;Gammaherpesvirinae;Rhadinovirus;	0	0	0	0	0	0	0	0	0	0	0	0	0	0	0	0	0	0	0	0	0	0	0	0	0	0	3	0	31	29	18	21	0	0	0	10	4	9	0	0	0	0	17	13	0	0
root;Viruses;dsDNA viruses, no RNA stage;Herpesvirales;Herpesviridae;Gammaherpesvirinae;unclassified Gammaherpesvirinae;	0	0	0	0	0	0	0	9	0	0	0	0	0	0	0	0	0	0	0	0	0	0	0	0	0	0	0	0	0	0	0	0	0	0	0	0	0	0	0	0	0	0	0	0	0	0
root;Viruses;dsDNA viruses, no RNA stage;Herpesvirales;Malacoherpesviridae;	0	0	0	0	0	0	0	0	0	0	0	0	0	0	0	0	0	0	0	0	0	0	0	0	0	0	0	0	0	0	0	0	0	0	0	0	0	0	0	0	0	0	0	0	0	0
root;Viruses;dsDNA viruses, no RNA stage;Herpesvirales;Malacoherpesviridae;Ostreavirus;	0	0	0	0	0	0	0	0	0	0	0	0	0	0	0	0	0	0	0	0	0	9	15	8	0	0	0	0	0	0	0	0	0	0	0	0	0	0	0	0	0	0	0	0	0	0
root;Viruses;dsDNA viruses, no RNA stage;Herpesvirales;unclassified Herpesvirales;	0	0	0	0	0	0	5	3	0	0	0	0	0	0	0	0	0	0	0	0	0	0	0	0	0	0	0	0	0	0	0	0	0	0	0	0	0	0	0	0	0	0	0	0	0	0
root;Viruses;dsDNA viruses, no RNA stage;Iridoviridae;	11	10	10	14	36	19	116	19	54	14	16	37	8	3	0	1	5	0	11	31	12	48	61	29	0	2	0	13	7	0	0	0	4	0	11	0	3	0	0	15	3	4	2	8	0	5
root;Viruses;dsDNA viruses, no RNA stage;Iridoviridae;Chloriridovirus;	0	0	0	0	0	0	6	0	0	0	0	0	0	0	0	0	0	0	0	0	0	0	0	0	0	0	0	0	0	0	0	0	0	0	0	0	0	0	0	0	0	0	0	0	0	0
root;Viruses;dsDNA viruses, no RNA stage;Iridoviridae;Iridovirus;	0	0	0	13	0	21	113	11	49	0	57	15	17	5	0	14	0	4	7	9	22	80	50	23	114	11	7	6	56	102	34	43	0	0	9	18	8	18	0	0	0	4	37	23	0	0
root;Viruses;dsDNA viruses, no RNA stage;Iridoviridae;Lymphocystivirus;	0	0	0	7	11	8	11	19	11	84	0	65	3	0	0	8	4	0	0	0	0	17	33	4	82	129	12	0	0	0	50	69	6	0	6	5	5	0	4	0	0	3	0	0	0	0
root;Viruses;dsDNA viruses, no RNA stage;Iridoviridae;Megalocytivirus;	0	0	0	0	0	0	9	0	27	77	42	14	0	0	0	0	0	0	0	0	0	4	6	0	0	0	0	0	0	0	0	0	0	0	0	0	0	0	0	0	0	0	0	0	0	0
root;Viruses;dsDNA viruses, no RNA stage;Iridoviridae;Ranavirus;	0	0	0	22	11	8	9	5	12	11	0	13	0	0	0	37	113	162	0	0	38	16	27	15	636	0	0	0	4	4	0	0	0	0	9	6	0	6	7	8	4	0	3	0	3	0
root;Viruses;dsDNA viruses, no RNA stage;Iridoviridae;unclassified Iridoviridae;	5	0	0	5	0	0	5	9	6	0	0	0	0	0	0	0	0	0	0	0	0	0	6	0	0	0	0	0	0	0	0	0	0	0	0	0	0	0	4	0	0	0	0	0	8	0
root;Viruses;dsDNA viruses, no RNA stage;Ligamenvirales;	0	0	0	0	0	0	0	0	0	0	0	0	0	0	0	0	0	0	0	0	0	0	0	0	0	0	0	0	0	0	0	0	0	0	0	0	1	0	0	0	0	0	0	3	0	0
root;Viruses;dsDNA viruses, no RNA stage;Ligamenvirales;Lipothrixviridae;	0	0	0	0	0	0	0	0	0	0	0	0	0	0	0	0	0	0	0	0	0	0	0	0	0	0	0	0	0	0	0	0	0	0	0	0	0	0	0	0	0	0	0	0	0	0
root;Viruses;dsDNA viruses, no RNA stage;Ligamenvirales;Lipothrixviridae;Betalipothrixvirus;	0	0	0	0	5	7	0	6	5	7	0	0	0	0	0	0	0	0	0	0	0	13	23	14	0	0	6	0	29	30	22	22	0	0	6	11	5	17	0	3	0	0	20	17	0	0
root;Viruses;dsDNA viruses, no RNA stage;Ligamenvirales;Lipothrixviridae;Gammalipothrixvirus;	0	0	0	0	20	7	0	0	0	0	0	0	0	0	0	0	0	0	0	0	0	0	0	0	0	0	0	0	0	0	0	0	0	0	0	0	0	0	0	0	0	0	0	0	0	0
root;Viruses;dsDNA viruses, no RNA stage;Ligamenvirales;Rudiviridae;	0	0	0	0	0	0	0	0	0	0	0	0	0	0	0	0	0	0	0	0	0	0	0	0	0	0	0	0	0	0	0	0	0	0	0	0	0	0	0	0	0	0	0	0	0	0
root;Viruses;dsDNA viruses, no RNA stage;Ligamenvirales;Rudiviridae;Rudivirus;	0	0	0	0	0	0	0	0	0	0	0	0	0	0	0	0	0	0	0	0	0	0	0	0	0	0	0	0	31	0	3	0	0	0	0	0	0	0	0	0	0	0	20	0	13	0
root;Viruses;dsDNA viruses, no RNA stage;Marseilleviridae;	8	8	5	18	30	36	857	367	107	7	68	39	12	12	0	6	10	4	8	6	8	67	32	22	19	0	9	29	97	41	36	51	4	53	13	19	12	34	23	57	3	7	44	28	0	0
root;Viruses;dsDNA viruses, no RNA stage;Marseilleviridae;Marseillevirus;	0	0	0	0	0	4	0	354	3	0	10	0	13	0	0	21	0	0	0	0	0	0	0	0	0	22	0	0	0	0	0	0	0	5	0	0	0	43	7	0	0	0	0	0	0	0
root;Viruses;dsDNA viruses, no RNA stage;Marseilleviridae;unassigned Marseilleviridae;	0	0	0	0	0	0	2808	1073	340	0	0	0	0	0	0	0	0	0	0	0	0	0	0	0	0	0	0	0	0	0	229	0	0	0	0	0	0	0	0	0	0	0	0	0	0	0
root;Viruses;dsDNA viruses, no RNA stage;Marseilleviridae;unclassified Marseilleviridae;	0	0	0	0	0	0	0	3	20	4	0	16	0	0	0	5	4	7	0	0	3	0	10	15	0	0	0	0	0	0	0	0	0	0	0	8	0	9	0	0	0	0	0	0	0	0
root;Viruses;dsDNA viruses, no RNA stage;Mimiviridae;	30	39	22	0	210	200	113	87	119	202	284	225	32	24	29	171	142	127	34	95	63	358	228	201	1124	98	42	27	367	256	230	202	20	33	42	158	58	145	42	102	15	26	243	159	320	7
root;Viruses;dsDNA viruses, no RNA stage;Mimiviridae;Cafeteriavirus;	12	14	7	172	141	183	15	29	35	38	68	102	19	3	0	25	22	19	17	45	23	236	248	166	6	53	47	19	250	181	186	202	20	39	49	105	94	104	41	85	10	32	181	120	208	8
root;Viruses;dsDNA viruses, no RNA stage;Mimiviridae;Mimivirus;	10	8	6	82	135	100	8	7	22	10	60	14	0	0	3	32	18	15	14	44	17	38	24	11	0	3	107	4	188	145	113	134	11	10	40	88	38	62	209	169	14	14	109	92	92	0
root;Viruses;dsDNA viruses, no RNA stage;Mimiviridae;unclassified Mimiviridae;	19	20	21	336	315	260	39	75	61	119	110	306	60	43	10	125	154	77	35	221	51	337	308	210	10	29	72	19	408	346	262	250	28	39	118	156	68	145	67	85	29	47	315	180	403	9
root;Viruses;dsDNA viruses, no RNA stage;Nimaviridae;	0	0	0	0	0	0	0	0	0	0	0	0	0	0	0	0	0	0	0	0	0	0	0	0	0	0	0	0	0	0	0	0	0	0	0	0	0	0	0	0	0	0	0	0	0	0
root;Viruses;dsDNA viruses, no RNA stage;Nimaviridae;Whispovirus;	0	0	0	3	0	0	118	0	314	0	0	0	0	49	0	0	323	135	0	0	0	4	4	0	0	0	0	23	0	0	0	0	33	0	0	0	0	0	76	68	0	0	0	0	0	0
root;Viruses;dsDNA viruses, no RNA stage;Nudiviridae;	0	0	0	0	4	7	0	0	0	0	0	0	0	0	0	0	0	0	0	0	0	0	0	0	0	0	0	0	0	0	3	0	0	0	0	0	0	0	0	0	0	0	0	0	28	0
root;Viruses;dsDNA viruses, no RNA stage;Phycodnaviridae;	147	153	99	372	321	320	137	491	197	473	417	212	280	177	89	123	75	99	268	214	150	640	385	471	110	62	134	130	465	372	262	306	95	168	486	339	191	283	176	489	101	155	401	243	280	41
root;Viruses;dsDNA viruses, no RNA stage;Phycodnaviridae;Chlorovirus;	190	265	279	365	383	336	3812	941	603	330	410	344	275	447	176	709	1240	1584	253	140	182	370	350	425	41	181	294	247	964	695	611	819	569	536	591	437	288	465	283	546	200	269	574	516	371	92
root;Viruses;dsDNA viruses, no RNA stage;Phycodnaviridae;Coccolithovirus;	0	0	0	16	14	24	6	17	13	25	119	23	0	0	0	0	0	0	0	0	0	34	56	44	0	0	9	0	58	40	37	18	0	6	0	23	5	18	0	27	0	0	37	26	45	0
root;Viruses;dsDNA viruses, no RNA stage;Phycodnaviridae;Phaeovirus;	10	7	6	415	520	310	29	17	26	0	130	85	0	6	5	20	12	13	18	35	10	44	34	24	26	15	90	12	658	569	421	365	13	5	43	208	86	194	18	34	14	52	440	290	545	0
root;Viruses;dsDNA viruses, no RNA stage;Phycodnaviridae;Prasinovirus;	41	28	16	313	331	306	16	46	36	125	72	45	24	16	21	38	96	37	70	58	122	120	116	67	20	6	47	23	167	179	231	61	28	39	57	91	73	113	45	59	26	48	107	88	213	33
root;Viruses;dsDNA viruses, no RNA stage;Phycodnaviridae;Prymnesiovirus;	26	23	15	42	28	39	32	43	70	131	88	58	102	69	28	35	18	14	18	47	54	173	144	183	0	6	31	18	11	0	3	0	15	27	201	22	40	91	63	228	0	28	122	20	101	8
root;Viruses;dsDNA viruses, no RNA stage;Phycodnaviridae;unclassified Phycodnaviridae;	115	124	94	565	467	365	716	250	869	714	745	527	325	214	90	1527	1651	1831	104	219	104	787	439	468	164	306	163	101	699	562	564	518	135	131	673	242	169	429	283	552	147	124	538	348	414	51
root;Viruses;dsDNA viruses, no RNA stage;Plasmaviridae;	0	0	0	0	0	0	0	0	0	0	0	0	0	0	0	0	0	0	0	0	0	0	0	0	0	0	0	0	0	0	0	0	0	0	0	0	0	0	0	0	0	0	0	0	0	0
root;Viruses;dsDNA viruses, no RNA stage;Plasmaviridae;Plasmavirus;	0	0	0	0	0	0	0	0	4	0	0	0	0	0	0	0	0	0	0	0	0	0	0	0	0	0	0	0	0	0	0	0	0	0	0	0	0	0	0	0	0	0	0	0	0	0
root;Viruses;dsDNA viruses, no RNA stage;Polydnaviridae;	0	0	0	0	0	0	0	0	0	0	0	0	0	0	0	0	0	0	0	0	0	0	0	0	0	0	0	0	0	0	0	0	0	0	0	0	0	0	0	0	0	0	0	0	0	0
root;Viruses;dsDNA viruses, no RNA stage;Polydnaviridae;Bracovirus;	0	0	0	0	0	3	0	4	4	0	0	0	0	0	0	0	0	0	0	0	0	61	0	0	0	0	0	0	0	0	0	0	0	0	0	0	0	0	0	0	0	0	0	0	0	0
root;Viruses;dsDNA viruses, no RNA stage;Polydnaviridae;Ichnovirus;	0	0	0	0	0	0	0	10	0	0	0	0	0	0	0	0	0	0	0	0	0	0	0	0	0	0	0	0	0	0	0	0	0	0	0	0	0	0	0	0	0	0	0	0	0	0
root;Viruses;dsDNA viruses, no RNA stage;Poxviridae;	1	0	0	0	0	0	0	0	0	0	0	5	0	4	0	1	0	0	0	0	0	18	2	0	0	2	0	4	0	0	0	0	7	13	10	2	1	0	7	13	0	1	1	0	0	2
root;Viruses;dsDNA viruses, no RNA stage;Poxviridae;Chordopoxvirinae;	0	0	0	9	3	5	7	5	20	46	0	6	0	0	0	0	4	0	4	0	8	72	35	41	0	0	9	0	32	24	26	18	6	0	0	11	3	19	4	4	0	3	22	13	2	8
root;Viruses;dsDNA viruses, no RNA stage;Poxviridae;Chordopoxvirinae;Avipoxvirus;	0	0	0	9	4	9	0	5	15	0	0	64	0	0	0	0	0	0	0	11	26	15	9	0	0	0	10	0	79	63	54	46	3	4	4	26	13	28	5	11	5	6	50	32	0	0
root;Viruses;dsDNA viruses, no RNA stage;Poxviridae;Chordopoxvirinae;Leporipoxvirus;	0	0	0	4	0	0	0	0	0	0	0	0	0	0	0	0	0	0	0	0	0	0	0	0	0	0	0	0	0	0	0	0	0	0	0	0	0	0	0	0	0	0	0	0	0	0
root;Viruses;dsDNA viruses, no RNA stage;Poxviridae;Chordopoxvirinae;Molluscipoxvirus;	0	0	0	13	42	20	0	0	0	0	0	0	0	0	0	0	0	0	0	0	0	4	0	0	0	0	0	0	0	0	0	0	0	0	0	0	0	0	0	0	0	0	0	0	0	0
root;Viruses;dsDNA viruses, no RNA stage;Poxviridae;Chordopoxvirinae;Orthopoxvirus;	0	0	0	10	13	15	0	0	0	0	35	15	0	0	0	0	0	0	5	10	9	96	64	86	0	0	4	0	0	0	0	0	0	0	0	0	0	10	0	0	0	0	0	0	34	0
root;Viruses;dsDNA viruses, no RNA stage;Poxviridae;Chordopoxvirinae;Suipoxvirus;	4	4	4	0	0	0	0	0	0	0	0	0	0	0	0	0	0	0	0	0	0	0	0	0	0	0	0	0	0	0	0	0	0	0	0	0	0	0	0	0	0	0	0	0	0	0
root;Viruses;dsDNA viruses, no RNA stage;Poxviridae;Chordopoxvirinae;unassigned Chordopoxvirinae;	0	0	0	0	0	0	0	0	4	0	0	0	0	0	0	0	0	0	0	0	0	0	0	0	0	0	0	0	0	0	0	0	0	0	0	0	0	0	0	0	0	0	0	0	0	0
root;Viruses;dsDNA viruses, no RNA stage;Poxviridae;Chordopoxvirinae;Yatapoxvirus;	0	0	0	5	0	4	0	0	0	0	0	0	0	0	0	0	0	0	0	0	0	0	0	0	0	0	0	0	0	0	0	0	0	0	0	0	0	0	0	0	0	0	0	0	0	0
root;Viruses;dsDNA viruses, no RNA stage;Poxviridae;Entomopoxvirinae;	0	0	0	4	0	0	1	4	2	0	0	7	0	0	0	0	0	0	0	0	3	0	20	11	0	0	0	0	2	0	0	0	0	0	0	0	2	0	0	0	0	0	1	0	0	0
root;Viruses;dsDNA viruses, no RNA stage;Poxviridae;Entomopoxvirinae;Alphaentomopoxvirus;	0	0	0	11	8	24	0	7	0	16	48	0	0	0	0	0	0	0	0	0	4	122	72	78	0	0	16	0	102	102	78	74	4	0	0	23	14	25	0	6	4	11	61	48	168	0
root;Viruses;dsDNA viruses, no RNA stage;Poxviridae;Entomopoxvirinae;Betaentomopoxvirus;	0	0	0	0	0	4	0	0	0	0	0	0	0	0	0	0	0	0	0	0	0	24	0	11	0	0	0	0	0	0	4	0	4	0	0	0	0	0	0	0	0	0	0	0	5	0
root;Viruses;dsDNA viruses, no RNA stage;Poxviridae;Entomopoxvirinae;unclassified Entomopoxvirinae;	0	0	0	0	0	4	583	11	126	105	0	122	0	0	0	66	0	0	0	0	0	229	60	35	179	17	0	0	0	0	3	0	0	0	0	0	0	0	0	0	0	0	39	0	0	0
root;Viruses;dsDNA viruses, no RNA stage;Poxviridae;unclassified Poxviridae;	0	0	0	0	0	4	0	31	36	0	0	0	0	0	0	0	0	0	0	0	0	0	0	0	0	0	0	0	0	0	0	0	0	0	0	3	0	0	8	19	0	0	0	0	0	0
root;Viruses;dsDNA viruses, no RNA stage;Salterprovirus;	0	0	0	0	0	0	0	0	0	0	0	0	0	0	0	0	0	0	0	0	0	0	0	0	0	0	0	0	0	0	0	0	0	0	5	0	0	0	0	3	0	0	0	0	0	0
root;Viruses;dsDNA viruses, no RNA stage;Tectiviridae;	0	0	0	0	0	0	0	0	0	0	0	0	0	0	0	0	0	0	0	0	0	0	0	0	0	0	0	0	0	0	0	0	0	0	0	0	0	0	0	0	0	0	0	0	0	0
root;Viruses;dsDNA viruses, no RNA stage;Tectiviridae;Tectivirus;	0	0	0	0	0	0	0	25	24	103	173	0	0	0	0	0	0	0	0	15	4	31	213	73	0	0	5	0	13	0	453	15	0	0	11	6	105	0	0	0	0	0	208	70	0	0
root;Viruses;dsDNA viruses, no RNA stage;unclassified dsDNA phages;	2478	2351	2498	719	749	821	515	673	1390	1285	1134	697	2539	2258	1916	961	584	1115	2433	3149	2268	596	467	818	1938	1235	3738	2636	888	1030	628	1004	3885	5533	5408	1169	1099	1093	4461	5676	2409	4287	642	1350	833	1769
root;Viruses;dsDNA viruses, no RNA stage;unclassified dsDNA viruses;	5	1	10	126	128	93	37	584	65	78	42	38	5	7	13	28	58	22	9	5	25	150	131	117	0	6	25	15	236	171	194	161	6	8	16	70	31	113	21	32	11	20	171	136	116	9
root;Viruses;dsDNA viruses, no RNA stage;unclassified dsDNA viruses;Abalone shriveling syndrome-associated virus;	0	0	0	0	0	0	0	0	0	0	0	0	0	0	0	0	0	0	0	0	0	0	0	0	0	0	0	0	0	0	0	0	0	0	0	0	3	0	0	0	0	33	0	0	0	0
root;Viruses;dsDNA viruses, no RNA stage;unclassified dsDNA viruses;Apis mellifera filamentous virus;	0	0	0	0	0	52	100	0	209	0	0	0	0	0	0	0	0	0	34	0	0	0	0	0	0	0	0	0	0	0	0	0	0	0	0	0	0	0	0	0	0	0	6	0	0	0
root;Viruses;dsDNA viruses, no RNA stage;unclassified dsDNA viruses;Dunaliella viridis virus SI2;	164	172	226	23	10	19	23	17	44	15	6	0	9	40	24	0	8	0	62	47	38	27	9	13	11	34	6	168	0	0	0	0	21	0	0	6	9	8	0	0	21	7	97	0	27	87
root;Viruses;dsDNA viruses, no RNA stage;unclassified dsDNA viruses;Hydrogenobaculum phage 1;	0	0	0	0	0	0	0	0	0	0	0	0	0	0	0	0	0	0	0	0	0	0	0	0	0	0	0	0	0	0	0	0	0	0	0	0	5	0	0	0	0	0	7	0	0	0
root;Viruses;dsDNA viruses, no RNA stage;unclassified dsDNA viruses;Micromonas pusilla virus 12T;	12	12	10	6	11	12	0	8	9	11	0	0	0	0	0	6	6	6	19	0	0	15	0	8	0	16	8	10	0	0	0	7	7	12	11	10	12	0	12	32	12	9	0	4	35	11
root;Viruses;dsDNA viruses, no RNA stage;unclassified dsDNA viruses;Ostreococcus lucimarinus virus OlV5;	0	0	0	0	0	0	0	0	0	36	16	0	0	0	20	37	0	0	0	0	0	5	0	0	4	0	0	0	0	0	0	0	0	0	0	0	0	0	0	0	0	0	0	0	0	0
root;Viruses;dsDNA viruses, no RNA stage;unclassified dsDNA viruses;Pandoravirus dulcis;	0	0	0	22	0	21	0	9	5	33	42	209	0	0	0	0	0	0	11	15	0	74	71	48	0	0	44	0	374	290	229	249	6	7	22	110	47	120	13	26	14	27	217	148	62	0
root;Viruses;dsDNA viruses, no RNA stage;unclassified dsDNA viruses;Pandoravirus inopinatum;	0	0	0	54	72	36	32	0	0	0	0	67	0	0	0	0	0	0	0	20	4	32	50	31	0	0	13	0	115	66	56	37	0	0	0	36	16	28	0	6	0	6	55	37	111	0
root;Viruses;dsDNA viruses, no RNA stage;unclassified dsDNA viruses;Pandoravirus salinus;	0	0	0	23	0	13	0	11	3	52	38	18	0	0	0	0	7	8	0	0	0	73	24	20	0	0	8	0	57	53	34	36	0	0	4	17	11	17	0	6	0	6	37	21	18	0
root;Viruses;dsDNA viruses, no RNA stage;unclassified dsDNA viruses;Pithovirus;	22	21	18	91	63	84	14	27	42	72	8	86	28	18	0	29	32	40	0	0	3	78	42	26	0	12	13	19	199	194	62	325	234	444	381	78	74	34	322	699	13	38	99	49	71	5
root;Viruses;dsDNA viruses, no RNA stage;unclassified dsDNA viruses;Pyrobaculum filamentous virus 1;	0	0	0	19	23	12	0	0	0	0	0	0	0	0	0	0	0	0	0	0	0	0	0	0	0	0	0	0	0	0	0	0	0	0	0	0	0	0	0	0	0	0	77	0	0	0
root;Viruses;dsDNA viruses, no RNA stage;unclassified dsDNA viruses;Sulfolobales virus YNP1;	0	0	0	0	0	0	0	0	0	0	14	0	0	0	0	0	0	0	0	0	0	12	49	18	0	0	0	0	0	0	0	0	0	0	0	0	0	5	0	0	0	0	11	0	0	0
root;Viruses;dsDNA viruses, no RNA stage;unclassified dsDNA viruses;Sulfolobales Virus YNP2;	0	0	0	0	0	0	0	5	0	0	0	0	0	0	0	0	0	0	0	0	0	22	36	10	0	0	0	0	0	0	0	0	0	0	0	0	0	0	0	0	0	0	0	0	0	0
root;Viruses;dsDNA viruses, no RNA stage;unclassified dsDNA viruses;Sulfolobus monocaudavirus SMV2;	0	0	0	0	0	5	0	0	0	0	0	11	0	0	0	0	0	0	0	0	0	0	0	0	0	0	0	0	0	0	0	0	0	0	0	0	0	0	0	0	0	0	0	0	0	0
root;Viruses;dsDNA viruses, no RNA stage;unclassified dsDNA viruses;Sulfolobus monocaudavirus SMV3;	0	0	0	15	29	21	0	0	0	0	0	17	0	0	0	0	0	0	0	0	0	7	0	4	0	0	0	0	0	0	0	0	0	0	0	0	0	0	0	0	0	0	5	12	0	0
root;Viruses;dsDNA viruses, no RNA stage;unclassified dsDNA viruses;Tetraselmis viridis virus S1;	0	0	0	0	0	0	0	0	0	0	0	0	0	0	0	0	0	0	0	0	0	0	0	0	0	0	0	0	0	0	0	0	0	0	0	0	0	0	4	0	0	0	0	12	0	0
root;Viruses;dsDNA viruses, no RNA stage;unclassified dsDNA viruses;Tetraselmis viridis virus S20;	4	5	0	21	21	25	3	4	9	21	0	0	0	4	6	0	0	0	0	54	10	0	18	10	51	22	10	0	5	4	5	0	0	0	0	29	7	11	8	0	7	24	29	44	0	25
root;Viruses;dsDNA viruses, no RNA stage;unclassified dsDNA viruses;unclassified archaeal dsDNA viruses;	95	64	109	34	0	69	34	78	101	91	88	30	77	89	76	27	14	47	71	25	72	113	162	97	0	61	88	148	48	32	61	41	168	94	56	29	34	43	148	132	70	84	295	161	110	104
root;Viruses;dsRNA viruses;	0	0	0	0	0	0	0	0	0	0	0	0	0	0	0	0	0	0	0	0	0	0	0	0	0	0	0	0	0	0	0	0	0	0	0	0	0	0	0	0	0	0	0	0	0	0
root;Viruses;dsRNA viruses;Reoviridae;	0	0	0	0	0	0	0	0	0	0	0	0	0	0	0	0	0	0	0	0	0	0	0	0	0	0	0	0	0	0	0	0	0	0	0	0	0	0	0	0	0	0	0	0	0	0
root;Viruses;dsRNA viruses;Reoviridae;Spinareovirinae;	0	0	0	0	0	0	0	0	0	0	0	0	0	0	0	0	0	0	0	0	0	0	0	0	0	0	0	0	0	0	0	0	0	0	0	0	0	0	0	0	0	0	0	0	0	0
root;Viruses;dsRNA viruses;Reoviridae;Spinareovirinae;Cypovirus;	0	0	0	4	0	0	0	0	0	0	0	0	0	0	0	0	0	0	0	0	0	0	0	0	0	0	0	0	0	0	0	0	0	0	0	0	0	0	0	0	0	0	0	0	0	0
root;Viruses;Retro-transcribing viruses;	4	0	0	14	0	7	7	6	14	0	0	0	0	4	0	0	0	0	0	0	0	0	0	0	10	2	0	0	0	0	2	0	0	0	0	0	0	0	0	0	0	0	0	0	0	0
root;Viruses;Retro-transcribing viruses;Caulimoviridae;	0	0	0	46	14	23	19	10	29	0	0	0	0	0	0	0	0	0	4	0	3	0	3	0	36	17	0	0	0	0	0	13	0	0	0	0	0	6	0	0	0	0	0	0	0	0
root;Viruses;Retro-transcribing viruses;Caulimoviridae;Badnavirus;	0	0	0	13	4	35	6	7	22	0	24	0	0	0	0	0	0	0	0	0	0	0	0	0	44	10	0	0	0	0	0	3	0	0	0	0	0	0	0	0	0	0	0	0	0	0
root;Viruses;Retro-transcribing viruses;Caulimoviridae;Caulimovirus;	0	0	0	45	7	40	22	16	38	6	26	19	0	0	0	0	0	0	0	11	0	0	4	0	0	34	0	0	0	0	4	0	0	0	0	0	0	7	0	0	0	0	0	0	0	0
root;Viruses;Retro-transcribing viruses;Caulimoviridae;Soymovirus;	0	0	0	4	0	0	0	0	0	0	0	0	0	0	0	0	0	0	0	0	0	0	0	0	0	0	0	0	0	0	0	0	0	0	0	0	0	0	0	0	0	0	0	0	0	0
root;Viruses;Retro-transcribing viruses;Retroviridae;	0	0	0	7	2	15	18	4	22	0	12	0	0	0	0	0	0	0	0	0	0	3	2	0	19	22	0	0	0	0	0	5	0	0	0	0	0	0	0	0	0	0	0	0	0	0
root;Viruses;Retro-transcribing viruses;Retroviridae;Orthoretrovirinae;	0	0	0	18	5	16	21	13	22	0	0	13	0	0	0	0	0	0	0	24	0	1	9	0	0	2	0	0	0	0	0	0	0	0	0	0	0	0	0	0	0	0	0	0	0	0
root;Viruses;Retro-transcribing viruses;Retroviridae;Orthoretrovirinae;Alpharetrovirus;	0	0	0	0	0	0	10	81	35	27	0	0	0	0	0	0	0	0	0	0	0	0	0	0	30	4	0	0	0	0	0	0	0	0	0	0	0	0	0	0	0	0	0	0	0	0
root;Viruses;Retro-transcribing viruses;Retroviridae;Orthoretrovirinae;Betaretrovirus;	0	0	0	0	0	0	0	5	5	0	0	0	0	0	0	0	0	0	0	0	0	4	0	0	0	0	0	0	0	0	0	0	0	0	0	0	0	0	0	0	0	0	0	0	0	0
root;Viruses;Retro-transcribing viruses;Retroviridae;Orthoretrovirinae;Epsilonretrovirus;	0	0	0	8	0	0	0	0	0	0	0	0	0	0	0	0	0	0	0	0	0	0	0	0	0	3	0	0	0	0	0	0	0	0	0	0	0	0	0	0	0	0	0	0	0	0
root;Viruses;Retro-transcribing viruses;Retroviridae;Orthoretrovirinae;Gammaretrovirus;	0	0	0	22	0	12	4	4	11	20	7	0	0	0	0	0	0	0	0	0	0	7	0	0	0	4	0	0	0	0	0	0	0	0	0	0	0	0	0	0	0	0	0	0	0	0
root;Viruses;Retro-transcribing viruses;Retroviridae;Orthoretrovirinae;Lentivirus;	0	0	0	0	0	0	7	0	4	0	0	0	0	0	0	0	0	0	0	0	0	0	0	0	15	4	0	0	0	0	0	0	0	0	0	0	0	0	0	0	0	0	0	0	0	0
root;Viruses;Retro-transcribing viruses;Retroviridae;Spumaretrovirinae;	0	0	0	0	0	0	0	0	0	0	0	0	0	0	0	0	0	0	0	0	0	0	0	0	0	0	0	0	0	0	0	0	0	0	0	0	0	0	0	0	0	0	0	0	0	0
root;Viruses;Retro-transcribing viruses;Retroviridae;Spumaretrovirinae;Spumavirus;	0	0	0	10	0	15	8	6	11	15	0	0	0	0	0	0	0	0	0	0	0	0	0	0	36	29	0	0	0	0	0	0	0	0	0	0	0	0	0	0	0	0	0	0	0	0
root;Viruses;Retro-transcribing viruses;Retroviridae;unclassified Retroviridae;	0	0	0	0	0	0	0	0	0	0	0	0	0	0	0	0	0	0	0	0	0	2	0	0	0	0	0	0	0	0	0	0	0	0	0	0	0	0	0	0	0	0	0	0	0	0
root;Viruses;Retro-transcribing viruses;Retroviridae;unclassified Retroviridae;Atlantic salmon swim bladder sarcoma virus;	0	0	0	0	0	0	0	0	3	0	0	0	0	0	0	0	0	0	0	0	0	0	0	0	0	0	0	0	0	0	0	0	0	0	0	0	0	0	0	0	0	0	0	0	0	0
root;Viruses;Retro-transcribing viruses;Retroviridae;unclassified Retroviridae;Human endogenous retroviruses;	0	0	0	0	0	0	0	0	0	0	0	0	0	0	0	0	0	0	0	0	0	3	0	0	0	0	0	0	0	0	0	0	0	0	0	0	0	0	0	0	0	0	0	0	0	0
root;Viruses;Satellites;	0	0	0	0	0	0	10	0	0	0	0	0	0	0	0	0	0	0	0	0	0	0	0	0	0	0	0	0	0	0	0	0	0	0	0	0	0	0	0	0	0	0	0	0	0	0
root;Viruses;ssDNA viruses;	1	69	1	2	1	12	11	15	23	166	485	125	75	829	2223	1	0	1	60	444	142	104	17	443	8	2	2	7	44	6	26	0	0	19	71	23	57	0	2	331	2	22	605	281	5	2
root;Viruses;ssDNA viruses;Circoviridae;	3	0	2	0	0	0	10	5	3	86	0	0	0	3	2	4	0	0	0	0	11	4	4	2	0	10	2	68	60	0	0	0	0	6	0	0	0	0	18	36	2	0	599	416	0	1
root;Viruses;ssDNA viruses;Circoviridae;Circovirus;	0	0	0	0	0	0	4	0	0	0	0	0	0	4	14	0	0	0	6	0	0	0	0	5	0	0	27	55	65	0	0	0	0	27	0	0	0	0	10	8	0	0	15	9	0	0
root;Viruses;ssDNA viruses;Circoviridae;environmental samples <Circoviridae>;	0	0	0	0	0	0	0	0	0	0	0	0	0	0	0	0	0	0	0	0	0	0	0	0	0	0	0	4	3	0	0	0	0	0	0	0	0	0	8	17	0	4	5	3	0	0
root;Viruses;ssDNA viruses;Circoviridae;unclassified Circoviridae;	12	9	14	43	0	7	380	23	109	0	0	0	0	26	13	37	10	0	49	15	0	11	8	38	638	4	107	125	383	22	18	22	144	187	151	9	18	9	99	562	30	50	241	595	0	6
root;Viruses;ssDNA viruses;Inoviridae;	5	4	9	19	117	26	31	12	6	0	0	24	0	0	17	0	0	0	19	2	23	22	15	9	0	0	0	9	0	0	0	0	0	0	0	10	136	0	3	0	0	2	37	0	2	0
root;Viruses;ssDNA viruses;Inoviridae;Inovirus;	0	0	0	39	49	41	22	26	18	43	0	22	0	0	0	0	0	0	0	17	30	25	14	9	0	0	12	0	69	62	49	38	4	6	0	35	20	38	4	16	0	5	153	27	19	0
root;Viruses;ssDNA viruses;Inoviridae;Plectrovirus;	0	0	0	0	0	0	0	0	0	0	0	0	0	0	0	0	0	0	0	0	0	32	36	19	0	0	0	0	0	0	0	0	0	0	0	0	0	0	0	0	0	0	0	0	0	0
root;Viruses;ssDNA viruses;Inoviridae;unclassified Inoviridae;	0	0	0	4	19	9	4	0	4	20	5	16	0	0	0	0	0	0	3	9	9	26	52	5	0	0	0	0	31	31	19	18	0	0	0	8	4	8	0	0	0	0	19	12	0	0
root;Viruses;ssDNA viruses;Microviridae;	0	4	1	0	0	3	970	132	167	66	55	29	13	8	15	1	4	0	14	59	6	86	92	154	5	4	0	3	11	243	37	33	0	0	43	5	24	0	2	35	0	0	60	62	1	0
root;Viruses;ssDNA viruses;Microviridae;Bullavirinae;	0	0	0	0	12	0	0	0	0	0	0	0	0	0	0	0	0	0	0	0	0	0	0	0	0	0	0	0	0	0	0	0	0	0	0	0	0	0	0	0	0	0	0	0	0	0
root;Viruses;ssDNA viruses;Microviridae;Bullavirinae;Alpha3microvirus;	0	0	0	0	0	0	0	0	0	0	0	0	0	0	6	0	0	0	0	0	0	0	0	0	0	0	0	0	0	0	0	6	0	0	0	0	0	0	0	0	0	0	0	0	0	0
root;Viruses;ssDNA viruses;Microviridae;Bullavirinae;G4microvirus;	0	0	0	0	0	6	0	0	0	0	0	0	0	0	0	0	0	0	0	0	0	0	0	0	0	0	0	0	0	0	4	0	0	0	0	0	0	0	0	0	0	0	0	0	0	0
root;Viruses;ssDNA viruses;Microviridae;Gokushovirinae;	0	0	0	0	5	8	7	0	31	0	0	0	3	9	0	1	0	0	14	8	3	5	4	7	0	0	0	0	6	0	0	0	37	28	204	20	29	0	83	268	11	11	4	24	4	0
root;Viruses;ssDNA viruses;Microviridae;Gokushovirinae;Bdellomicrovirus;	0	0	0	0	3	10	0	0	0	0	0	0	0	0	0	0	0	0	3	0	0	0	0	0	0	0	0	0	0	0	0	0	0	0	0	0	0	0	0	0	0	0	0	0	0	0
root;Viruses;ssDNA viruses;Microviridae;Gokushovirinae;Chlamydiamicrovirus;	0	0	0	0	4	0	0	0	4	0	0	0	0	0	0	0	0	0	0	0	0	4	0	10	0	0	0	0	0	0	0	0	18	0	5	6	10	0	40	120	4	4	5	11	0	0
root;Viruses;ssDNA viruses;Microviridae;Gokushovirinae;unclassified Gokushovirinae;	0	0	0	0	10	6	0	0	16	0	0	0	6	0	0	3	0	0	0	0	0	0	12	12	0	0	0	0	0	3	0	0	11	24	364	8	11	0	29	90	4	4	4	9	8	0
root;Viruses;ssDNA viruses;Microviridae;unclassified Microviridae;	33	30	54	13	23	40	164	34	94	99	168	65	173	152	129	37	21	20	97	69	106	413	278	320	15	31	0	40	5	10	13	0	30	16	21	0	35	3	27	58	4	4	17	12	0	0
root;Viruses;ssDNA viruses;Microviridae;unclassified Microviridae;Microviridae Bog5275_51;	0	0	0	0	0	0	6	0	0	0	0	6	9	9	8	0	0	0	0	0	0	15	0	6	0	0	0	0	0	0	0	0	0	0	0	0	0	0	0	0	0	0	0	0	0	0
root;Viruses;ssDNA viruses;Microviridae;unclassified Microviridae;Microviridae Bog9017_22;	0	0	0	0	0	0	6	0	0	0	0	55	9	9	14	3	0	0	0	0	0	15	5	6	0	0	0	0	0	0	0	0	0	0	0	0	0	0	0	0	0	0	0	0	0	0
root;Viruses;ssDNA viruses;Microviridae;unclassified Microviridae;Microviridae Fen7786_21;	0	0	0	0	0	0	5	0	4	0	0	0	0	0	0	0	0	0	0	0	0	0	0	5	0	0	0	0	0	0	0	0	0	0	0	0	0	0	0	0	0	0	0	0	0	0
root;Viruses;ssDNA viruses;Microviridae;unclassified Microviridae;Microviridae Fen7918_21;	14	14	16	5	0	7	47	29	26	167	85	0	74	67	56	16	5	25	26	47	14	0	77	105	7	13	0	16	0	0	24	0	15	0	0	0	0	0	0	0	0	0	0	0	0	0
root;Viruses;ssDNA viruses;Microviridae;unclassified Microviridae;Microviridae Fen7940_21;	0	0	0	0	0	5	0	0	5	0	0	68	85	3	11	0	0	0	0	0	0	4	5	0	0	0	0	0	0	0	0	0	0	0	0	0	0	0	0	0	0	0	6	0	0	0
root;Viruses;ssDNA viruses;Microviridae;unclassified Microviridae;Microvirus;	0	0	0	0	0	0	0	0	0	0	35	4	0	0	0	0	0	0	0	0	0	0	0	0	0	0	0	0	0	0	0	23	0	0	0	0	0	0	0	0	0	0	176	0	0	0
root;Viruses;ssDNA viruses;Microviridae;unclassified Microviridae;Parabacteroides phage YZ-2015a;	0	0	0	0	0	0	0	0	5	0	0	0	0	0	0	0	0	0	0	12	0	0	0	0	0	0	0	0	0	0	0	0	0	0	0	0	0	0	0	0	0	0	0	0	0	0
root;Viruses;ssDNA viruses;Microviridae;unclassified Microviridae;Pequenovirus;	0	0	0	5	0	0	1972	131	132	29	70	119	10	10	0	0	0	0	10	21	5	154	92	486	769	18	0	0	18	64	1190	22	0	0	0	5	0	3	31	0	0	0	691	0	0	0
root;Viruses;ssDNA viruses;Parvoviridae;	0	0	0	0	0	0	0	0	1	0	0	0	0	0	0	0	0	0	0	0	0	0	0	0	0	0	0	1	0	0	0	0	0	0	0	0	0	0	0	2	0	0	0	0	0	0
root;Viruses;ssDNA viruses;Parvoviridae;Densovirinae;	0	0	0	0	0	1	0	0	0	0	0	0	0	0	0	0	0	0	0	0	0	0	0	0	0	0	0	0	0	0	0	0	0	0	0	0	0	0	5	14	0	0	0	0	0	0
root;Viruses;ssDNA viruses;Parvoviridae;Densovirinae;Brevidensovirus;	0	0	0	0	0	0	0	0	0	0	0	0	0	0	0	0	0	0	0	0	0	0	0	0	0	0	0	0	0	0	0	0	0	0	0	0	0	0	0	16	0	0	0	0	0	0
root;Viruses;ssDNA viruses;Parvoviridae;Densovirinae;Iteradensovirus;	0	0	0	0	0	0	0	0	8	0	0	0	0	0	0	0	0	0	0	0	0	0	0	0	0	0	0	0	0	0	0	0	0	0	0	0	0	0	0	0	0	0	0	0	0	0
root;Viruses;ssDNA viruses;Parvoviridae;Densovirinae;Penstyldensovirus;	0	0	0	0	0	6	0	4	0	0	0	0	0	0	0	0	0	0	0	0	0	0	0	0	0	0	0	0	6	0	0	0	11	0	16	0	0	0	0	27	0	0	0	0	0	0
root;Viruses;ssDNA viruses;Parvoviridae;Densovirinae;unclassified Densovirinae;	0	0	0	0	0	0	0	0	0	0	0	0	0	0	0	0	0	0	0	0	0	3	0	0	0	0	0	0	0	0	0	0	0	0	0	0	0	0	3	13	0	0	0	0	0	0
root;Viruses;ssDNA viruses;Parvoviridae;Parvovirinae;	0	0	0	0	0	0	0	0	0	7	0	0	0	0	0	0	0	0	0	0	0	0	0	0	0	0	0	0	0	0	0	0	0	0	0	0	0	0	0	0	0	0	0	0	0	0
root;Viruses;ssDNA viruses;Parvoviridae;Parvovirinae;Bocaparvovirus;	0	0	0	0	0	0	0	0	0	0	0	0	0	0	0	0	0	0	0	0	0	0	0	0	0	0	0	11	0	0	0	0	0	0	0	0	0	0	0	0	0	0	0	0	0	0
root;Viruses;ssDNA viruses;unclassified ssDNA viruses;	24	39	25	6	0	54	142	21	96	178	242	77	112	873	1930	26	25	28	52	146	23	91	53	1244	13	0	19	38	101	0	0	0	62	50	61	0	31	0	68	509	24	36	181	32	0	0
root;Viruses;ssRNA viruses;	0	0	0	0	0	0	0	0	0	0	0	0	0	0	0	0	0	0	0	0	0	0	0	0	0	0	0	0	0	0	0	0	0	0	0	0	0	0	0	0	0	0	0	0	0	0
root;Viruses;ssRNA viruses;ssRNA positive-strand viruses, no DNA stage;	0	0	0	0	0	6	2	0	1	0	0	0	0	0	0	0	0	0	0	0	0	0	0	0	0	0	0	0	0	0	0	0	0	0	0	0	0	0	0	0	0	2	0	0	2	0
root;Viruses;ssRNA viruses;ssRNA positive-strand viruses, no DNA stage;Astroviridae;	0	0	0	0	0	0	0	0	0	0	0	0	0	0	0	0	0	0	0	0	0	0	0	0	0	0	0	0	0	0	0	0	0	0	0	0	0	0	0	0	0	0	0	0	0	0
root;Viruses;ssRNA viruses;ssRNA positive-strand viruses, no DNA stage;Astroviridae;Mamastrovirus;	0	0	0	0	0	0	0	22	5	47	16	0	0	0	0	0	0	0	0	0	0	30	49	28	0	0	0	0	0	0	0	0	0	0	0	0	0	0	0	0	0	0	0	0	0	0
root;Viruses;ssRNA viruses;ssRNA positive-strand viruses, no DNA stage;Closteroviridae;	0	0	0	0	0	0	0	0	0	0	0	0	0	0	0	0	0	0	0	0	0	0	0	0	0	0	0	0	0	0	0	0	0	0	0	0	0	0	0	0	0	0	0	0	0	0
root;Viruses;ssRNA viruses;ssRNA positive-strand viruses, no DNA stage;Closteroviridae;Crinivirus;	0	0	0	3	0	0	0	0	0	0	0	0	0	0	0	0	0	0	0	0	0	0	0	0	0	0	0	0	0	0	0	0	0	0	0	0	0	0	0	0	0	0	0	0	0	0
root;Viruses;ssRNA viruses;ssRNA positive-strand viruses, no DNA stage;Nidovirales;	2	1	0	2	0	0	0	2	2	0	0	0	0	0	0	0	0	0	0	0	0	0	0	0	0	0	0	2	0	0	0	0	0	0	0	0	0	0	0	0	0	0	0	0	0	4
root;Viruses;ssRNA viruses;ssRNA positive-strand viruses, no DNA stage;Nidovirales;Coronaviridae;	0	0	0	0	0	0	0	0	0	0	0	0	0	0	0	0	0	0	0	0	0	0	0	0	0	0	0	0	0	0	0	0	0	0	0	0	0	0	0	0	0	0	0	0	0	0
root;Viruses;ssRNA viruses;ssRNA positive-strand viruses, no DNA stage;Nidovirales;Coronaviridae;Coronavirinae;	0	0	0	0	0	0	0	0	2	0	0	0	0	0	0	0	0	0	0	0	0	0	0	0	0	0	0	0	0	0	0	0	0	0	0	0	0	0	0	0	0	0	0	0	0	0
root;Viruses;ssRNA viruses;ssRNA positive-strand viruses, no DNA stage;Nidovirales;Coronaviridae;Coronavirinae;Betacoronavirus;	6	4	0	3	0	9	8	9	24	0	0	0	0	0	0	0	0	20	0	0	5	19	20	24	26	0	0	4	0	0	581	10	0	0	0	0	0	0	0	0	0	11	0	29	63	0
root;Viruses;ssRNA viruses;ssRNA positive-strand viruses, no DNA stage;Nidovirales;unclassified Nidovirales;	0	0	0	0	0	0	42	0	0	0	55	0	0	3	0	0	0	0	0	0	0	0	7	9	0	0	0	0	0	0	0	0	0	0	0	0	24	0	0	0	0	0	0	0	0	0
root;Viruses;ssRNA viruses;ssRNA positive-strand viruses, no DNA stage;Potyviridae;	0	0	0	3	0	0	0	0	0	0	0	0	10	0	0	0	0	0	0	0	0	0	0	2	0	0	0	0	0	0	0	0	0	0	0	0	0	0	0	0	0	0	0	0	0	0
root;Viruses;ssRNA viruses;ssRNA positive-strand viruses, no DNA stage;Potyviridae;Ipomovirus;	0	0	0	0	0	7	0	3	0	0	0	0	0	0	0	0	0	0	0	0	0	32	22	20	0	0	0	0	25	22	17	16	0	0	0	9	4	9	0	0	0	0	16	12	0	0
root;Viruses;unassigned viruses;	0	0	0	0	0	0	0	0	3	0	0	0	0	0	0	0	0	0	0	0	0	0	0	0	0	0	0	0	0	0	0	0	0	0	0	0	0	0	0	0	0	0	0	0	0	0
root;Viruses;unassigned viruses;Bidnaviridae;	0	0	0	0	0	0	0	0	0	0	0	0	0	0	0	0	0	0	0	0	0	0	0	0	0	0	0	0	0	0	0	0	0	0	0	0	0	0	0	0	0	0	0	0	0	0
root;Viruses;unassigned viruses;Bidnaviridae;Bidensovirus;	0	0	0	0	0	0	0	0	4	0	0	0	5	0	0	0	0	0	0	59	0	5	0	0	0	0	0	0	0	0	0	0	0	0	0	0	0	0	0	0	0	0	0	0	0	0
root;Viruses;unclassified archaeal viruses;	0	0	0	23	82	49	0	0	0	78	0	0	0	0	0	0	0	0	0	0	0	35	23	16	0	0	7	0	60	49	32	45	0	0	11	18	12	21	0	5	0	5	45	27	36	0
root;Viruses;unclassified phages;	616	565	685	452	325	425	169	357	643	627	332	537	1005	864	551	474	474	492	623	508	610	318	269	321	221	441	772	580	335	639	218	271	921	875	1063	389	554	370	956	529	629	706	191	274	338	2260
root;Viruses;unclassified virophages;	6	0	6	0	0	0	0	27	29	36	0	0	0	0	0	0	0	3	0	0	0	0	0	8	0	0	0	9	84	16	0	4	23	0	7	9	5	17	35	26	0	4	20	48	0	0
root;Viruses;unclassified viruses;	2	2	2	0	2	0	0	0	0	0	0	0	5	0	0	0	0	0	1	0	3	0	0	0	0	0	0	3	7	0	0	0	0	0	0	0	0	0	0	0	0	0	0	0	0	1
root;Viruses;unclassified viruses;Lake Sarah-associated circular molecule 5;	0	0	0	0	0	0	23	6	16	0	0	0	0	0	0	0	0	0	0	0	0	0	0	7	0	0	0	0	0	0	0	30	0	27	0	0	0	0	0	0	0	0	0	405	0	0
root;Viruses;unclassified viruses;Lake Sarah-associated circular virus-10;	13	10	13	0	0	0	65	14	21	16	84	0	0	22	23	7	4	0	6	19	29	15	4	8	0	0	0	34	585	0	0	0	621	700	73	10	10	13	79	197	140	190	26	30	3	0
root;Viruses;unclassified viruses;Lake Sarah-associated circular virus-16;	0	0	0	0	0	0	0	0	0	0	0	0	0	0	0	0	0	0	0	0	0	0	0	0	0	0	0	0	0	0	0	0	0	0	0	0	0	0	0	0	0	4	0	0	0	0
root;Viruses;unclassified viruses;Lake Sarah-associated circular virus-27;	0	0	0	0	0	0	0	0	0	0	0	0	0	0	0	0	0	0	0	0	0	0	0	0	0	0	0	0	0	0	0	0	0	0	0	0	0	0	0	0	0	0	0	4	0	0
root;Viruses;unclassified viruses;Mollivirus sibericum;	0	0	0	98	155	12	5	4	26	19	14	35	0	0	0	0	0	0	0	0	0	125	61	46	0	0	9	0	29	27	16	39	9	18	19	9	11	24	17	0	10	8	20	13	53	3
root;Viruses;unclassified viruses;Planaria asexual strain-specific virus-like element type 1;	0	0	0	3	0	4	0	0	0	0	0	0	0	0	0	0	0	0	0	0	0	0	0	0	0	0	0	0	0	0	0	0	0	0	0	0	0	0	0	0	0	0	4	0	0	0
root;Viruses;Virus families not assigned to an order;	0	0	0	0	0	0	0	0	0	0	0	0	0	0	0	0	0	0	0	0	0	0	0	0	0	0	0	0	0	0	0	0	0	0	0	0	0	0	0	0	0	0	0	0	0	0
root;Viruses;Virus families not assigned to an order;Lavidaviridae;	0	0	0	0	0	0	0	0	4	0	0	0	0	0	0	0	0	0	0	0	0	0	0	0	0	0	0	0	0	0	0	0	0	0	0	0	0	0	0	0	0	0	0	0	0	0
root;Viruses;Virus families not assigned to an order;Lavidaviridae;Mavirus;	0	0	0	0	0	0	0	0	0	0	0	0	0	0	0	0	0	0	0	0	0	0	0	0	0	0	0	0	10	0	0	0	0	0	0	0	0	0	9	3	0	0	0	0	0	0
root;Viruses;Virus families not assigned to an order;Lavidaviridae;Sputnikvirus;	0	0	0	0	0	0	0	0	0	11	0	0	0	0	0	0	0	0	0	0	0	0	0	0	0	0	0	0	0	0	0	0	0	0	0	0	0	0	0	0	0	0	0	0	0	0
root;Viruses;Virus families not assigned to an order;Sphaerolipoviridae;	0	0	0	0	0	0	0	0	0	0	0	0	0	0	0	0	0	0	0	0	0	0	0	0	0	0	0	0	0	0	0	0	0	0	0	0	0	0	0	0	0	0	0	0	0	0
root;Viruses;Virus families not assigned to an order;Sphaerolipoviridae;Gammasphaerolipovirus;	0	0	0	0	0	0	899	17	191	0	0	0	0	0	0	0	0	0	0	0	0	0	0	0	0	0	0	0	0	0	0	0	0	0	0	0	0	103	0	0	0	0	0	0	0	0
root;Viruses;Virus families not assigned to an order;Sphaerolipoviridae;unclassified Sphaerolipoviridae;	0	0	0	0	0	0	0	0	0	0	0	0	0	0	3	0	0	0	0	0	0	0	0	0	0	0	0	0	0	0	0	0	0	0	0	0	0	0	0	0	0	0	0	0	0	0
