# Supplementary material for: Viral ecogenomics across the Porifera
Source: Microbiome. 2020 Oct 2;8:144. doi: 10.1186/s40168-020-00919-5 (PMC7532657; doi:10.1186/s40168-020-00919-5)
Supplement: Supplementary file 5 — Additional file 4. Similarity percentage analysis (SIMPER) of differences in viral metagenomes associated with sponges with and without photosymbionts, based on Bray-Curtis similarity of genus-level taxonomic assignment of predicted genes. The columns two and three identify the average abundance of viral taxa within each sponge group, the fourth and fifth columns represent the Bray Curtis dissimilarity metric between sponges with and without photosymbionts and its standard deviation, respectively. The sixth column shows the percentage of dissimilarity contribution explained by that viral taxa and the seventh column shows the cumulative Bray Curtis dissimilarity metric for the taxa. The eighth and ninth columns represent the natural hosts for the viral group according the International Committee on Taxonomy of Viruses (ICTV). [file 40168_2020_919_MOESM4_ESM.xlsx]

## Sheet: SIMPER_Nutritional mode
Similarity percentage analysis (SIMPER) of differences in viral metagenomes associated with sponges with and without photosymbionts, based on Bray-Curtis similarity of genus-level taxonomic assignment of predicted genes. The columns two and three identify the average abundance of viral taxa within each sponge group, the fourth and fifth columns represent the Bray Curtis dissimilarity metric betwe…
SIMPER
Similarity Percentages - species contributions
One-Way Analysis
Data worksheet
Name: Data4
Data type: Other
Sample selection: All
Variable selection: All
Parameters
Resemblance: S17 Bray Curtis similarity
Cut off for low contributions: 90.00%
Species	Av.Diss	Diss/SD	Contrib%	Cum.%	Av.Abund Photosymbionts present	Av.Abund Photosymbionts absent	Natural host classification according ICTV
Caudovirales;Podoviridae;Vp5virus;	1.33	1.43	3.96	3.96	65.1	63.09	Bacteria
Phycodnaviridae;Coccolithovirus;	1.28	1.08	3.8	7.76	20.15	27.63	Eukaryote
Caudovirales;Myoviridae;Phikzvirus;	1.21	1.29	3.59	11.35	16.19	5.91	Bacteria
Caudovirales;Siphoviridae;Xp10virus;	1.14	1.34	3.39	14.74	62.17	52.07	Bacteria
Caudovirales;Siphoviridae;Andromedavirus;	0.94	1.63	2.8	17.54	37.84	35.09	Bacteria
Caudovirales;Myoviridae;Agatevirus;	0.81	1.69	2.42	19.96	38.02	40.88	Bacteria
Phycodnaviridae;Prasinovirus;	0.73	1.24	2.17	22.13	11.11	5.88	Eukaryote
Caudovirales;Siphoviridae;Ssp2virus;	0.73	1.1	2.16	24.3	7.61	6.76	Bacteria
Caudovirales;Siphoviridae;N15virus;	0.73	1.49	2.16	26.45	12.5	5.26	Bacteria
Caudovirales;Siphoviridae;Ff47virus;	0.68	1.28	2.03	28.49	10.26	5.1	Bacteria
Mimiviridae;Cafeteriavirus;	0.67	0.94	2	30.48	10.25	13.07	Eukaryote
Ascoviridae;Toursvirus;	0.66	1.08	1.97	32.45	7.22	2.38	Eukaryote
Marseilleviridae;Marseillevirus;	0.6	0.83	1.78	34.23	4.85	7.86	Eukaryote
Caudovirales;Siphoviridae;Spbetavirus;	0.53	0.95	1.58	35.81	2.32	6	Bacteria
Phycodnaviridae;Chlorovirus;	0.52	1.43	1.55	37.36	15.97	12.82	Eukaryote
Caudovirales;Podoviridae;Phieco32virus;	0.5	1.25	1.48	38.84	5.03	5.32	Bacteria
Caudovirales;Siphoviridae;Cecivirus;	0.49	1.23	1.45	40.29	5.5	7.92	Bacteria
Caudovirales;Podoviridae;Epsilon15virus;	0.46	1.37	1.35	41.64	9.96	9.61	Bacteria
Caudovirales;Podoviridae;Bcep22likevirus;	0.43	1.46	1.27	42.92	7.32	8.83	Bacteria
Caudovirales;Myoviridae;Spounavirinae;Silviavirus;	0.43	0.82	1.27	44.18	3.14	6.26	Bacteria
Mimiviridae;Mimivirus;	0.41	1.37	1.23	45.41	8.65	5.89	Eukaryote
Phycodnaviridae;Prymnesiovirus;	0.41	1.23	1.23	46.64	9.66	6.38	Eukaryote
Caudovirales;Siphoviridae;Triavirus;	0.41	1.2	1.21	47.84	3.63	4.89	Bacteria
Caudovirales;Siphoviridae;Yuavirus;	0.38	1.03	1.14	48.98	4.82	1.71	Bacteria
Iridoviridae;Megalocytivirus;	0.37	1.12	1.1	50.09	2.16	4.07	Eukaryote
Caudovirales;Myoviridae;Pakpunavirus;	0.37	1.36	1.1	51.18	5.22	2.72	Bacteria
Caudovirales;Myoviridae;Eucampyvirinae;Cp8virus;	0.37	1.2	1.09	52.27	3.26	5.51	Bacteria
Caudovirales;Myoviridae;Nit1virus;	0.36	1.32	1.08	53.35	4.22	2.18	Bacteria
Iridoviridae;Lymphocystivirus;	0.36	1.17	1.07	54.42	3.43	4.78	Eukaryote
Caudovirales;Podoviridae;Bpp1virus;	0.36	1.22	1.06	55.48	5.03	2.61	Bacteria
Caudovirales;Siphoviridae;Phietavirus;	0.35	1.25	1.04	56.52	8.91	7.82	Bacteria
Caudovirales;Podoviridae;Luz24virus;	0.35	1.36	1.04	57.57	4.71	2.43	Bacteria
Circoviridae;Circovirus;	0.35	0.68	1.03	58.6	3.5	1.23	Eukaryote
Caudovirales;Podoviridae;Cba41virus;	0.34	1.32	1	59.6	4.5	3.45	Bacteria
Caudovirales;Podoviridae;Nonanavirus;	0.33	1.06	0.99	60.6	7.38	5.58	Bacteria
Inoviridae;Plectrovirus;	0.33	1.27	0.99	61.59	4.14	2.44	Bacteria
Caudovirales;Podoviridae;Pagevirus;	0.33	1.06	0.98	62.57	3.13	2.03	Bacteria
Poxviridae;Entomopoxvirinae;Betaentomopoxvirus;	0.32	1.1	0.96	63.53	3.58	1.12	Eukaryote
Caudovirales;Myoviridae;Tevenvirinae;Sp18virus;	0.31	1.14	0.92	64.45	7.04	6.59	Bacteria
Inoviridae;Inovirus;	0.3	1	0.9	65.35	2.26	2.63	Bacteria
Iridoviridae;Chloriridovirus;	0.3	1.29	0.88	66.24	2.86	2.89	Eukaryote
Caudovirales;Siphoviridae;Sitaravirus;	0.29	0.6	0.88	67.12	0.23	3.21	Bacteria
Poxviridae;Chordopoxvirinae;Leporipoxvirus;	0.29	1.21	0.87	67.99	3.35	1.48	Eukaryote
Caudovirales;Myoviridae;Tevenvirinae;Cc31virus;	0.29	0.99	0.85	68.84	4.81	3.06	Bacteria
Phycodnaviridae;Phaeovirus;	0.28	1.14	0.84	69.68	3.23	1.72	Eukaryote
Caudovirales;Siphoviridae;Cbastvirus;	0.27	1.14	0.81	70.49	5.09	3.18	Bacteria
Caudovirales;Myoviridae;Kpp10virus;	0.27	1.23	0.8	71.28	3.26	1.5	Bacteria
Microviridae;Gokushovirinae;Bdellomicrovirus;	0.26	0.86	0.78	72.06	2.1	1.91	Bacteria
Caudovirales;Myoviridae;Cvm10virus;	0.26	1.31	0.77	72.84	4.55	3.31	Bacteria
Caudovirales;Siphoviridae;P70virus;	0.25	1.31	0.76	73.59	3.67	2	Bacteria
Retroviridae;Orthoretrovirinae;Betaretrovirus;	0.25	0.86	0.74	74.33	0.23	2.56	Eukaryote
Caudovirales;Siphoviridae;E125virus;	0.25	1.45	0.74	75.07	3.45	1.69	Bacteria
Caudovirales;Podoviridae;Autographivirinae;Sp6virus;	0.24	1.02	0.73	75.8	2.69	0.81	Bacteria
Caulimoviridae;Badnavirus;	0.24	1.04	0.7	76.5	0.99	2.3	Eukaryote
Caulimoviridae;Soymovirus;	0.23	1.01	0.69	77.19	1.43	2.07	Eukaryote
Caudovirales;Siphoviridae;Barnyardvirus;	0.23	1.26	0.68	77.87	2.11	2.58	Bacteria
Caudovirales;Myoviridae;Secunda5virus;	0.22	1.34	0.65	78.52	2.1	1.65	Bacteria
Baculoviridae;Betabaculovirus;	0.22	1.23	0.64	79.16	2.34	1.98	Eukaryote
Caulimoviridae;Caulimovirus;	0.21	0.93	0.62	79.78	0.79	1.96	Eukaryote
Caudovirales;Podoviridae;F116virus;	0.2	1.19	0.61	80.39	2.18	0.71	Bacteria
Caudovirales;Siphoviridae;Phic31virus;	0.2	1.31	0.6	80.98	2.18	1.73	Bacteria
Poxviridae;Chordopoxvirinae;Avipoxvirus;	0.2	1.25	0.6	81.58	2.38	1.64	Eukaryote
Caudovirales;Siphoviridae;Phicbkvirus;	0.2	1.26	0.59	82.18	1.53	1.79	Bacteria
Caudovirales;Podoviridae;P22virus;	0.2	1.22	0.58	82.76	1.94	2.39	Bacteria
Caudovirales;Myoviridae;Vi1virus;	0.19	1.24	0.58	83.34	2.18	1.07	Bacteria
Caudovirales;Podoviridae;Autographivirinae;Kp34virus;	0.19	1.3	0.57	83.91	4.64	5.31	Bacteria
Caudovirales;Siphoviridae;Sextaecvirus;	0.18	0.97	0.54	84.45	1.12	1.47	Bacteria
Caudovirales;Myoviridae;Bcepmuvirus;	0.17	0.83	0.52	84.97	0.32	1.77	Bacteria
Ligamenvirales;Lipothrixviridae;Gammalipothrixvirus;	0.17	1.08	0.52	85.49	1.79	1.02	Archaea
Caudovirales;Siphoviridae;Omegavirus;	0.17	1.09	0.51	86.01	2.08	1.36	Bacteria
Retroviridae;Orthoretrovirinae;Alpharetrovirus;	0.16	0.88	0.48	86.49	0.83	1.43	Eukaryote
Caudovirales;Siphoviridae;T5virus;	0.16	0.95	0.47	86.95	0.93	1.37	Bacteria
Caudovirales;Siphoviridae;Sk1virus;	0.14	0.8	0.42	87.38	1.15	0.64	Bacteria
Iridoviridae;Ranavirus;	0.14	0.58	0.41	87.78	0.83	0.82	Eukaryote
Poxviridae;Chordopoxvirinae;Suipoxvirus;	0.13	0.73	0.38	88.16	1.34	0	Eukaryote
Caudovirales;Myoviridae;Biquartavirus;	0.12	0.71	0.36	88.52	1.19	0.32	Bacteria
Salterprovirus;	0.12	0.6	0.36	88.88	0.09	1.33	Archaea
Retroviridae;Orthoretrovirinae;Lentivirus;	0.12	0.89	0.35	89.23	0.66	0.93	Eukaryote
Caudovirales;Siphoviridae;Che9cvirus;	0.12	0.74	0.35	89.58	1.19	0	Bacteria
Caudovirales;Myoviridae;Bcep78virus;	0.11	0.58	0.34	89.92	0.52	0.93	Bacteria
Caudovirales;Siphoviridae;P23virus;	0.11	0.76	0.33	90.25	1.13	0.22	Bacteria
Factor Groups
Sample	Presence of Photosymbiont
GBR_CALLY_37	Photosymbionts present
GBR_CALLY_46	Photosymbionts present
GBR_CALLY_66	Photosymbionts present
GBR_CAR_14	Photosymbionts present
GBR_CAR_2	Photosymbionts present
GBR_CAR_24	Photosymbionts present
GBR_CYM_25	Photosymbionts present
GBR_CYM_30	Photosymbionts present
GBR_CYM_9	Photosymbionts present
GBR_LAM_44	Photosymbionts present
GBR_LAM_48	Photosymbionts present
GBR_LAM_71	Photosymbionts present
RS_AOC_150	Photosymbionts present
RS_AOC_153	Photosymbionts present
RS_AOC_202	Photosymbionts present
RS_CAR_111	Photosymbionts present
RS_CAR_112	Photosymbionts present
RS_CAR_129	Photosymbionts present
RS_CRE_178	Photosymbionts present
RS_CRE_184	Photosymbionts present
RS_CRE_214	Photosymbionts present
RS_XES_102	Photosymbionts present
RS_XES_136	Photosymbionts present
GBR_CINA_35	Photosymbionts absent
GBR_CINA_60	Photosymbionts absent
GBR_CINA_61	Photosymbionts absent
GBR_IAN_31	Photosymbionts absent
GBR_IAN_38	Photosymbionts absent
GBR_IAN_52	Photosymbionts absent
GBR_STY_33	Photosymbionts absent
GBR_STY_70	Photosymbionts absent
RS_HYR_175	Photosymbionts absent
RS_HYR_180	Photosymbionts absent
Group Photosymbionts present
Average similarity: 70.58
Species	Av.Abund	Av.Sim	Sim/SD	Contrib%	Cum.%
Caudovirales;Podoviridae;Vp5virus;	65.1	10.78	3.69	15.27	15.27
Caudovirales;Siphoviridae;Xp10virus;	62.17	10.72	8.67	15.19	30.46
Caudovirales;Myoviridae;Agatevirus;	38.02	6.53	7.1	9.25	39.71
Caudovirales;Siphoviridae;Andromedavirus;	37.84	6.37	8.4	9.03	48.74
Phycodnaviridae;Coccolithovirus;	20.15	3.11	5.09	4.41	53.14
Phycodnaviridae;Chlorovirus;	15.97	2.45	5.33	3.47	56.61
Caudovirales;Siphoviridae;N15virus;	12.5	1.79	3.62	2.54	59.15
Caudovirales;Myoviridae;Phikzvirus;	16.19	1.64	1.5	2.33	61.48
Caudovirales;Podoviridae;Epsilon15virus;	9.96	1.37	1.57	1.94	63.42
Mimiviridae;Cafeteriavirus;	10.25	1.28	1.93	1.82	65.24
Phycodnaviridae;Prymnesiovirus;	9.66	1.28	3.55	1.81	67.05
Caudovirales;Siphoviridae;Phietavirus;	8.91	1.23	2.48	1.74	68.79
Mimiviridae;Mimivirus;	8.65	1.08	2.43	1.53	70.32
Caudovirales;Siphoviridae;Ff47virus;	10.26	1.07	1.5	1.52	71.84
Caudovirales;Podoviridae;Nonanavirus;	7.38	1.06	4.11	1.5	73.33
Phycodnaviridae;Prasinovirus;	11.11	1.05	1.17	1.49	74.82
Caudovirales;Myoviridae;Tevenvirinae;Sp18virus;	7.04	1	2.09	1.42	76.24
Caudovirales;Podoviridae;Bcep22likevirus;	7.32	0.89	1.44	1.26	77.5
Caudovirales;Siphoviridae;Ssp2virus;	7.61	0.69	1.1	0.98	78.48
Caudovirales;Siphoviridae;Cecivirus;	5.5	0.69	1.32	0.97	79.45
Caudovirales;Siphoviridae;Cbastvirus;	5.09	0.67	1.67	0.95	80.4
Caudovirales;Podoviridae;Autographivirinae;Kp34virus;	4.64	0.66	1.94	0.94	81.33
Marseilleviridae;Marseillevirus;	4.85	0.64	2.63	0.9	82.24
Caudovirales;Podoviridae;Phieco32virus;	5.03	0.6	1.21	0.84	83.08
Caudovirales;Myoviridae;Tevenvirinae;Cc31virus;	4.81	0.55	1.44	0.77	83.86
Caudovirales;Myoviridae;Cvm10virus;	4.55	0.54	2.1	0.77	84.63
Caudovirales;Podoviridae;Bpp1virus;	5.03	0.54	1.36	0.76	85.38
Caudovirales;Podoviridae;Cba41virus;	4.5	0.52	1.32	0.74	86.13
Caudovirales;Myoviridae;Pakpunavirus;	5.22	0.49	1.04	0.69	86.82
Caudovirales;Siphoviridae;Yuavirus;	4.82	0.47	1.18	0.67	87.49
Caudovirales;Podoviridae;Luz24virus;	4.71	0.47	1.21	0.66	88.15
Ascoviridae;Toursvirus;	7.22	0.46	0.62	0.66	88.81
Caudovirales;Siphoviridae;P70virus;	3.67	0.46	1.25	0.65	89.46
Caudovirales;Siphoviridae;E125virus;	3.45	0.4	1.52	0.56	90.02
Group Photosymbionts absent
Average similarity: 66.90
Species	Av.Abund	Av.Sim	Sim/SD	Contrib%	Cum.%
Caudovirales;Podoviridae;Vp5virus;	63.09	11.51	5.63	17.21	17.21
Caudovirales;Siphoviridae;Xp10virus;	52.07	9.64	9.29	14.41	31.61
Caudovirales;Myoviridae;Agatevirus;	40.88	7.39	4.17	11.05	42.66
Caudovirales;Siphoviridae;Andromedavirus;	35.09	5.93	4.08	8.87	51.53
Phycodnaviridae;Coccolithovirus;	27.63	3.8	2.07	5.68	57.21
Phycodnaviridae;Chlorovirus;	12.82	2.11	5.82	3.15	60.36
Mimiviridae;Cafeteriavirus;	13.07	2.08	4.87	3.11	63.47
Caudovirales;Podoviridae;Epsilon15virus;	9.61	1.54	2.66	2.3	65.77
Caudovirales;Podoviridae;Bcep22likevirus;	8.83	1.48	2.75	2.21	67.98
Caudovirales;Siphoviridae;Phietavirus;	7.82	1.27	3.29	1.9	69.88
Phycodnaviridae;Prymnesiovirus;	6.38	1.01	3.04	1.51	71.39
Caudovirales;Siphoviridae;Cecivirus;	7.92	1.01	1.52	1.51	72.9
Caudovirales;Myoviridae;Tevenvirinae;Sp18virus;	6.59	0.97	1.68	1.46	74.36
Mimiviridae;Mimivirus;	5.89	0.9	3.57	1.35	75.71
Caudovirales;Podoviridae;Autographivirinae;Kp34virus;	5.31	0.89	2.99	1.34	77.05
Phycodnaviridae;Prasinovirus;	5.88	0.87	4.57	1.3	78.35
Caudovirales;Podoviridae;Nonanavirus;	5.58	0.78	1.42	1.17	79.51
Caudovirales;Siphoviridae;N15virus;	5.26	0.73	1.77	1.09	80.6
Caudovirales;Myoviridae;Eucampyvirinae;Cp8virus;	5.51	0.69	1.38	1.04	81.63
Caudovirales;Myoviridae;Spounavirinae;Silviavirus;	6.26	0.64	1.5	0.96	82.59
Marseilleviridae;Marseillevirus;	7.86	0.62	0.98	0.93	83.52
Iridoviridae;Lymphocystivirus;	4.78	0.57	1.26	0.86	84.38
Caudovirales;Siphoviridae;Ff47virus;	5.1	0.56	1.36	0.83	85.21
Caudovirales;Siphoviridae;Triavirus;	4.89	0.53	1.19	0.8	86.01
Caudovirales;Siphoviridae;Cbastvirus;	3.18	0.47	1.73	0.71	86.72
Iridoviridae;Megalocytivirus;	4.07	0.46	1.24	0.69	87.41
Caudovirales;Siphoviridae;Ssp2virus;	6.76	0.45	0.75	0.67	88.09
Caudovirales;Myoviridae;Phikzvirus;	5.91	0.44	0.78	0.66	88.74
Caudovirales;Myoviridae;Tevenvirinae;Cc31virus;	3.06	0.44	1.65	0.65	89.4
Caudovirales;Siphoviridae;Spbetavirus;	6	0.42	0.78	0.63	90.03
Groups Photosymbionts present & Photosymbionts absent
Average dissimilarity = 33.64

## Sheet: SIMPER_Microbial abundance
Similarity percentage analysis (SIMPER) of differences in viral metagenomes associated with Low Microbial Abundant (LMA) and High Microbial Abundant (HMA) sponges, based on Bray-Curtis similarity of genus-level taxonomic assignment of predicted genes. The columns two and three identify the average abundance of viral taxa within each sponge group, the fourth and fifth columns represent the Bray Cu…
SIMPER Results
Similarity Percentages - species contributions
One-Way Analysis
Data worksheet
Name: Data4
Data type: Other
Sample selection: All
Variable selection: All
Parameters
Resemblance: S17 Bray Curtis similarity
Cut off for low contributions: 90.00%
Species	Av.Diss	Diss/SD	Contrib%	Cum.%	Av.Abund LMA	Av.Abund HMA	Natural host according ICTV
Caudovirales;Podoviridae;Vp5virus;	1.41	1.53	4.15	4.15	69.93	58.71	Bacteria
Caudovirales;Myoviridae;Phikzvirus;	1.3	1.45	3.82	7.97	8.4	18.05	Bacteria
Phycodnaviridae;Coccolithovirus;	0.99	0.92	2.91	10.88	20.28	24.7	Eukaryote
Phycodnaviridae;Prasinovirus;	0.95	1.64	2.79	13.67	5.48	13.82	Eukaryote
Caudovirales;Siphoviridae;Ssp2virus;	0.85	1.29	2.52	16.19	3.39	11.56	Bacteria
Caudovirales;Siphoviridae;Xp10virus;	0.82	1.17	2.41	18.6	57.5	60.82	Bacteria
Ascoviridae;Toursvirus;	0.79	1.32	2.34	20.94	2.73	8.96	Eukaryote
Caudovirales;Siphoviridae;Ff47virus;	0.78	1.58	2.29	23.23	6.09	11.47	Bacteria
Caudovirales;Siphoviridae;Andromedavirus;	0.76	1.26	2.23	25.46	35.05	39.08	Bacteria
Mimiviridae;Cafeteriavirus;	0.66	1.33	1.95	27.4	9.83	12.46	Eukaryote
Caudovirales;Myoviridae;Agatevirus;	0.61	1.2	1.81	29.22	39.6	38.13	Bacteria
Phycodnaviridae;Chlorovirus;	0.57	1.74	1.67	30.89	12.65	17.53	Eukaryote
Caudovirales;Siphoviridae;N15virus;	0.55	1.33	1.61	32.5	9.75	10.9	Bacteria
Caudovirales;Podoviridae;Epsilon15virus;	0.53	1.55	1.57	34.07	12.02	7.56	Bacteria
Marseilleviridae;Marseillevirus;	0.53	0.77	1.55	35.62	3.48	8.18	Eukaryote
Mimiviridae;Mimivirus;	0.52	1.8	1.52	37.14	5.53	10.24	Eukaryote
Caudovirales;Siphoviridae;Cecivirus;	0.48	1.28	1.41	38.55	8.41	3.92	Bacteria
Caudovirales;Podoviridae;Bcep22likevirus;	0.47	1.38	1.38	39.93	9.52	5.93	Bacteria
Phycodnaviridae;Prymnesiovirus;	0.46	1.3	1.34	41.27	6.79	10.67	Eukaryote
Inoviridae;Plectrovirus;	0.45	1.86	1.32	42.6	1.52	5.87	Bacteria
Caudovirales;Myoviridae;Pakpunavirus;	0.45	1.52	1.32	43.91	2.48	6.57	Bacteria
Caudovirales;Siphoviridae;Spbetavirus;	0.44	0.87	1.3	45.21	2.77	4.14	Bacteria
Caudovirales;Myoviridae;Nit1virus;	0.43	1.48	1.26	46.47	2	5.3	Bacteria
Phycodnaviridae;Phaeovirus;	0.42	1.97	1.24	47.71	0.77	4.9	Eukaryote
Caudovirales;Podoviridae;Phieco32virus;	0.42	1.18	1.23	48.94	5.62	4.58	Bacteria
Poxviridae;Entomopoxvirinae;Betaentomopoxvirus;	0.41	1.47	1.22	50.16	1.06	4.71	Eukaryote
Circoviridae;Circovirus;	0.41	0.71	1.21	51.37	1.85	3.83	Eukaryote
Caudovirales;Siphoviridae;Phietavirus;	0.38	1.25	1.13	52.5	7.44	9.79	Bacteria
Caudovirales;Podoviridae;Luz24virus;	0.38	1.53	1.11	53.6	2.82	5.3	Bacteria
Caudovirales;Siphoviridae;Triavirus;	0.38	1.28	1.11	54.71	3.57	4.49	Bacteria
Caudovirales;Siphoviridae;Yuavirus;	0.37	1.07	1.1	55.81	3.55	4.23	Bacteria
Caudovirales;Myoviridae;Spounavirinae;Silviavirus;	0.37	0.84	1.09	56.9	4.16	4.01	Bacteria
Iridoviridae;Lymphocystivirus;	0.36	1.32	1.07	57.97	2.69	5.06	Eukaryote
Caudovirales;Podoviridae;Bpp1virus;	0.36	1.21	1.06	59.04	3.28	5.38	Bacteria
Iridoviridae;Megalocytivirus;	0.34	1.15	1	60.04	1.98	3.55	Eukaryote
Poxviridae;Chordopoxvirinae;Leporipoxvirus;	0.34	1.4	0.99	61.03	1.54	4.1	Eukaryote
Caudovirales;Podoviridae;Pagevirus;	0.33	1.09	0.97	62	3	2.58	Bacteria
Inoviridae;Inovirus;	0.32	1.03	0.93	62.94	1.22	3.6	Bacteria
Caudovirales;Podoviridae;Cba41virus;	0.31	1.3	0.91	63.85	4.09	4.28	Bacteria
Caudovirales;Myoviridae;Eucampyvirinae;Cp8virus;	0.31	1.3	0.91	64.76	4	3.88	Bacteria
Caudovirales;Podoviridae;Nonanavirus;	0.3	0.99	0.88	65.63	7.08	6.57	Bacteria
Caudovirales;Myoviridae;Tevenvirinae;Sp18virus;	0.29	1.24	0.87	66.5	7	6.81	Bacteria
Caudovirales;Myoviridae;Cvm10virus;	0.29	1.49	0.86	67.36	3.14	5.28	Bacteria
Caudovirales;Myoviridae;Tevenvirinae;Cc31virus;	0.29	1.06	0.85	68.2	4.16	4.41	Bacteria
Baculoviridae;Betabaculovirus;	0.28	1.64	0.81	69.02	1.04	3.49	Eukaryote
Caudovirales;Siphoviridae;Cbastvirus;	0.27	1.1	0.79	69.81	5.41	3.55	Bacteria
Caudovirales;Podoviridae;Autographivirinae;Sp6virus;	0.27	1.09	0.79	70.59	1.33	2.96	Bacteria
Iridoviridae;Chloriridovirus;	0.27	1.13	0.78	71.38	2.25	3.52	Eukaryote
Microviridae;Gokushovirinae;Bdellomicrovirus;	0.26	0.87	0.77	72.15	2.2	1.88	Bacteria
Caulimoviridae;Soymovirus;	0.26	1.15	0.77	72.92	0.54	2.78	Eukaryote
Caudovirales;Myoviridae;Kpp10virus;	0.26	1.29	0.76	73.68	2.71	2.74	Bacteria
Poxviridae;Chordopoxvirinae;Avipoxvirus;	0.25	1.57	0.75	74.43	1.05	3.32	Eukaryote
Caudovirales;Myoviridae;Secunda5virus;	0.25	1.41	0.74	75.17	1	2.99	Bacteria
Caudovirales;Siphoviridae;Phic31virus;	0.25	1.53	0.73	75.9	1.07	3.08	Bacteria
Caudovirales;Siphoviridae;P70virus;	0.23	1.36	0.69	76.59	3.73	2.56	Bacteria
Caudovirales;Siphoviridae;E125virus;	0.23	1.41	0.68	77.27	2.48	3.38	Bacteria
Ligamenvirales;Lipothrixviridae;Gammalipothrixvirus;	0.23	1.41	0.66	77.93	0.6	2.58	Archaea
Caudovirales;Siphoviridae;Phicbkvirus;	0.22	1.23	0.66	78.58	0.77	2.49	Bacteria
Caudovirales;Siphoviridae;Barnyardvirus;	0.22	1.26	0.64	79.22	2.19	2.31	Bacteria
Caudovirales;Siphoviridae;Sitaravirus;	0.2	0.47	0.6	79.82	0.42	1.9	Bacteria
Caulimoviridae;Badnavirus;	0.2	0.96	0.6	80.42	0.82	1.99	Eukaryote
Caudovirales;Podoviridae;Autographivirinae;Kp34virus;	0.2	1.3	0.58	81.01	5.35	4.3	Bacteria
Caudovirales;Podoviridae;F116virus;	0.19	1.17	0.56	81.57	1.77	1.69	Bacteria
Caulimoviridae;Caulimovirus;	0.19	0.92	0.55	82.11	0.58	1.75	Eukaryote
Caudovirales;Myoviridae;Vi1virus;	0.18	1.22	0.54	82.66	1.93	1.74	Bacteria
Caudovirales;Podoviridae;P22virus;	0.18	1.24	0.54	83.2	2.18	1.96	Bacteria
Caudovirales;Siphoviridae;Sextaecvirus;	0.18	1.06	0.53	83.72	1.85	0.56	Bacteria
Caudovirales;Siphoviridae;Omegavirus;	0.18	1.26	0.52	84.24	2.13	1.57	Bacteria
Iridoviridae;Ranavirus;	0.17	0.61	0.49	84.74	0	1.7	Eukaryote
Retroviridae;Orthoretrovirinae;Alpharetrovirus;	0.17	0.9	0.49	85.23	0.37	1.69	Eukaryote
Retroviridae;Orthoretrovirinae;Betaretrovirus;	0.17	0.62	0.49	85.71	0.44	1.45	Eukaryote
Caudovirales;Siphoviridae;T5virus;	0.15	0.93	0.44	86.15	0.8	1.34	Bacteria
Caudovirales;Siphoviridae;Sk1virus;	0.15	0.84	0.43	86.58	1.28	0.7	Bacteria
Poxviridae;Chordopoxvirinae;Suipoxvirus;	0.14	0.79	0.41	87	0.61	1.28	Eukaryote
Caudovirales;Myoviridae;Biquartavirus;	0.14	0.78	0.4	87.4	0.6	1.27	Bacteria
Retroviridae;Orthoretrovirinae;Lentivirus;	0.13	0.85	0.39	87.79	0.12	1.41	Eukaryote
Caudovirales;Myoviridae;Cp51virus;	0.13	0.5	0.39	88.18	0.25	1.34	Bacteria
Caudovirales;Myoviridae;P1virus;	0.13	0.79	0.37	88.55	0.31	1.25	Bacteria
Caudovirales;Siphoviridae;Che9cvirus;	0.12	0.83	0.37	88.92	0.94	0.71	Bacteria
Caudovirales;Siphoviridae;P23virus;	0.12	0.86	0.35	89.27	0.71	1.01	Bacteria
Caudovirales;Myoviridae;Bcepmuvirus;	0.12	0.7	0.35	89.62	0.79	0.74	Bacteria
Caudovirales;Siphoviridae;Phifelvirus;	0.11	0.72	0.33	89.95	0.74	0.77	Bacteria
Caudovirales;Siphoviridae;Tunavirinae;Rogue1virus;	0.11	0.78	0.32	90.27	0.71	0.78	Bacteria
Factor Groups
Sample	Microbial Abundance
GBR_CALLY_37	LMA
GBR_CALLY_46	LMA
GBR_CALLY_66	LMA
GBR_IAN_31	LMA
GBR_IAN_38	LMA
GBR_IAN_52	LMA
GBR_LAM_44	LMA
GBR_LAM_48	LMA
GBR_LAM_71	LMA
GBR_STY_33	LMA
GBR_STY_70	LMA
RS_AOC_150	LMA
RS_AOC_153	LMA
RS_AOC_202	LMA
RS_CRE_178	LMA
RS_CRE_184	LMA
RS_CRE_214	LMA
GBR_CAR_14	HMA
GBR_CAR_2	HMA
GBR_CAR_24	HMA
GBR_CINA_35	HMA
GBR_CINA_60	HMA
GBR_CINA_61	HMA
GBR_CYM_25	HMA
GBR_CYM_30	HMA
GBR_CYM_9	HMA
RS_CAR_111	HMA
RS_CAR_112	HMA
RS_CAR_129	HMA
RS_HYR_175	HMA
RS_HYR_180	HMA
RS_XES_102	HMA
RS_XES_136	HMA
Group LMA
Average similarity: 71.58
Species	Av.Abund	Av.Sim	Sim/SD	Contrib%	Cum.%
Caudovirales;Podoviridae;Vp5virus;	69.93	13.48	5.09	18.83	18.83
Caudovirales;Siphoviridae;Xp10virus;	57.5	11.01	7.17	15.38	34.21
Caudovirales;Myoviridae;Agatevirus;	39.6	7.67	8.4	10.72	44.94
Caudovirales;Siphoviridae;Andromedavirus;	35.05	6.65	5.58	9.29	54.23
Phycodnaviridae;Coccolithovirus;	20.28	3.18	2.85	4.45	58.68
Phycodnaviridae;Chlorovirus;	12.65	2.21	6.13	3.08	61.76
Caudovirales;Podoviridae;Epsilon15virus;	12.02	2.09	2.4	2.92	64.68
Caudovirales;Podoviridae;Bcep22likevirus;	9.52	1.54	2.31	2.15	66.83
Mimiviridae;Cafeteriavirus;	9.83	1.36	2.71	1.91	68.74
Caudovirales;Siphoviridae;N15virus;	9.75	1.32	1.75	1.85	70.58
Caudovirales;Siphoviridae;Phietavirus;	7.44	1.31	2.54	1.83	72.41
Caudovirales;Siphoviridae;Cecivirus;	8.41	1.29	2.31	1.8	74.21
Phycodnaviridae;Prymnesiovirus;	6.79	1.11	3.65	1.54	75.76
Caudovirales;Podoviridae;Nonanavirus;	7.08	1.1	2.4	1.54	77.29
Caudovirales;Myoviridae;Tevenvirinae;Sp18virus;	7	1.07	1.61	1.49	78.78
Caudovirales;Podoviridae;Autographivirinae;Kp34virus;	5.35	0.94	3.29	1.32	80.1
Caudovirales;Myoviridae;Phikzvirus;	8.4	0.86	1.36	1.21	81.31
Mimiviridae;Mimivirus;	5.53	0.85	3.78	1.19	82.5
Caudovirales;Siphoviridae;Cbastvirus;	5.41	0.83	2.74	1.16	83.66
Caudovirales;Siphoviridae;Ff47virus;	6.09	0.76	1.73	1.07	84.73
Phycodnaviridae;Prasinovirus;	5.48	0.71	3.55	0.99	85.72
Caudovirales;Myoviridae;Spounavirinae;Silviavirus;	4.16	0.62	1.52	0.87	86.59
Caudovirales;Podoviridae;Phieco32virus;	5.62	0.62	0.94	0.87	87.45
Caudovirales;Podoviridae;Cba41virus;	4.09	0.5	1	0.7	88.15
Caudovirales;Myoviridae;Tevenvirinae;Cc31virus;	4.16	0.49	1.28	0.69	88.84
Marseilleviridae;Marseillevirus;	3.48	0.49	2.13	0.68	89.53
Caudovirales;Siphoviridae;P70virus;	3.73	0.49	1.23	0.68	90.21
Group HMA
Average similarity: 70.19
Species	Av.Abund	Av.Sim	Sim/SD	Contrib%	Cum.%
Caudovirales;Siphoviridae;Xp10virus;	60.82	9.52	15.45	13.56	13.56
Caudovirales;Podoviridae;Vp5virus;	58.71	8.97	5.33	12.78	26.34
Caudovirales;Siphoviridae;Andromedavirus;	39.08	5.82	6.61	8.29	34.63
Caudovirales;Myoviridae;Agatevirus;	38.13	5.81	6.14	8.28	42.92
Phycodnaviridae;Coccolithovirus;	24.7	3.39	5.98	4.82	47.74
Phycodnaviridae;Chlorovirus;	17.53	2.64	6.62	3.76	51.5
Caudovirales;Myoviridae;Phikzvirus;	18.05	1.77	1.28	2.53	54.03
Mimiviridae;Cafeteriavirus;	12.46	1.74	2.31	2.47	56.5
Phycodnaviridae;Prasinovirus;	13.82	1.53	1.56	2.18	58.68
Mimiviridae;Mimivirus;	10.24	1.36	3.05	1.94	60.62
Caudovirales;Siphoviridae;N15virus;	10.9	1.35	2.8	1.93	62.55
Phycodnaviridae;Prymnesiovirus;	10.67	1.34	3.23	1.91	64.46
Caudovirales;Siphoviridae;Ssp2virus;	11.56	1.26	1.87	1.8	66.26
Caudovirales;Siphoviridae;Phietavirus;	9.79	1.21	2.55	1.73	67.99
Caudovirales;Siphoviridae;Ff47virus;	11.47	1.18	1.31	1.68	69.66
Caudovirales;Podoviridae;Epsilon15virus;	7.56	0.94	1.84	1.34	71
Caudovirales;Myoviridae;Tevenvirinae;Sp18virus;	6.81	0.93	3.06	1.32	72.32
Marseilleviridae;Marseillevirus;	8.18	0.87	2.23	1.24	73.56
Caudovirales;Podoviridae;Nonanavirus;	6.57	0.83	3.08	1.19	74.75
Inoviridae;Plectrovirus;	5.87	0.76	2.46	1.08	75.83
Caudovirales;Myoviridae;Pakpunavirus;	6.57	0.73	1.61	1.05	76.88
Ascoviridae;Toursvirus;	8.96	0.73	0.8	1.04	77.91
Caudovirales;Podoviridae;Bcep22likevirus;	5.93	0.68	1.52	0.96	78.87
Phycodnaviridae;Phaeovirus;	4.9	0.65	3.88	0.92	79.8
Caudovirales;Myoviridae;Cvm10virus;	5.28	0.63	1.96	0.9	80.7
Iridoviridae;Lymphocystivirus;	5.06	0.56	1.45	0.8	81.5
Caudovirales;Podoviridae;Autographivirinae;Kp34virus;	4.3	0.54	1.74	0.76	82.26
Caudovirales;Myoviridae;Nit1virus;	5.3	0.53	1.12	0.75	83.02
Caudovirales;Podoviridae;Luz24virus;	5.3	0.52	1.18	0.75	83.76
Caudovirales;Myoviridae;Tevenvirinae;Cc31virus;	4.41	0.51	1.75	0.72	84.48
Caudovirales;Podoviridae;Bpp1virus;	5.38	0.48	1.15	0.68	85.16
Caudovirales;Podoviridae;Phieco32virus;	4.58	0.46	1.15	0.66	85.82
Poxviridae;Entomopoxvirinae;Betaentomopoxvirus;	4.71	0.46	1.14	0.65	86.48
Caudovirales;Myoviridae;Eucampyvirinae;Cp8virus;	3.88	0.44	1.28	0.62	87.1
Caudovirales;Siphoviridae;Cecivirus;	3.92	0.42	1.2	0.6	87.69
Caudovirales;Podoviridae;Cba41virus;	4.28	0.42	1.16	0.59	88.29				$A$2:$G$4305,4,FALSE)
Baculoviridae;Betabaculovirus;	3.49	0.41	1.64	0.59	88.87
Caudovirales;Siphoviridae;Triavirus;	4.49	0.4	1.11	0.56	89.44
Poxviridae;Chordopoxvirinae;Leporipoxvirus;	4.1	0.39	1.08	0.56	90
Poxviridae;Chordopoxvirinae;Avipoxvirus;	3.32	0.39	1.94	0.56	90.55
Groups LMA & HMA
Average dissimilarity = 33.93
