# Supplementary material for: Viral ecogenomics across the Porifera
Source: Microbiome. 2020 Oct 2;8:144. doi: 10.1186/s40168-020-00919-5 (PMC7532657; doi:10.1186/s40168-020-00919-5)
Supplement: Supplementary file 6 — Additional file 5. ## 1 - Complete phage contigs - category 1 (sure) [file 40168_2020_919_MOESM5_ESM.xlsx]

## Sheet: kw-0059.arsenicalresistance
Additional file 5: Summary of Swissprot Keyword matches, correlated to source gene, contig and associated taxonomic assignments.
dataset	Uniprot ID	uniprotgenes	Gene	contig	contig length (bp)	VIRSorter match category	viral gene taxonomy match based on viral Refseq homology	contig consensus taxonomy match based on viral Refseq homology	# viral taxonomy matches per contig
GBR_CAR_2	O50595	Arsenate reductase (EC 1.20.4.1) (Arsenical pump modifier)	M_16_G0277_2_MK1_spongeandspongevirus_GGCTAC_L002_R1_001_(paired)_trimmed_(paired)_contig_3201_gene_3	M_16_G0277_2_MK1_spongeandspongevirus_GGCTAC_L002_R1_001_(paired)_trimmed_(paired)_contig_3201	1255	#N/A	NA	NA	0
GBR_CAR_2	P52147	Arsenate reductase (EC 1.20.4.1) (Arsenical pump modifier)	M_16_G0277_2_MK1_spongeandspongevirus_GGCTAC_L002_R1_001_(paired)_trimmed_(paired)_contig_3201_gene_4	M_16_G0277_2_MK1_spongeandspongevirus_GGCTAC_L002_R1_001_(paired)_trimmed_(paired)_contig_3201	1255	#N/A	NA	NA	0
GBR_CAR_2	A6TP80	Arsenical-resistance protein Acr3	M_16_G0277_2_MK1_spongeandspongevirus_GGCTAC_L002_R1_001_(paired)_trimmed_(paired)_contig_1754_gene_4	M_16_G0277_2_MK1_spongeandspongevirus_GGCTAC_L002_R1_001_(paired)_trimmed_(paired)_contig_1754	1310	#N/A	root;Viruses	root;Viruses	1
GBR_CAR_14	P45947	Arsenate reductase (EC 1.20.4.4) (Arsenical pump modifier) (Protein ArsC)	M_16_G0278_14_MK1_spongeandspongevirus_CTTGTA_L002_R1_001_(paired)_trimmed_(paired)_contig_2328_gene_3	M_16_G0278_14_MK1_spongeandspongevirus_CTTGTA_L002_R1_001_(paired)_trimmed_(paired)_contig_2328	2002	#N/A	na	na	0
GBR_CAR_14	Q88JD1	Arsenic resistance transcriptional regulator ArsR2	M_16_G0278_14_MK1_spongeandspongevirus_CTTGTA_L002_R1_001_(paired)_trimmed_(paired)_contig_12212_gene_1	M_16_G0278_14_MK1_spongeandspongevirus_CTTGTA_L002_R1_001_(paired)_trimmed_(paired)_contig_12212	919	#N/A	na	na	0
GBR_CAR_14	Q9K8K8	Arsenate reductase (EC 1.20.4.4)	M_16_G0278_14_MK1_spongeandspongevirus_CTTGTA_L002_R1_001_(paired)_trimmed_(paired)_contig_20121_gene_3	M_16_G0278_14_MK1_spongeandspongevirus_CTTGTA_L002_R1_001_(paired)_trimmed_(paired)_contig_20121	777	#N/A	na	na	0
GBR_CAR_14	Q9K8K8	Arsenate reductase (EC 1.20.4.4)	M_16_G0278_14_MK1_spongeandspongevirus_CTTGTA_L002_R1_001_(paired)_trimmed_(paired)_contig_34983_gene_1	M_16_G0278_14_MK1_spongeandspongevirus_CTTGTA_L002_R1_001_(paired)_trimmed_(paired)_contig_34983	653	#N/A	na	na	0
GBR_CAR_14	P52147	Arsenate reductase (EC 1.20.4.1) (Arsenical pump modifier)	M_16_G0278_14_MK1_spongeandspongevirus_CTTGTA_L002_R1_001_(paired)_trimmed_(paired)_contig_8209_gene_1	M_16_G0278_14_MK1_spongeandspongevirus_CTTGTA_L002_R1_001_(paired)_trimmed_(paired)_contig_8209	1284	#N/A	na	na	0
GBR_CAR_17	P63622	Putative arsenate reductase (EC 1.20.4.1)	GBR_CAR_17.combined_R1_(paired)_trimmed_(paired)_contig_4633_gene_2	GBR_CAR_17.combined_R1_(paired)_trimmed_(paired)_contig_4633	3227	#N/A	na	root;Viruses;dsDNA viruses, no RNA stage;Phycodnaviridae;unclassified Phycodnaviridae;Chrysochromulina ericina virus;	1
GBR_CAR_17	O52025	Arsenite methyltransferase (EC 2.1.1.137)	GBR_CAR_17.combined_R1_(paired)_trimmed_(paired)_contig_11991_gene_1	GBR_CAR_17.combined_R1_(paired)_trimmed_(paired)_contig_11991	1217	#N/A	na	root;Viruses;dsDNA viruses, no RNA stage;	1
GBR_CAR_24	Q88JD1	Arsenic resistance transcriptional regulator ArsR2	M_16_G0276_24_MK1_spongeandspongevirus_TAGCTT_L002_R1_001_(paired)_trimmed_(paired)_contig_5474_gene_2	M_16_G0276_24_MK1_spongeandspongevirus_TAGCTT_L002_R1_001_(paired)_trimmed_(paired)_contig_5474	982	#N/A	na	na	0
GBR_CAR_24	P08690	Arsenical pump-driving ATPase (EC 3.6.3.16) (Arsenical resistance ATPase) (Arsenite-translocating ATPase) (Arsenite-transporting ATPase)	M_16_G0276_24_MK1_spongeandspongevirus_TAGCTT_L002_R1_001_(paired)_trimmed_(paired)_contig_45358_gene_1	M_16_G0276_24_MK1_spongeandspongevirus_TAGCTT_L002_R1_001_(paired)_trimmed_(paired)_contig_45358	1010	#N/A	na	na	0
GBR_CAR_24	Q55794	Putative arsenical pump-driving ATPase (EC 3.6.3.16) (Arsenical resistance ATPase) (Arsenite-translocating ATPase) (Arsenite-transporting ATPase)	M_16_G0276_24_MK1_spongeandspongevirus_TAGCTT_L002_R1_001_(paired)_trimmed_(paired)_contig_51877_gene_1	M_16_G0276_24_MK1_spongeandspongevirus_TAGCTT_L002_R1_001_(paired)_trimmed_(paired)_contig_51877	561	#N/A	na	na	0
GBR_CAR_24	Q5HRI4	Arsenate reductase 1 (EC 1.20.4.4)	M_16_G0276_24_MK1_spongeandspongevirus_TAGCTT_L002_R1_001_(paired)_trimmed_(paired)_contig_74093_gene_2	M_16_G0276_24_MK1_spongeandspongevirus_TAGCTT_L002_R1_001_(paired)_trimmed_(paired)_contig_74093	534	#N/A	na	root;Viruses;dsDNA viruses, no RNA stage;Phycodnaviridae;Chlorovirus;	1
GBR_CAR_24	Q9K8K8	Arsenate reductase (EC 1.20.4.4)	M_16_G0276_24_MK1_spongeandspongevirus_TAGCTT_L002_R1_001_(paired)_trimmed_(paired)_contig_23095_gene_2	M_16_G0276_24_MK1_spongeandspongevirus_TAGCTT_L002_R1_001_(paired)_trimmed_(paired)_contig_23095	1520	#N/A	na	na	0
GBR_CAR_24	Q9K8K8	Arsenate reductase (EC 1.20.4.4)	M_16_G0276_24_MK1_spongeandspongevirus_TAGCTT_L002_R1_001_(paired)_trimmed_(paired)_contig_50973_gene_2	M_16_G0276_24_MK1_spongeandspongevirus_TAGCTT_L002_R1_001_(paired)_trimmed_(paired)_contig_50973	533	#N/A	na	na	0
GBR_CAR_24	A6TP80	Arsenical-resistance protein Acr3	M_16_G0276_24_MK1_spongeandspongevirus_TAGCTT_L002_R1_001_(paired)_trimmed_(paired)_contig_34966_gene_1	M_16_G0276_24_MK1_spongeandspongevirus_TAGCTT_L002_R1_001_(paired)_trimmed_(paired)_contig_34966	990	#N/A	na	na	0
GBR_CINA_35	O27555	Putative arsenical pump-driving ATPase (EC 3.6.3.16) (Arsenical resistance ATPase) (Arsenite-translocating ATPase) (Arsenite-transporting ATPase)	M_16_G0273_35_MK1_spongeandspongevirus_CAGATC_L002_R1_001_(paired)_trimmed_(paired)_contig_11799_gene_6	M_16_G0273_35_MK1_spongeandspongevirus_CAGATC_L002_R1_001_(paired)_trimmed_(paired)_contig_11799	2573	#N/A	na	na	0
GBR_CINA_60	P0DKS7	Arsenate-mycothiol transferase ArsC2 (EC 2.8.4.2) (Mycothiol-dependent arsenate reductase ArsC2)	M_16_G0274_60_MK1_spongeandspongevirus_ACTTGA_L002_R1_001_(paired)_trimmed_(paired)_contig_2590_gene_10	M_16_G0274_60_MK1_spongeandspongevirus_ACTTGA_L002_R1_001_(paired)_trimmed_(paired)_contig_2590	7692	#N/A	na	root;Viruses;dsDNA viruses, no RNA stage;	1
GBR_CINA_61	Q46366	Putative arsenical pump-driving ATPase (EC 3.6.3.16) (Arsenical resistance ATPase) (Arsenite-translocating ATPase) (Arsenite-transporting ATPase)	M_16_G0275_61_MK1_spongeandspongevirus_GATCAG_L002_R1_001_(paired)_trimmed_(paired)_contig_5644_gene_4	M_16_G0275_61_MK1_spongeandspongevirus_GATCAG_L002_R1_001_(paired)_trimmed_(paired)_contig_5644	2302	#N/A	na	na	0
GBR_CINA_61	Q46366	Putative arsenical pump-driving ATPase (EC 3.6.3.16) (Arsenical resistance ATPase) (Arsenite-translocating ATPase) (Arsenite-transporting ATPase)	M_16_G0275_61_MK1_spongeandspongevirus_GATCAG_L002_R1_001_(paired)_trimmed_(paired)_contig_115814_gene_3	M_16_G0275_61_MK1_spongeandspongevirus_GATCAG_L002_R1_001_(paired)_trimmed_(paired)_contig_115814	1181	#N/A	na	na	0
GBR_CINA_61	P0DKS7	Arsenate-mycothiol transferase ArsC2 (EC 2.8.4.2) (Mycothiol-dependent arsenate reductase ArsC2)	M_16_G0275_61_MK1_spongeandspongevirus_GATCAG_L002_R1_001_(paired)_trimmed_(paired)_contig_12781_gene_3	M_16_G0275_61_MK1_spongeandspongevirus_GATCAG_L002_R1_001_(paired)_trimmed_(paired)_contig_12781	3028	#N/A	na	na	0
GBR_CINA_61	Q55794	Putative arsenical pump-driving ATPase (EC 3.6.3.16) (Arsenical resistance ATPase) (Arsenite-translocating ATPase) (Arsenite-transporting ATPase)	M_16_G0275_61_MK1_spongeandspongevirus_GATCAG_L002_R1_001_(paired)_trimmed_(paired)_contig_24739_gene_2	M_16_G0275_61_MK1_spongeandspongevirus_GATCAG_L002_R1_001_(paired)_trimmed_(paired)_contig_24739	1408	#N/A	na	na	0
GBR_CINA_61	Q55794	Putative arsenical pump-driving ATPase (EC 3.6.3.16) (Arsenical resistance ATPase) (Arsenite-translocating ATPase) (Arsenite-transporting ATPase)	M_16_G0275_61_MK1_spongeandspongevirus_GATCAG_L002_R1_001_(paired)_trimmed_(paired)_contig_85198_gene_2	M_16_G0275_61_MK1_spongeandspongevirus_GATCAG_L002_R1_001_(paired)_trimmed_(paired)_contig_85198	700	#N/A	na	na	0
GBR_CINA_61	O27555	Putative arsenical pump-driving ATPase (EC 3.6.3.16) (Arsenical resistance ATPase) (Arsenite-translocating ATPase) (Arsenite-transporting ATPase)	M_16_G0275_61_MK1_spongeandspongevirus_GATCAG_L002_R1_001_(paired)_trimmed_(paired)_contig_1198_gene_19	M_16_G0275_61_MK1_spongeandspongevirus_GATCAG_L002_R1_001_(paired)_trimmed_(paired)_contig_1198	16156	#N/A	na	na	0
GBR_CINA_61	O27555	Putative arsenical pump-driving ATPase (EC 3.6.3.16) (Arsenical resistance ATPase) (Arsenite-translocating ATPase) (Arsenite-transporting ATPase)	M_16_G0275_61_MK1_spongeandspongevirus_GATCAG_L002_R1_001_(paired)_trimmed_(paired)_contig_5644_gene_3	M_16_G0275_61_MK1_spongeandspongevirus_GATCAG_L002_R1_001_(paired)_trimmed_(paired)_contig_5644	2302	#N/A	na	na	0
GBR_CINA_61	O27555	Putative arsenical pump-driving ATPase (EC 3.6.3.16) (Arsenical resistance ATPase) (Arsenite-translocating ATPase) (Arsenite-transporting ATPase)	M_16_G0275_61_MK1_spongeandspongevirus_GATCAG_L002_R1_001_(paired)_trimmed_(paired)_contig_40731_gene_2	M_16_G0275_61_MK1_spongeandspongevirus_GATCAG_L002_R1_001_(paired)_trimmed_(paired)_contig_40731	599	#N/A	na	na	0
GBR_CYM_25	P0DKS7	Arsenate-mycothiol transferase ArsC2 (EC 2.8.4.2) (Mycothiol-dependent arsenate reductase ArsC2)	GBR_CYM_25.combined_R1_(paired)_trimmed_(paired)_contig_17443_gene_1	GBR_CYM_25.combined_R1_(paired)_trimmed_(paired)_contig_17443	578	#N/A	na	na	0
GBR_IAN_31	Q46465	Putative arsenical pump-driving ATPase (EC 3.6.3.16) (Arsenical resistance ATPase) (Arsenite-translocating ATPase) (Arsenite-transporting ATPase)	M_16_G0269_31_MK1_spongeandspongevirus_TTAGGC_L002_R1_001_(paired)_trimmed_(paired)_contig_17146_gene_2	M_16_G0269_31_MK1_spongeandspongevirus_TTAGGC_L002_R1_001_(paired)_trimmed_(paired)_contig_17146	646	#N/A	na	na	0
GBR_LAM_48	Q55794	Putative arsenical pump-driving ATPase (EC 3.6.3.16) (Arsenical resistance ATPase) (Arsenite-translocating ATPase) (Arsenite-transporting ATPase)	M_16_G0272_48_MK1_spongeandspongevirus_GCCAAT_L002_R1_001_(paired)_trimmed_(paired)_contig_10078_gene_1	M_16_G0272_48_MK1_spongeandspongevirus_GCCAAT_L002_R1_001_(paired)_trimmed_(paired)_contig_10078	720	#N/A	na	na	0
GBR_LAM_71	Q55794	Putative arsenical pump-driving ATPase (EC 3.6.3.16) (Arsenical resistance ATPase) (Arsenite-translocating ATPase) (Arsenite-transporting ATPase)	M_16_G0271_71_MK1_spongeandspongevirus_ACAGTG_L002_R1_001_(paired)_trimmed_(paired)_contig_2646_gene_1	M_16_G0271_71_MK1_spongeandspongevirus_ACAGTG_L002_R1_001_(paired)_trimmed_(paired)_contig_2646	1613	#N/A	na	na	0
GBR_LAM_71	Q55794	Putative arsenical pump-driving ATPase (EC 3.6.3.16) (Arsenical resistance ATPase) (Arsenite-translocating ATPase) (Arsenite-transporting ATPase)	M_16_G0271_71_MK1_spongeandspongevirus_ACAGTG_L002_R1_001_(paired)_trimmed_(paired)_contig_5070_gene_3	M_16_G0271_71_MK1_spongeandspongevirus_ACAGTG_L002_R1_001_(paired)_trimmed_(paired)_contig_5070	2256	#N/A	na	na	0
GBR_PIP_1	P0DKS7	Arsenate-mycothiol transferase ArsC2 (EC 2.8.4.2) (Mycothiol-dependent arsenate reductase ArsC2)	M_16_G0279_1_MK1_spongeandspongevirus_AGTCAA_L002_R1_001_(paired)_trimmed_(paired)_contig_542_gene_3	M_16_G0279_1_MK1_spongeandspongevirus_AGTCAA_L002_R1_001_(paired)_trimmed_(paired)_contig_542	16829	#N/A	na	root;Viruses;dsDNA viruses, no RNA stage;	4	2 poxviridae matches, 2 caudovirales matches
GBR_PIP_1	O27555	Putative arsenical pump-driving ATPase (EC 3.6.3.16) (Arsenical resistance ATPase) (Arsenite-translocating ATPase) (Arsenite-transporting ATPase)	M_16_G0279_1_MK1_spongeandspongevirus_AGTCAA_L002_R1_001_(paired)_trimmed_(paired)_contig_14278_gene_3	M_16_G0279_1_MK1_spongeandspongevirus_AGTCAA_L002_R1_001_(paired)_trimmed_(paired)_contig_14278	1187	#N/A	na	na	0
GBR_PIP_1	P0AB97	Arsenate reductase (EC 1.20.4.1) (Arsenical pump modifier)	M_16_G0279_1_MK1_spongeandspongevirus_AGTCAA_L002_R1_001_(paired)_trimmed_(paired)_contig_19877_gene_2	M_16_G0279_1_MK1_spongeandspongevirus_AGTCAA_L002_R1_001_(paired)_trimmed_(paired)_contig_19877	1886	#N/A	na	na	0
GBR_PIP_19	P0DKS7	Arsenate-mycothiol transferase ArsC2 (EC 2.8.4.2) (Mycothiol-dependent arsenate reductase ArsC2)	GBR_PIP_19.combined_R1_(paired)_trimmed_(paired)_contig_3816_gene_3	GBR_PIP_19.combined_R1_(paired)_trimmed_(paired)_contig_3816	10270	#N/A	na	root;Viruses;dsDNA viruses, no RNA stage;	3	2 caudovirales, 1 unclassified dsDNA phage
GBR_PIP_19	P52145	Arsenical pump-driving ATPase (EC 3.6.3.16) (Arsenical resistance ATPase) (Arsenite-translocating ATPase) (Arsenite-transporting ATPase)	GBR_PIP_19.combined_R1_(paired)_trimmed_(paired)_contig_7564_gene_1	GBR_PIP_19.combined_R1_(paired)_trimmed_(paired)_contig_7564	533	#N/A	na	na	0
GBR_PIP_19	O27555	Putative arsenical pump-driving ATPase (EC 3.6.3.16) (Arsenical resistance ATPase) (Arsenite-translocating ATPase) (Arsenite-transporting ATPase)	GBR_PIP_19.combined_R1_(paired)_trimmed_(paired)_contig_654_gene_1	GBR_PIP_19.combined_R1_(paired)_trimmed_(paired)_contig_654	2127	#N/A	na	na	0
GBR_PIP_58	P0DKS7	Arsenate-mycothiol transferase ArsC2 (EC 2.8.4.2) (Mycothiol-dependent arsenate reductase ArsC2)	M_16_G0281_58_MK1_spongeandspongevirus_ATGTCA_L002_R1_001_(paired)_trimmed_(paired)_contig_1041_gene_9	M_16_G0281_58_MK1_spongeandspongevirus_ATGTCA_L002_R1_001_(paired)_trimmed_(paired)_contig_1041	9935	#N/A	na	root;Viruses;dsDNA viruses, no RNA stage	3	1 caudovirales, 1 unclassified dsDNA phage
GBR_PIP_58	O27555		M_16_G0281_58_MK1_spongeandspongevirus_ATGTCA_L002_R1_001_(paired)_trimmed_(paired)_contig_4026_gene_1	M_16_G0281_58_MK1_spongeandspongevirus_ATGTCA_L002_R1_001_(paired)_trimmed_(paired)_contig_4026	892	#N/A	na	na	0
GBR_PIP_58	Q46465	Putative arsenical pump-driving ATPase (EC 3.6.3.16) (Arsenical resistance ATPase) (Arsenite-translocating ATPase) (Arsenite-transporting ATPase)	M_16_G0281_58_MK1_spongeandspongevirus_ATGTCA_L002_R1_001_(paired)_trimmed_(paired)_contig_27371_gene_1	M_16_G0281_58_MK1_spongeandspongevirus_ATGTCA_L002_R1_001_(paired)_trimmed_(paired)_contig_27371	746	#N/A	na	na	0
GBR_PIP_63	P0DKS7	Arsenate-mycothiol transferase ArsC2 (EC 2.8.4.2) (Mycothiol-dependent arsenate reductase ArsC2)	M_16_G0280_63_MK1_spongeandspongevirus_AGTTCC_L002_R1_001_(paired)_trimmed_(paired)_contig_288_gene_61	M_16_G0280_63_MK1_spongeandspongevirus_AGTTCC_L002_R1_001_(paired)_trimmed_(paired)_contig_288	70153	#N/A	na	root;Viruses;dsDNA viruses, no RNA stage;	14	5 caudovirales, 1 phycodna, 2 mimiviridae, 1 baculoviridae, 3 poxviridae, 1 unclassified dsDNA virus
GBR_PIP_63	O27555	Putative arsenical pump-driving ATPase (EC 3.6.3.16) (Arsenical resistance ATPase) (Arsenite-translocating ATPase) (Arsenite-transporting ATPase)	M_16_G0280_63_MK1_spongeandspongevirus_AGTTCC_L002_R1_001_(paired)_trimmed_(paired)_contig_11322_gene_2	M_16_G0280_63_MK1_spongeandspongevirus_AGTTCC_L002_R1_001_(paired)_trimmed_(paired)_contig_11322	1772	#N/A	na	na	0
GBR_PIP_63	P74984	Arsenate reductase (EC 1.20.4.1) (Arsenical pump modifier)	M_16_G0280_63_MK1_spongeandspongevirus_AGTTCC_L002_R1_001_(paired)_trimmed_(paired)_contig_4740_gene_3	M_16_G0280_63_MK1_spongeandspongevirus_AGTTCC_L002_R1_001_(paired)_trimmed_(paired)_contig_4740	1664	#N/A	na	na	0
GBR_XES_5	P45947	Arsenate reductase (EC 1.20.4.4) (Arsenical pump modifier) (Protein ArsC)	GBR_XES_5.combined_R1_(paired)_trimmed_(paired)_contig_5290_gene_3	GBR_XES_5.combined_R1_(paired)_trimmed_(paired)_contig_5290	1245	#N/A	na	na	0
GBR_XES_5	P52147	Arsenate reductase (EC 1.20.4.1) (Arsenical pump modifier)	GBR_XES_5.combined_R1_(paired)_trimmed_(paired)_contig_20763_gene_2	GBR_XES_5.combined_R1_(paired)_trimmed_(paired)_contig_20763	1080	#N/A	na	na	0
GBR_SW	Q8ENQ5	Arsenate reductase (EC 1.20.4.4)	GBR_SW.combined_R1_(paired)_trimmed_(paired)_contig_5067_gene_2	GBR_SW.combined_R1_(paired)_trimmed_(paired)_contig_5067	1975	#N/A	na	na	0
GBR_SW	A6TP80	Arsenical-resistance protein Acr3	GBR_SW.combined_R1_(paired)_trimmed_(paired)_contig_501_gene_4	GBR_SW.combined_R1_(paired)_trimmed_(paired)_contig_501	4376	#N/A	na	na	0
GBR_SW	A6TP80	Arsenical-resistance protein Acr3	GBR_SW.combined_R1_(paired)_trimmed_(paired)_contig_29795_gene_3	GBR_SW.combined_R1_(paired)_trimmed_(paired)_contig_29795	1105	#N/A	na	na	0
RS_AOC_150	P45946	Arsenite resistance protein ArsB	RS_AOC_150.combined_R1_(paired)_trimmed_(paired)_contig_1544_gene_4	RS_AOC_150.combined_R1_(paired)_trimmed_(paired)_contig_1544	5305	#N/A	na	root;Viruses;dsDNA viruses, no RNA stage;Caudovirales;	2	1 siphoviridae, 1 podoviridae
RS_AOC_150	Q9K8K8	Arsenate reductase (EC 1.20.4.4)	RS_AOC_150.combined_R1_(paired)_trimmed_(paired)_contig_1544_gene_3	RS_AOC_150.combined_R1_(paired)_trimmed_(paired)_contig_1544	5305	#N/A	na	root;Viruses;dsDNA viruses, no RNA stage;Caudovirales;	2	1 siphoviridae, 1 podoviridae
RS_AOC_150	P37309	Arsenical resistance operon repressor	RS_AOC_150.combined_R1_(paired)_trimmed_(paired)_contig_1544_gene_2	RS_AOC_150.combined_R1_(paired)_trimmed_(paired)_contig_1544	5305	#N/A	na	root;Viruses;dsDNA viruses, no RNA stage;Caudovirales;	2	1 siphoviridae, 1 podoviridae
RS_AOC_150	P52147	Arsenate reductase (EC 1.20.4.1) (Arsenical pump modifier)	RS_AOC_150.combined_R1_(paired)_trimmed_(paired)_contig_1544_gene_1	RS_AOC_150.combined_R1_(paired)_trimmed_(paired)_contig_1544	5305	#N/A	na	root;Viruses;dsDNA viruses, no RNA stage;Caudovirales;	2	1 siphoviridae, 1 podoviridae
RS_AOC_153	P45946	Arsenite resistance protein ArsB	RS_AOC_153.combined_R1_(paired)_trimmed_(paired)_contig_5323_gene_2	RS_AOC_153.combined_R1_(paired)_trimmed_(paired)_contig_5323	2612	#N/A	na	na	0
RS_AOC_153	P45946	Arsenite resistance protein ArsB	RS_AOC_153.combined_R1_(paired)_trimmed_(paired)_contig_5323_gene_3	RS_AOC_153.combined_R1_(paired)_trimmed_(paired)_contig_5323	2612	#N/A	na	na	0
RS_AOC_153	P37309	Arsenical resistance operon repressor	RS_AOC_153.combined_R1_(paired)_trimmed_(paired)_contig_5323_gene_5	RS_AOC_153.combined_R1_(paired)_trimmed_(paired)_contig_5323	2612	#N/A	na	na	0
RS_AOC_153	P74984	Arsenate reductase (EC 1.20.4.1) (Arsenical pump modifier)	RS_AOC_153.combined_R1_(paired)_trimmed_(paired)_contig_5323_gene_6	RS_AOC_153.combined_R1_(paired)_trimmed_(paired)_contig_5323	2612	#N/A	na	na	0
RS_AOC_202	P45946	Arsenite resistance protein ArsB	RS_AOC_202.combined_R1_(paired)_trimmed_(paired)_contig_168_gene_4	RS_AOC_202.combined_R1_(paired)_trimmed_(paired)_contig_168	9296	#N/A	na	root;Viruses;	4	1 siphoviridae, 2 myoviridae
RS_AOC_202	Q9K8K8	Arsenate reductase (EC 1.20.4.4)	RS_AOC_202.combined_R1_(paired)_trimmed_(paired)_contig_168_gene_5	RS_AOC_202.combined_R1_(paired)_trimmed_(paired)_contig_168	9296	#N/A	na	root;Viruses;	4	1 siphoviridae, 2 myoviridae
RS_AOC_202	P37309	Arsenical resistance operon repressor	RS_AOC_202.combined_R1_(paired)_trimmed_(paired)_contig_168_gene_6	RS_AOC_202.combined_R1_(paired)_trimmed_(paired)_contig_168	9296	#N/A	na	root;Viruses;	4	1 siphoviridae, 2 myoviridae
RS_AOC_202	P52147	Arsenate reductase (EC 1.20.4.1) (Arsenical pump modifier)	RS_AOC_202.combined_R1_(paired)_trimmed_(paired)_contig_168_gene_7	RS_AOC_202.combined_R1_(paired)_trimmed_(paired)_contig_168	9296	#N/A	na	root;Viruses;	4	1 siphoviridae, 2 myoviridae
RS_CAR_110	P45946	Arsenite resistance protein ArsB	RS_CAR_110.combined_R1_(paired)_trimmed_(paired)_contig_916_gene_4	RS_CAR_110.combined_R1_(paired)_trimmed_(paired)_contig_916	5428	#N/A	na	root;Viruses;dsDNA viruses, no RNA stage;Caudovirales;	2	1 siphoviridae, 1 myoviridae
RS_CAR_110	Q9K8K8	Arsenate reductase (EC 1.20.4.4)	RS_CAR_110.combined_R1_(paired)_trimmed_(paired)_contig_916_gene_5	RS_CAR_110.combined_R1_(paired)_trimmed_(paired)_contig_916	5428	#N/A	na	root;Viruses;dsDNA viruses, no RNA stage;Caudovirales;	2	1 siphoviridae, 1 myoviridae
RS_CAR_110	Q9K8K8	Arsenate reductase (EC 1.20.4.4)	RS_CAR_110.combined_R1_(paired)_trimmed_(paired)_contig_6621_gene_3	RS_CAR_110.combined_R1_(paired)_trimmed_(paired)_contig_6621	740	#N/A	na	root;Viruses;dsDNA viruses, no RNA stage;Phycodnaviridae;Chlorovirus;Paramecium bursaria Chlorella virus 1;	1
RS_CAR_110	P37309	Arsenical resistance operon repressor	RS_CAR_110.combined_R1_(paired)_trimmed_(paired)_contig_916_gene_6	RS_CAR_110.combined_R1_(paired)_trimmed_(paired)_contig_916	5428	#N/A	na	root;Viruses;dsDNA viruses, no RNA stage;Caudovirales;	2	1 siphoviridae, 1 myoviridae
RS_CAR_110	P52147	Arsenate reductase (EC 1.20.4.1) (Arsenical pump modifier)	RS_CAR_110.combined_R1_(paired)_trimmed_(paired)_contig_916_gene_7	RS_CAR_110.combined_R1_(paired)_trimmed_(paired)_contig_916	5428	#N/A	na	root;Viruses;dsDNA viruses, no RNA stage;Caudovirales;	2	1 siphoviridae, 1 myoviridae
RS_CAR_111	P45946	Arsenite resistance protein ArsB	RS_CAR_111.combined_R1_(paired)_trimmed_(paired)_contig_382_gene_4	RS_CAR_111.combined_R1_(paired)_trimmed_(paired)_contig_382	5354	#N/A	na	root;Viruses;dsDNA viruses, no RNA stage;Caudovirales	2	1 siphoviridae, 1 myoviridae
RS_CAR_111	Q9K8K8	Arsenate reductase (EC 1.20.4.4)	RS_CAR_111.combined_R1_(paired)_trimmed_(paired)_contig_382_gene_3	RS_CAR_111.combined_R1_(paired)_trimmed_(paired)_contig_382	5354	#N/A	na	root;Viruses;dsDNA viruses, no RNA stage;Caudovirales	2	1 siphoviridae, 1 myoviridae
RS_CAR_111	P37309	Arsenical resistance operon repressor	RS_CAR_111.combined_R1_(paired)_trimmed_(paired)_contig_382_gene_2	RS_CAR_111.combined_R1_(paired)_trimmed_(paired)_contig_382	5354	#N/A	na	root;Viruses;dsDNA viruses, no RNA stage;Caudovirales	2	1 siphoviridae, 1 myoviridae
RS_CAR_111	P52147	Arsenate reductase (EC 1.20.4.1) (Arsenical pump modifier)	RS_CAR_111.combined_R1_(paired)_trimmed_(paired)_contig_382_gene_1	RS_CAR_111.combined_R1_(paired)_trimmed_(paired)_contig_382	5354	#N/A	na	root;Viruses;dsDNA viruses, no RNA stage;Caudovirales	2	1 siphoviridae, 1 myoviridae
RS_CAR_112	P45946	Arsenite resistance protein ArsB	RS_CAR_112_R1_001_(paired)_trimmed_(paired)_contig_148_gene_4	RS_CAR_112_R1_001_(paired)_trimmed_(paired)_contig_148	5346	#N/A	na	root;Viruses;dsDNA viruses, no RNA stage;Caudovirales;	2	1 siphoviridae, 1 myoviridae
RS_CAR_112	Q9K8K8	Arsenate reductase (EC 1.20.4.4)	RS_CAR_112_R1_001_(paired)_trimmed_(paired)_contig_148_gene_5	RS_CAR_112_R1_001_(paired)_trimmed_(paired)_contig_148	5346	#N/A	na	root;Viruses;dsDNA viruses, no RNA stage;Caudovirales;	2	1 siphoviridae, 1 myoviridae
RS_CAR_112	P37309	Arsenical resistance operon repressor	RS_CAR_112_R1_001_(paired)_trimmed_(paired)_contig_148_gene_6	RS_CAR_112_R1_001_(paired)_trimmed_(paired)_contig_148	5346	#N/A	na	root;Viruses;dsDNA viruses, no RNA stage;Caudovirales;	2	1 siphoviridae, 1 myoviridae
RS_CAR_112	P52147	Arsenate reductase (EC 1.20.4.1) (Arsenical pump modifier)	RS_CAR_112_R1_001_(paired)_trimmed_(paired)_contig_148_gene_7	RS_CAR_112_R1_001_(paired)_trimmed_(paired)_contig_148	5346	#N/A	na	root;Viruses;dsDNA viruses, no RNA stage;Caudovirales;	2	1 siphoviridae, 1 myoviridae
RS_CAR_129	P45946	Arsenite resistance protein ArsB	RS_CAR_129.combined_R1_(paired)_trimmed_(paired)_contig_413_gene_4	RS_CAR_129.combined_R1_(paired)_trimmed_(paired)_contig_413	4143	#N/A	na	root;Viruses;dsDNA viruses, no RNA stage;Caudovirales;Myoviridae;unassigned Myoviridae;Bacillus phage G;	1
RS_CAR_129	P37309	Arsenical resistance operon repressor	RS_CAR_129.combined_R1_(paired)_trimmed_(paired)_contig_413_gene_6	RS_CAR_129.combined_R1_(paired)_trimmed_(paired)_contig_413	4143	#N/A	na	root;Viruses;dsDNA viruses, no RNA stage;Caudovirales;Myoviridae;unassigned Myoviridae;Bacillus phage G;	1
RS_CAR_129	P52147	Arsenate reductase (EC 1.20.4.1) (Arsenical pump modifier)	RS_CAR_129.combined_R1_(paired)_trimmed_(paired)_contig_413_gene_7	RS_CAR_129.combined_R1_(paired)_trimmed_(paired)_contig_413	4143	#N/A	na	root;Viruses;dsDNA viruses, no RNA stage;Caudovirales;Myoviridae;unassigned Myoviridae;Bacillus phage G;	1
RS_CRE_178	P45946	Arsenite resistance protein ArsB	RS_CRE_178.combined_R1_(paired)_trimmed_(paired)_contig_5182_gene_2	RS_CRE_178.combined_R1_(paired)_trimmed_(paired)_contig_5182	1292	#N/A	na	na	0
RS_CRE_214	P45946	Arsenite resistance protein ArsB	RS_CRE_214.combined_R1_(paired)_trimmed_(paired)_contig_3759_gene_2	RS_CRE_214.combined_R1_(paired)_trimmed_(paired)_contig_3759	1197	#N/A	na	na	0
RS_HYR_175	P45946	Arsenite resistance protein ArsB	RS_HYR_175.combined_R1_(paired)_trimmed_(paired)_contig_889_gene_4	RS_HYR_175.combined_R1_(paired)_trimmed_(paired)_contig_889	5451	#N/A	na	root;Viruses;dsDNA viruses, no RNA stage;Caudovirales;	2	1 siphoviridae, 1 myoviridae
RS_HYR_175	Q9K8K8	Arsenate reductase (EC 1.20.4.4)	RS_HYR_175.combined_R1_(paired)_trimmed_(paired)_contig_889_gene_5	RS_HYR_175.combined_R1_(paired)_trimmed_(paired)_contig_889	5451	#N/A	na	root;Viruses;dsDNA viruses, no RNA stage;Caudovirales;	2	1 siphoviridae, 1 myoviridae
RS_HYR_175	P37309	Arsenical resistance operon repressor	RS_HYR_175.combined_R1_(paired)_trimmed_(paired)_contig_889_gene_6	RS_HYR_175.combined_R1_(paired)_trimmed_(paired)_contig_889	5451	#N/A	na	root;Viruses;dsDNA viruses, no RNA stage;Caudovirales;	2	1 siphoviridae, 1 myoviridae
RS_HYR_175	P52147	Arsenate reductase (EC 1.20.4.1) (Arsenical pump modifier)	RS_HYR_175.combined_R1_(paired)_trimmed_(paired)_contig_889_gene_7	RS_HYR_175.combined_R1_(paired)_trimmed_(paired)_contig_889	5451	#N/A	na	root;Viruses;dsDNA viruses, no RNA stage;Caudovirales;	2	1 siphoviridae, 1 myoviridae
RS_HYR_180	P45946	Arsenite resistance protein ArsB	RS_HYR_180.combined_R1_(paired)_trimmed_(paired)_contig_1986_gene_4	RS_HYR_180.combined_R1_(paired)_trimmed_(paired)_contig_1986	5354	#N/A	na	root;Viruses;dsDNA viruses, no RNA stage;Caudovirales;	2	1 siphoviridae, 1 myoviridae
RS_HYR_180	Q9K8K8	Arsenate reductase (EC 1.20.4.4)	RS_HYR_180.combined_R1_(paired)_trimmed_(paired)_contig_1986_gene_3	RS_HYR_180.combined_R1_(paired)_trimmed_(paired)_contig_1986	5354	#N/A	na	root;Viruses;dsDNA viruses, no RNA stage;Caudovirales;	2	1 siphoviridae, 1 myoviridae
RS_HYR_180	P37309	Arsenical resistance operon repressor	RS_HYR_180.combined_R1_(paired)_trimmed_(paired)_contig_1986_gene_2	RS_HYR_180.combined_R1_(paired)_trimmed_(paired)_contig_1986	5354	#N/A	na	root;Viruses;dsDNA viruses, no RNA stage;Caudovirales;	2	1 siphoviridae, 1 myoviridae
RS_HYR_180	P52147	Arsenate reductase (EC 1.20.4.1) (Arsenical pump modifier)	RS_HYR_180.combined_R1_(paired)_trimmed_(paired)_contig_1986_gene_1	RS_HYR_180.combined_R1_(paired)_trimmed_(paired)_contig_1986	5354	#N/A	na	root;Viruses;dsDNA viruses, no RNA stage;Caudovirales;	2	1 siphoviridae, 1 myoviridae
RS_MYC_127	P45946	Arsenite resistance protein ArsB	RS_MIC_127.combined_R1_(paired)_trimmed_(paired)_contig_2405_gene_4	RS_MIC_127.combined_R1_(paired)_trimmed_(paired)_contig_2405	5374	#N/A	na	root;Viruses;dsDNA viruses, no RNA stage;Caudovirales;	2	1 siphoviridae, 1 myoviridae
RS_MYC_127	Q9K8K8	Arsenate reductase (EC 1.20.4.4)	RS_MIC_127.combined_R1_(paired)_trimmed_(paired)_contig_2405_gene_3	RS_MIC_127.combined_R1_(paired)_trimmed_(paired)_contig_2405	5374	#N/A	na	root;Viruses;dsDNA viruses, no RNA stage;Caudovirales;	2	1 siphoviridae, 1 myoviridae
RS_MYC_127	P37309	Arsenical resistance operon repressor	RS_MIC_127.combined_R1_(paired)_trimmed_(paired)_contig_2405_gene_2	RS_MIC_127.combined_R1_(paired)_trimmed_(paired)_contig_2405	5374	#N/A	na	root;Viruses;dsDNA viruses, no RNA stage;Caudovirales;	2	1 siphoviridae, 1 myoviridae
RS_MYC_127	Q46465	Putative arsenical pump-driving ATPase (EC 3.6.3.16) (Arsenical resistance ATPase) (Arsenite-translocating ATPase) (Arsenite-transporting ATPase)	RS_MIC_127.combined_R1_(paired)_trimmed_(paired)_contig_8880_gene_1	RS_MIC_127.combined_R1_(paired)_trimmed_(paired)_contig_8880	512	#N/A	na	na	0
RS_MYC_127	P52147	Arsenate reductase (EC 1.20.4.1) (Arsenical pump modifier)	RS_MIC_127.combined_R1_(paired)_trimmed_(paired)_contig_2405_gene_1	RS_MIC_127.combined_R1_(paired)_trimmed_(paired)_contig_2405	5374	#N/A	na	root;Viruses;dsDNA viruses, no RNA stage;Caudovirales;	2	1 siphoviridae, 1 myoviridae
RS_MYC_127	P0AB97	Arsenate reductase (EC 1.20.4.1) (Arsenical pump modifier)	RS_MIC_127.combined_R1_(paired)_trimmed_(paired)_contig_4306_gene_2	RS_MIC_127.combined_R1_(paired)_trimmed_(paired)_contig_4306	715	#N/A	na	na	0
RS_MYC_176	P45946	Arsenite resistance protein ArsB	RS_MIC_176.combined_R1_(paired)_trimmed_(paired)_contig_7725_gene_4	RS_MIC_176.combined_R1_(paired)_trimmed_(paired)_contig_7725	2989	#N/A	na	root;Viruses;dsDNA viruses, no RNA stage;Caudovirales;Myoviridae;unassigned Myoviridae;Bacillus phage G;	1
RS_MYC_176	P37309	Arsenical resistance operon repressor	RS_MIC_176.combined_R1_(paired)_trimmed_(paired)_contig_23246_gene_1	RS_MIC_176.combined_R1_(paired)_trimmed_(paired)_contig_23246	692	#N/A	na	na	0
RS_MYC_176	P74984	Arsenate reductase (EC 1.20.4.1) (Arsenical pump modifier)	RS_MIC_176.combined_R1_(paired)_trimmed_(paired)_contig_23246_gene_2	RS_MIC_176.combined_R1_(paired)_trimmed_(paired)_contig_23246	692	#N/A	na	na	0
RS_MYC_197	P45946	Arsenite resistance protein ArsB	RS_MIC_197.combined_R1_(paired)_trimmed_(paired)_contig_5879_gene_2	RS_MIC_197.combined_R1_(paired)_trimmed_(paired)_contig_5879	2349	#N/A	na	na	0
RS_MYC_197	P37309	Arsenical resistance operon repressor	RS_MIC_197.combined_R1_(paired)_trimmed_(paired)_contig_11418_gene_1	RS_MIC_197.combined_R1_(paired)_trimmed_(paired)_contig_11418	703	#N/A	na	na	0
RS_MYC_197	P74984	Arsenate reductase (EC 1.20.4.1) (Arsenical pump modifier)	RS_MIC_197.combined_R1_(paired)_trimmed_(paired)_contig_11418_gene_2	RS_MIC_197.combined_R1_(paired)_trimmed_(paired)_contig_11418	703	#N/A	na	na	0
RS_NIP_200	P45946	Arsenite resistance protein ArsB	RS_NIP_200.combined_R1_(paired)_trimmed_(paired)_contig_11187_gene_2	RS_NIP_200.combined_R1_(paired)_trimmed_(paired)_contig_11187	732	#N/A	na	na	0
RS_NIP_200	P45946	Arsenite resistance protein ArsB	RS_NIP_200.combined_R1_(paired)_trimmed_(paired)_contig_14305_gene_1	RS_NIP_200.combined_R1_(paired)_trimmed_(paired)_contig_14305	544	#N/A	na	na	0
RS_NIP_200	P37309	Arsenical resistance operon repressor	RS_NIP_200.combined_R1_(paired)_trimmed_(paired)_contig_6915_gene_3	RS_NIP_200.combined_R1_(paired)_trimmed_(paired)_contig_6915	891	#N/A	na	na	0
RS_NIP_200	P52147	Arsenate reductase (EC 1.20.4.1) (Arsenical pump modifier)	RS_NIP_200.combined_R1_(paired)_trimmed_(paired)_contig_6915_gene_1	RS_NIP_200.combined_R1_(paired)_trimmed_(paired)_contig_6915	891	#N/A	na	na	0
RS_NIP_200	P74984	Arsenate reductase (EC 1.20.4.1) (Arsenical pump modifier)	RS_NIP_200.combined_R1_(paired)_trimmed_(paired)_contig_6915_gene_2	RS_NIP_200.combined_R1_(paired)_trimmed_(paired)_contig_6915	891	#N/A	na	na	0
RS_NIP_211	P45946	Arsenite resistance protein ArsB	RS_NIP_211.combined_R1_(paired)_trimmed_(paired)_contig_848_gene_4	RS_NIP_211.combined_R1_(paired)_trimmed_(paired)_contig_848	5427	#N/A	na	root;Viruses;dsDNA viruses, no RNA stage;Caudovirales;	2	1 siphoviridae, 1 myoviridae
RS_NIP_211	Q9K8K8	Arsenate reductase (EC 1.20.4.4)	RS_NIP_211.combined_R1_(paired)_trimmed_(paired)_contig_848_gene_5	RS_NIP_211.combined_R1_(paired)_trimmed_(paired)_contig_848	5427	#N/A	na	root;Viruses;dsDNA viruses, no RNA stage;Caudovirales;	2	1 siphoviridae, 1 myoviridae
RS_NIP_211	P37309	Arsenical resistance operon repressor	RS_NIP_211.combined_R1_(paired)_trimmed_(paired)_contig_848_gene_6	RS_NIP_211.combined_R1_(paired)_trimmed_(paired)_contig_848	5427	#N/A	na	root;Viruses;dsDNA viruses, no RNA stage;Caudovirales;	2	1 siphoviridae, 1 myoviridae
RS_NIP_211	P52147	Arsenate reductase (EC 1.20.4.1) (Arsenical pump modifier)	RS_NIP_211.combined_R1_(paired)_trimmed_(paired)_contig_848_gene_7	RS_NIP_211.combined_R1_(paired)_trimmed_(paired)_contig_848	5427	#N/A	na	root;Viruses;dsDNA viruses, no RNA stage;Caudovirales;	2	1 siphoviridae, 1 myoviridae
RS_XES_102	P45946	Arsenite resistance protein ArsB	GBR_XES_102.combined_R1_(paired)_trimmed_(paired)_contig_118_gene_4	GBR_XES_102.combined_R1_(paired)_trimmed_(paired)_contig_118	9415	#N/A	na	root;Viruses;	4	1 siphoviridae, 2 myoviridae
RS_XES_102	Q9K8K8	Arsenate reductase (EC 1.20.4.4)	GBR_XES_102.combined_R1_(paired)_trimmed_(paired)_contig_118_gene_5	GBR_XES_102.combined_R1_(paired)_trimmed_(paired)_contig_118	9415	#N/A	na	root;Viruses;	4	1 siphoviridae, 2 myoviridae
RS_XES_102	P37309	Arsenical resistance operon repressor	GBR_XES_102.combined_R1_(paired)_trimmed_(paired)_contig_118_gene_6	GBR_XES_102.combined_R1_(paired)_trimmed_(paired)_contig_118	9415	#N/A	na	root;Viruses;	4	1 siphoviridae, 2 myoviridae
RS_XES_102	P52147	Arsenate reductase (EC 1.20.4.1) (Arsenical pump modifier)	GBR_XES_102.combined_R1_(paired)_trimmed_(paired)_contig_118_gene_7	GBR_XES_102.combined_R1_(paired)_trimmed_(paired)_contig_118	9415	#N/A	na	root;Viruses;	4	1 siphoviridae, 2 myoviridae
RS_XES_136	P45946	Arsenite resistance protein ArsB	M_16_G0317_136_MK3_spongeandspongevirus_AGTTCC_L004_R1_001_(paired)_trimmed_(paired)_contig_100_gene_7	M_16_G0317_136_MK3_spongeandspongevirus_AGTTCC_L004_R1_001_(paired)_trimmed_(paired)_contig_100	9293	#N/A	na	root;Viruses;	4	1 siphoviridae, 2 myoviridae
RS_XES_136	Q9K8K8	Arsenate reductase (EC 1.20.4.4)	M_16_G0317_136_MK3_spongeandspongevirus_AGTTCC_L004_R1_001_(paired)_trimmed_(paired)_contig_100_gene_6	M_16_G0317_136_MK3_spongeandspongevirus_AGTTCC_L004_R1_001_(paired)_trimmed_(paired)_contig_100	9293	#N/A	na	root;Viruses;	4	1 siphoviridae, 2 myoviridae
RS_XES_136	P37309	Arsenical resistance operon repressor	M_16_G0317_136_MK3_spongeandspongevirus_AGTTCC_L004_R1_001_(paired)_trimmed_(paired)_contig_100_gene_5	M_16_G0317_136_MK3_spongeandspongevirus_AGTTCC_L004_R1_001_(paired)_trimmed_(paired)_contig_100	9293	#N/A	na	root;Viruses;	4	1 siphoviridae, 2 myoviridae
RS_XES_136	P52147	Arsenate reductase (EC 1.20.4.1) (Arsenical pump modifier)	M_16_G0317_136_MK3_spongeandspongevirus_AGTTCC_L004_R1_001_(paired)_trimmed_(paired)_contig_100_gene_4	M_16_G0317_136_MK3_spongeandspongevirus_AGTTCC_L004_R1_001_(paired)_trimmed_(paired)_contig_100	9293	#N/A	na	root;Viruses;	4	1 siphoviridae, 2 myoviridae

## Sheet: virsorterresults
## 1 - Complete phage contigs - category 1 (sure)
## Contig_id	Nb genes contigs	Fragment	Nb genes	Category	Nb phage hallmark genes	Phage gene enrichment sig	Non-Caudovirales phage gene enrichment sig	Pfam depletion sig	Uncharacterized enrichment sig	Strand switch depletion sig	Short genes enrichment sig
M_16_G0286_37_MK1_spongeandspongevirus_GTTTCG_L002_R1_001_(paired)_trimmed_(paired)_contig_1073	10	VIRSorter_M_16_G0286_37_MK1_spongeandspongevirus_GTTTCG_L002_R1_001_(paired)_trimmed_(paired)_contig_1073	10	1	4	6.62691
M_16_G0286_37_MK1_spongeandspongevirus_GTTTCG_L002_R1_001_(paired)_trimmed_(paired)_contig_1139	24	VIRSorter_M_16_G0286_37_MK1_spongeandspongevirus_GTTTCG_L002_R1_001_(paired)_trimmed_(paired)_contig_1139	24	1	4	7.55093
M_16_G0286_37_MK1_spongeandspongevirus_GTTTCG_L002_R1_001_(paired)_trimmed_(paired)_contig_12650	4	VIRSorter_M_16_G0286_37_MK1_spongeandspongevirus_GTTTCG_L002_R1_001_(paired)_trimmed_(paired)_contig_12650	4	1	1	2.65077
M_16_G0286_37_MK1_spongeandspongevirus_GTTTCG_L002_R1_001_(paired)_trimmed_(paired)_contig_13363	3	VIRSorter_M_16_G0286_37_MK1_spongeandspongevirus_GTTTCG_L002_R1_001_(paired)_trimmed_(paired)_contig_13363	3	1	2	2.02377
M_16_G0286_37_MK1_spongeandspongevirus_GTTTCG_L002_R1_001_(paired)_trimmed_(paired)_contig_1406	14	VIRSorter_M_16_G0286_37_MK1_spongeandspongevirus_GTTTCG_L002_R1_001_(paired)_trimmed_(paired)_contig_1406	14	1	2	2.04987
M_16_G0286_37_MK1_spongeandspongevirus_GTTTCG_L002_R1_001_(paired)_trimmed_(paired)_contig_15973	5	VIRSorter_M_16_G0286_37_MK1_spongeandspongevirus_GTTTCG_L002_R1_001_(paired)_trimmed_(paired)_contig_15973	5	1	2	2.03478					2.06753
M_16_G0286_37_MK1_spongeandspongevirus_GTTTCG_L002_R1_001_(paired)_trimmed_(paired)_contig_1747	6	VIRSorter_M_16_G0286_37_MK1_spongeandspongevirus_GTTTCG_L002_R1_001_(paired)_trimmed_(paired)_contig_1747	6	1	1	3.97615
M_16_G0286_37_MK1_spongeandspongevirus_GTTTCG_L002_R1_001_(paired)_trimmed_(paired)_contig_1786	17	VIRSorter_M_16_G0286_37_MK1_spongeandspongevirus_GTTTCG_L002_R1_001_(paired)_trimmed_(paired)_contig_1786	17	1	3	6.44841
M_16_G0286_37_MK1_spongeandspongevirus_GTTTCG_L002_R1_001_(paired)_trimmed_(paired)_contig_2004	5	VIRSorter_M_16_G0286_37_MK1_spongeandspongevirus_GTTTCG_L002_R1_001_(paired)_trimmed_(paired)_contig_2004	5	1	2	2.03478
M_16_G0286_37_MK1_spongeandspongevirus_GTTTCG_L002_R1_001_(paired)_trimmed_(paired)_contig_2035	12	VIRSorter_M_16_G0286_37_MK1_spongeandspongevirus_GTTTCG_L002_R1_001_(paired)_trimmed_(paired)_contig_2035	12	1	1	2.19994
M_16_G0286_37_MK1_spongeandspongevirus_GTTTCG_L002_R1_001_(paired)_trimmed_(paired)_contig_2146	3	VIRSorter_M_16_G0286_37_MK1_spongeandspongevirus_GTTTCG_L002_R1_001_(paired)_trimmed_(paired)_contig_2146	3	1	2	2.02377
M_16_G0286_37_MK1_spongeandspongevirus_GTTTCG_L002_R1_001_(paired)_trimmed_(paired)_contig_21827	5	VIRSorter_M_16_G0286_37_MK1_spongeandspongevirus_GTTTCG_L002_R1_001_(paired)_trimmed_(paired)_contig_21827	5	1	1	2.03478
M_16_G0286_37_MK1_spongeandspongevirus_GTTTCG_L002_R1_001_(paired)_trimmed_(paired)_contig_22516	5	VIRSorter_M_16_G0286_37_MK1_spongeandspongevirus_GTTTCG_L002_R1_001_(paired)_trimmed_(paired)_contig_22516	5	1	2	3.31346
M_16_G0286_37_MK1_spongeandspongevirus_GTTTCG_L002_R1_001_(paired)_trimmed_(paired)_contig_236	8	VIRSorter_M_16_G0286_37_MK1_spongeandspongevirus_GTTTCG_L002_R1_001_(paired)_trimmed_(paired)_contig_236	8	1	1	2.70766
M_16_G0286_37_MK1_spongeandspongevirus_GTTTCG_L002_R1_001_(paired)_trimmed_(paired)_contig_2433	7	VIRSorter_M_16_G0286_37_MK1_spongeandspongevirus_GTTTCG_L002_R1_001_(paired)_trimmed_(paired)_contig_2433	7	1	2	2.16426
M_16_G0286_37_MK1_spongeandspongevirus_GTTTCG_L002_R1_001_(paired)_trimmed_(paired)_contig_2579	8	VIRSorter_M_16_G0286_37_MK1_spongeandspongevirus_GTTTCG_L002_R1_001_(paired)_trimmed_(paired)_contig_2579	8	1	3	3.8274
M_16_G0286_37_MK1_spongeandspongevirus_GTTTCG_L002_R1_001_(paired)_trimmed_(paired)_contig_28729	4	VIRSorter_M_16_G0286_37_MK1_spongeandspongevirus_GTTTCG_L002_R1_001_(paired)_trimmed_(paired)_contig_28729	4	1	1	2.65077
M_16_G0286_37_MK1_spongeandspongevirus_GTTTCG_L002_R1_001_(paired)_trimmed_(paired)_contig_2919	10	VIRSorter_M_16_G0286_37_MK1_spongeandspongevirus_GTTTCG_L002_R1_001_(paired)_trimmed_(paired)_contig_2919	10	1	1	2.00929
M_16_G0286_37_MK1_spongeandspongevirus_GTTTCG_L002_R1_001_(paired)_trimmed_(paired)_contig_33062	5	VIRSorter_M_16_G0286_37_MK1_spongeandspongevirus_GTTTCG_L002_R1_001_(paired)_trimmed_(paired)_contig_33062	5	1	1		2.401
M_16_G0286_37_MK1_spongeandspongevirus_GTTTCG_L002_R1_001_(paired)_trimmed_(paired)_contig_33910	5	VIRSorter_M_16_G0286_37_MK1_spongeandspongevirus_GTTTCG_L002_R1_001_(paired)_trimmed_(paired)_contig_33910	5	1	1	2.03478
M_16_G0286_37_MK1_spongeandspongevirus_GTTTCG_L002_R1_001_(paired)_trimmed_(paired)_contig_35941	3	VIRSorter_M_16_G0286_37_MK1_spongeandspongevirus_GTTTCG_L002_R1_001_(paired)_trimmed_(paired)_contig_35941	3	1	1	2.02377
M_16_G0286_37_MK1_spongeandspongevirus_GTTTCG_L002_R1_001_(paired)_trimmed_(paired)_contig_3700	6	VIRSorter_M_16_G0286_37_MK1_spongeandspongevirus_GTTTCG_L002_R1_001_(paired)_trimmed_(paired)_contig_3700	6	1	1	2.62212
M_16_G0286_37_MK1_spongeandspongevirus_GTTTCG_L002_R1_001_(paired)_trimmed_(paired)_contig_3734	4	VIRSorter_M_16_G0286_37_MK1_spongeandspongevirus_GTTTCG_L002_R1_001_(paired)_trimmed_(paired)_contig_3734	4	1	4	2.65077
M_16_G0286_37_MK1_spongeandspongevirus_GTTTCG_L002_R1_001_(paired)_trimmed_(paired)_contig_3765	5	VIRSorter_M_16_G0286_37_MK1_spongeandspongevirus_GTTTCG_L002_R1_001_(paired)_trimmed_(paired)_contig_3765	5	1	1	2.07991
M_16_G0286_37_MK1_spongeandspongevirus_GTTTCG_L002_R1_001_(paired)_trimmed_(paired)_contig_3834	4	VIRSorter_M_16_G0286_37_MK1_spongeandspongevirus_GTTTCG_L002_R1_001_(paired)_trimmed_(paired)_contig_3834	4	1	3	2.65077
M_16_G0286_37_MK1_spongeandspongevirus_GTTTCG_L002_R1_001_(paired)_trimmed_(paired)_contig_4730	5	VIRSorter_M_16_G0286_37_MK1_spongeandspongevirus_GTTTCG_L002_R1_001_(paired)_trimmed_(paired)_contig_4730	5	1	1	3.31346
M_16_G0286_37_MK1_spongeandspongevirus_GTTTCG_L002_R1_001_(paired)_trimmed_(paired)_contig_498	7	VIRSorter_M_16_G0286_37_MK1_spongeandspongevirus_GTTTCG_L002_R1_001_(paired)_trimmed_(paired)_contig_498	7	1	3	3.22062	17.7509
M_16_G0286_37_MK1_spongeandspongevirus_GTTTCG_L002_R1_001_(paired)_trimmed_(paired)_contig_4989	6	VIRSorter_M_16_G0286_37_MK1_spongeandspongevirus_GTTTCG_L002_R1_001_(paired)_trimmed_(paired)_contig_4989	6	1	1	4.04753
M_16_G0286_37_MK1_spongeandspongevirus_GTTTCG_L002_R1_001_(paired)_trimmed_(paired)_contig_556	6	VIRSorter_M_16_G0286_37_MK1_spongeandspongevirus_GTTTCG_L002_R1_001_(paired)_trimmed_(paired)_contig_556	6	1	1		5.02339
M_16_G0286_37_MK1_spongeandspongevirus_GTTTCG_L002_R1_001_(paired)_trimmed_(paired)_contig_5652	8	VIRSorter_M_16_G0286_37_MK1_spongeandspongevirus_GTTTCG_L002_R1_001_(paired)_trimmed_(paired)_contig_5652	8	1	2	2.70766
M_16_G0286_37_MK1_spongeandspongevirus_GTTTCG_L002_R1_001_(paired)_trimmed_(paired)_contig_6015	9	VIRSorter_M_16_G0286_37_MK1_spongeandspongevirus_GTTTCG_L002_R1_001_(paired)_trimmed_(paired)_contig_6015	9	1	1	2.31914
M_16_G0286_37_MK1_spongeandspongevirus_GTTTCG_L002_R1_001_(paired)_trimmed_(paired)_contig_611	59	VIRSorter_M_16_G0286_37_MK1_spongeandspongevirus_GTTTCG_L002_R1_001_(paired)_trimmed_(paired)_contig_611	59	1	5	18.4002
M_16_G0286_37_MK1_spongeandspongevirus_GTTTCG_L002_R1_001_(paired)_trimmed_(paired)_contig_685	12	VIRSorter_M_16_G0286_37_MK1_spongeandspongevirus_GTTTCG_L002_R1_001_(paired)_trimmed_(paired)_contig_685	12	1	1	3.12658
M_16_G0286_37_MK1_spongeandspongevirus_GTTTCG_L002_R1_001_(paired)_trimmed_(paired)_contig_77	14	VIRSorter_M_16_G0286_37_MK1_spongeandspongevirus_GTTTCG_L002_R1_001_(paired)_trimmed_(paired)_contig_77	14	1	1	8.10159
M_16_G0286_37_MK1_spongeandspongevirus_GTTTCG_L002_R1_001_(paired)_trimmed_(paired)_contig_8581	7	VIRSorter_M_16_G0286_37_MK1_spongeandspongevirus_GTTTCG_L002_R1_001_(paired)_trimmed_(paired)_contig_8581	7	1	5	3.22062
M_16_G0286_37_MK1_spongeandspongevirus_GTTTCG_L002_R1_001_(paired)_trimmed_(paired)_contig_9250	4	VIRSorter_M_16_G0286_37_MK1_spongeandspongevirus_GTTTCG_L002_R1_001_(paired)_trimmed_(paired)_contig_9250	4	1	1		2.49774
## 2 - Complete phage contigs - category 2 (somewhat sure)
## Contig_id	Nb genes contigs	Fragment	Nb genes	Category	Nb phage hallmark genes	Phage gene enrichment sig	Non-Caudovirales phage gene enrichment sig	Pfam depletion sig	Uncharacterized enrichment sig	Strand switch depletion sig	Short genes enrichment sig
M_16_G0286_37_MK1_spongeandspongevirus_GTTTCG_L002_R1_001_(paired)_trimmed_(paired)_contig_1022	7	VIRSorter_M_16_G0286_37_MK1_spongeandspongevirus_GTTTCG_L002_R1_001_(paired)_trimmed_(paired)_contig_1022	7	2		4.63884
M_16_G0286_37_MK1_spongeandspongevirus_GTTTCG_L002_R1_001_(paired)_trimmed_(paired)_contig_1023	7	VIRSorter_M_16_G0286_37_MK1_spongeandspongevirus_GTTTCG_L002_R1_001_(paired)_trimmed_(paired)_contig_1023	7	2		2.16426
M_16_G0286_37_MK1_spongeandspongevirus_GTTTCG_L002_R1_001_(paired)_trimmed_(paired)_contig_10233	7	VIRSorter_M_16_G0286_37_MK1_spongeandspongevirus_GTTTCG_L002_R1_001_(paired)_trimmed_(paired)_contig_10233	7	2		3.22062
M_16_G0286_37_MK1_spongeandspongevirus_GTTTCG_L002_R1_001_(paired)_trimmed_(paired)_contig_10259	5	VIRSorter_M_16_G0286_37_MK1_spongeandspongevirus_GTTTCG_L002_R1_001_(paired)_trimmed_(paired)_contig_10259	5	2		2.03478
M_16_G0286_37_MK1_spongeandspongevirus_GTTTCG_L002_R1_001_(paired)_trimmed_(paired)_contig_10291	6	VIRSorter_M_16_G0286_37_MK1_spongeandspongevirus_GTTTCG_L002_R1_001_(paired)_trimmed_(paired)_contig_10291	6	2		2.62212
M_16_G0286_37_MK1_spongeandspongevirus_GTTTCG_L002_R1_001_(paired)_trimmed_(paired)_contig_10368	5	VIRSorter_M_16_G0286_37_MK1_spongeandspongevirus_GTTTCG_L002_R1_001_(paired)_trimmed_(paired)_contig_10368	5	2		3.31346
M_16_G0286_37_MK1_spongeandspongevirus_GTTTCG_L002_R1_001_(paired)_trimmed_(paired)_contig_1040	4	VIRSorter_M_16_G0286_37_MK1_spongeandspongevirus_GTTTCG_L002_R1_001_(paired)_trimmed_(paired)_contig_1040	4	2		2.65077
M_16_G0286_37_MK1_spongeandspongevirus_GTTTCG_L002_R1_001_(paired)_trimmed_(paired)_contig_10416	4	VIRSorter_M_16_G0286_37_MK1_spongeandspongevirus_GTTTCG_L002_R1_001_(paired)_trimmed_(paired)_contig_10416	4	2		2.65077
M_16_G0286_37_MK1_spongeandspongevirus_GTTTCG_L002_R1_001_(paired)_trimmed_(paired)_contig_10424	5	VIRSorter_M_16_G0286_37_MK1_spongeandspongevirus_GTTTCG_L002_R1_001_(paired)_trimmed_(paired)_contig_10424	5	2		2.03478
M_16_G0286_37_MK1_spongeandspongevirus_GTTTCG_L002_R1_001_(paired)_trimmed_(paired)_contig_10694	3	VIRSorter_M_16_G0286_37_MK1_spongeandspongevirus_GTTTCG_L002_R1_001_(paired)_trimmed_(paired)_contig_10694	3	2		2.02377
M_16_G0286_37_MK1_spongeandspongevirus_GTTTCG_L002_R1_001_(paired)_trimmed_(paired)_contig_10825	7	VIRSorter_M_16_G0286_37_MK1_spongeandspongevirus_GTTTCG_L002_R1_001_(paired)_trimmed_(paired)_contig_10825	7	2		3.22062
M_16_G0286_37_MK1_spongeandspongevirus_GTTTCG_L002_R1_001_(paired)_trimmed_(paired)_contig_10892	9	VIRSorter_M_16_G0286_37_MK1_spongeandspongevirus_GTTTCG_L002_R1_001_(paired)_trimmed_(paired)_contig_10892	9	2		2.31914
M_16_G0286_37_MK1_spongeandspongevirus_GTTTCG_L002_R1_001_(paired)_trimmed_(paired)_contig_10956	6	VIRSorter_M_16_G0286_37_MK1_spongeandspongevirus_GTTTCG_L002_R1_001_(paired)_trimmed_(paired)_contig_10956	6	2		2.62212
M_16_G0286_37_MK1_spongeandspongevirus_GTTTCG_L002_R1_001_(paired)_trimmed_(paired)_contig_11	3	VIRSorter_M_16_G0286_37_MK1_spongeandspongevirus_GTTTCG_L002_R1_001_(paired)_trimmed_(paired)_contig_11	3	2		2.02377
M_16_G0286_37_MK1_spongeandspongevirus_GTTTCG_L002_R1_001_(paired)_trimmed_(paired)_contig_11043	4	VIRSorter_M_16_G0286_37_MK1_spongeandspongevirus_GTTTCG_L002_R1_001_(paired)_trimmed_(paired)_contig_11043	4	2		2.65077
M_16_G0286_37_MK1_spongeandspongevirus_GTTTCG_L002_R1_001_(paired)_trimmed_(paired)_contig_11129	8	VIRSorter_M_16_G0286_37_MK1_spongeandspongevirus_GTTTCG_L002_R1_001_(paired)_trimmed_(paired)_contig_11129	8	2		2.70766
M_16_G0286_37_MK1_spongeandspongevirus_GTTTCG_L002_R1_001_(paired)_trimmed_(paired)_contig_11298	7	VIRSorter_M_16_G0286_37_MK1_spongeandspongevirus_GTTTCG_L002_R1_001_(paired)_trimmed_(paired)_contig_11298	7	2		2.16426
M_16_G0286_37_MK1_spongeandspongevirus_GTTTCG_L002_R1_001_(paired)_trimmed_(paired)_contig_11498	3	VIRSorter_M_16_G0286_37_MK1_spongeandspongevirus_GTTTCG_L002_R1_001_(paired)_trimmed_(paired)_contig_11498	3	2		2.02377
M_16_G0286_37_MK1_spongeandspongevirus_GTTTCG_L002_R1_001_(paired)_trimmed_(paired)_contig_1150	7	VIRSorter_M_16_G0286_37_MK1_spongeandspongevirus_GTTTCG_L002_R1_001_(paired)_trimmed_(paired)_contig_1150	7	2		2.16426
M_16_G0286_37_MK1_spongeandspongevirus_GTTTCG_L002_R1_001_(paired)_trimmed_(paired)_contig_11769	5	VIRSorter_M_16_G0286_37_MK1_spongeandspongevirus_GTTTCG_L002_R1_001_(paired)_trimmed_(paired)_contig_11769	5	2		2.03478
M_16_G0286_37_MK1_spongeandspongevirus_GTTTCG_L002_R1_001_(paired)_trimmed_(paired)_contig_11913	5	VIRSorter_M_16_G0286_37_MK1_spongeandspongevirus_GTTTCG_L002_R1_001_(paired)_trimmed_(paired)_contig_11913	5	2		2.03478
M_16_G0286_37_MK1_spongeandspongevirus_GTTTCG_L002_R1_001_(paired)_trimmed_(paired)_contig_1214	7	VIRSorter_M_16_G0286_37_MK1_spongeandspongevirus_GTTTCG_L002_R1_001_(paired)_trimmed_(paired)_contig_1214	7	2		2.16426
M_16_G0286_37_MK1_spongeandspongevirus_GTTTCG_L002_R1_001_(paired)_trimmed_(paired)_contig_123	48	VIRSorter_M_16_G0286_37_MK1_spongeandspongevirus_GTTTCG_L002_R1_001_(paired)_trimmed_(paired)_contig_123	48	2		gene_1-gene_46:17.26492766401476
M_16_G0286_37_MK1_spongeandspongevirus_GTTTCG_L002_R1_001_(paired)_trimmed_(paired)_contig_12350	14	VIRSorter_M_16_G0286_37_MK1_spongeandspongevirus_GTTTCG_L002_R1_001_(paired)_trimmed_(paired)_contig_12350	14	2	1	gene_3-gene_14:2.72863774271883
M_16_G0286_37_MK1_spongeandspongevirus_GTTTCG_L002_R1_001_(paired)_trimmed_(paired)_contig_13039	5	VIRSorter_M_16_G0286_37_MK1_spongeandspongevirus_GTTTCG_L002_R1_001_(paired)_trimmed_(paired)_contig_13039	5	2		2.03478
M_16_G0286_37_MK1_spongeandspongevirus_GTTTCG_L002_R1_001_(paired)_trimmed_(paired)_contig_13256	8	VIRSorter_M_16_G0286_37_MK1_spongeandspongevirus_GTTTCG_L002_R1_001_(paired)_trimmed_(paired)_contig_13256	8	2		3.8274
M_16_G0286_37_MK1_spongeandspongevirus_GTTTCG_L002_R1_001_(paired)_trimmed_(paired)_contig_13438	9	VIRSorter_M_16_G0286_37_MK1_spongeandspongevirus_GTTTCG_L002_R1_001_(paired)_trimmed_(paired)_contig_13438	9	2		2.31914
M_16_G0286_37_MK1_spongeandspongevirus_GTTTCG_L002_R1_001_(paired)_trimmed_(paired)_contig_13588	9	VIRSorter_M_16_G0286_37_MK1_spongeandspongevirus_GTTTCG_L002_R1_001_(paired)_trimmed_(paired)_contig_13588	9	2		2.31914
M_16_G0286_37_MK1_spongeandspongevirus_GTTTCG_L002_R1_001_(paired)_trimmed_(paired)_contig_13595	7	VIRSorter_M_16_G0286_37_MK1_spongeandspongevirus_GTTTCG_L002_R1_001_(paired)_trimmed_(paired)_contig_13595	7	2		2.16426
M_16_G0286_37_MK1_spongeandspongevirus_GTTTCG_L002_R1_001_(paired)_trimmed_(paired)_contig_1419	3	VIRSorter_M_16_G0286_37_MK1_spongeandspongevirus_GTTTCG_L002_R1_001_(paired)_trimmed_(paired)_contig_1419	3	2		2.02377
M_16_G0286_37_MK1_spongeandspongevirus_GTTTCG_L002_R1_001_(paired)_trimmed_(paired)_contig_1421	15	VIRSorter_M_16_G0286_37_MK1_spongeandspongevirus_GTTTCG_L002_R1_001_(paired)_trimmed_(paired)_contig_1421	15	2		gene_3-gene_15:7.29276872552669
M_16_G0286_37_MK1_spongeandspongevirus_GTTTCG_L002_R1_001_(paired)_trimmed_(paired)_contig_1431	4	VIRSorter_M_16_G0286_37_MK1_spongeandspongevirus_GTTTCG_L002_R1_001_(paired)_trimmed_(paired)_contig_1431	4	2		2.65077
M_16_G0286_37_MK1_spongeandspongevirus_GTTTCG_L002_R1_001_(paired)_trimmed_(paired)_contig_14593	12	VIRSorter_M_16_G0286_37_MK1_spongeandspongevirus_GTTTCG_L002_R1_001_(paired)_trimmed_(paired)_contig_14593	12	2		gene_2-gene_12:3.63459350189063
M_16_G0286_37_MK1_spongeandspongevirus_GTTTCG_L002_R1_001_(paired)_trimmed_(paired)_contig_14713	5	VIRSorter_M_16_G0286_37_MK1_spongeandspongevirus_GTTTCG_L002_R1_001_(paired)_trimmed_(paired)_contig_14713	5	2		2.03478
M_16_G0286_37_MK1_spongeandspongevirus_GTTTCG_L002_R1_001_(paired)_trimmed_(paired)_contig_1497	6	VIRSorter_M_16_G0286_37_MK1_spongeandspongevirus_GTTTCG_L002_R1_001_(paired)_trimmed_(paired)_contig_1497	6	2		3.97615
M_16_G0286_37_MK1_spongeandspongevirus_GTTTCG_L002_R1_001_(paired)_trimmed_(paired)_contig_15236	4	VIRSorter_M_16_G0286_37_MK1_spongeandspongevirus_GTTTCG_L002_R1_001_(paired)_trimmed_(paired)_contig_15236	4	2		2.65077
M_16_G0286_37_MK1_spongeandspongevirus_GTTTCG_L002_R1_001_(paired)_trimmed_(paired)_contig_15547	4	VIRSorter_M_16_G0286_37_MK1_spongeandspongevirus_GTTTCG_L002_R1_001_(paired)_trimmed_(paired)_contig_15547	4	2		2.65077
M_16_G0286_37_MK1_spongeandspongevirus_GTTTCG_L002_R1_001_(paired)_trimmed_(paired)_contig_15645	12	VIRSorter_M_16_G0286_37_MK1_spongeandspongevirus_GTTTCG_L002_R1_001_(paired)_trimmed_(paired)_contig_15645	12	2		gene_3-gene_12:2.05529336742153
M_16_G0286_37_MK1_spongeandspongevirus_GTTTCG_L002_R1_001_(paired)_trimmed_(paired)_contig_15767	3	VIRSorter_M_16_G0286_37_MK1_spongeandspongevirus_GTTTCG_L002_R1_001_(paired)_trimmed_(paired)_contig_15767	3	2		2.02377
M_16_G0286_37_MK1_spongeandspongevirus_GTTTCG_L002_R1_001_(paired)_trimmed_(paired)_contig_15807	8	VIRSorter_M_16_G0286_37_MK1_spongeandspongevirus_GTTTCG_L002_R1_001_(paired)_trimmed_(paired)_contig_15807	8	2		2.70766
M_16_G0286_37_MK1_spongeandspongevirus_GTTTCG_L002_R1_001_(paired)_trimmed_(paired)_contig_15829	3	VIRSorter_M_16_G0286_37_MK1_spongeandspongevirus_GTTTCG_L002_R1_001_(paired)_trimmed_(paired)_contig_15829	3	2		2.02377
M_16_G0286_37_MK1_spongeandspongevirus_GTTTCG_L002_R1_001_(paired)_trimmed_(paired)_contig_16028	6	VIRSorter_M_16_G0286_37_MK1_spongeandspongevirus_GTTTCG_L002_R1_001_(paired)_trimmed_(paired)_contig_16028	6	2		3.97615
M_16_G0286_37_MK1_spongeandspongevirus_GTTTCG_L002_R1_001_(paired)_trimmed_(paired)_contig_1608	4	VIRSorter_M_16_G0286_37_MK1_spongeandspongevirus_GTTTCG_L002_R1_001_(paired)_trimmed_(paired)_contig_1608	4	2		2.65077
M_16_G0286_37_MK1_spongeandspongevirus_GTTTCG_L002_R1_001_(paired)_trimmed_(paired)_contig_16539	5	VIRSorter_M_16_G0286_37_MK1_spongeandspongevirus_GTTTCG_L002_R1_001_(paired)_trimmed_(paired)_contig_16539	5	2		2.03478
M_16_G0286_37_MK1_spongeandspongevirus_GTTTCG_L002_R1_001_(paired)_trimmed_(paired)_contig_166	12	VIRSorter_M_16_G0286_37_MK1_spongeandspongevirus_GTTTCG_L002_R1_001_(paired)_trimmed_(paired)_contig_166	12	2		gene_2-gene_11:3.05639545560489
M_16_G0286_37_MK1_spongeandspongevirus_GTTTCG_L002_R1_001_(paired)_trimmed_(paired)_contig_16609	12	VIRSorter_M_16_G0286_37_MK1_spongeandspongevirus_GTTTCG_L002_R1_001_(paired)_trimmed_(paired)_contig_16609	12	2		gene_3-gene_12:2.05529336742153
M_16_G0286_37_MK1_spongeandspongevirus_GTTTCG_L002_R1_001_(paired)_trimmed_(paired)_contig_16864	5	VIRSorter_M_16_G0286_37_MK1_spongeandspongevirus_GTTTCG_L002_R1_001_(paired)_trimmed_(paired)_contig_16864	5	2		3.31346
M_16_G0286_37_MK1_spongeandspongevirus_GTTTCG_L002_R1_001_(paired)_trimmed_(paired)_contig_16870	3	VIRSorter_M_16_G0286_37_MK1_spongeandspongevirus_GTTTCG_L002_R1_001_(paired)_trimmed_(paired)_contig_16870	3	2		2.02377
M_16_G0286_37_MK1_spongeandspongevirus_GTTTCG_L002_R1_001_(paired)_trimmed_(paired)_contig_170	12	VIRSorter_M_16_G0286_37_MK1_spongeandspongevirus_GTTTCG_L002_R1_001_(paired)_trimmed_(paired)_contig_170	12	2		7.17415
M_16_G0286_37_MK1_spongeandspongevirus_GTTTCG_L002_R1_001_(paired)_trimmed_(paired)_contig_1705	8	VIRSorter_M_16_G0286_37_MK1_spongeandspongevirus_GTTTCG_L002_R1_001_(paired)_trimmed_(paired)_contig_1705	8	2		2.70766
M_16_G0286_37_MK1_spongeandspongevirus_GTTTCG_L002_R1_001_(paired)_trimmed_(paired)_contig_17074	5	VIRSorter_M_16_G0286_37_MK1_spongeandspongevirus_GTTTCG_L002_R1_001_(paired)_trimmed_(paired)_contig_17074	5	2		3.31346
M_16_G0286_37_MK1_spongeandspongevirus_GTTTCG_L002_R1_001_(paired)_trimmed_(paired)_contig_171	30	VIRSorter_M_16_G0286_37_MK1_spongeandspongevirus_GTTTCG_L002_R1_001_(paired)_trimmed_(paired)_contig_171	30	2	1	gene_1-gene_29:13.12486180241410
M_16_G0286_37_MK1_spongeandspongevirus_GTTTCG_L002_R1_001_(paired)_trimmed_(paired)_contig_17307	3	VIRSorter_M_16_G0286_37_MK1_spongeandspongevirus_GTTTCG_L002_R1_001_(paired)_trimmed_(paired)_contig_17307	3	2		2.02377
M_16_G0286_37_MK1_spongeandspongevirus_GTTTCG_L002_R1_001_(paired)_trimmed_(paired)_contig_1768	17	VIRSorter_M_16_G0286_37_MK1_spongeandspongevirus_GTTTCG_L002_R1_001_(paired)_trimmed_(paired)_contig_1768	17	2		gene_1-gene_15:2.06899161308673
M_16_G0286_37_MK1_spongeandspongevirus_GTTTCG_L002_R1_001_(paired)_trimmed_(paired)_contig_1779	12	VIRSorter_M_16_G0286_37_MK1_spongeandspongevirus_GTTTCG_L002_R1_001_(paired)_trimmed_(paired)_contig_1779	12	2		3.12658
M_16_G0286_37_MK1_spongeandspongevirus_GTTTCG_L002_R1_001_(paired)_trimmed_(paired)_contig_1797	8	VIRSorter_M_16_G0286_37_MK1_spongeandspongevirus_GTTTCG_L002_R1_001_(paired)_trimmed_(paired)_contig_1797	8	2		2.70766
M_16_G0286_37_MK1_spongeandspongevirus_GTTTCG_L002_R1_001_(paired)_trimmed_(paired)_contig_1798	7	VIRSorter_M_16_G0286_37_MK1_spongeandspongevirus_GTTTCG_L002_R1_001_(paired)_trimmed_(paired)_contig_1798	7	2		2.16426
M_16_G0286_37_MK1_spongeandspongevirus_GTTTCG_L002_R1_001_(paired)_trimmed_(paired)_contig_18081	5	VIRSorter_M_16_G0286_37_MK1_spongeandspongevirus_GTTTCG_L002_R1_001_(paired)_trimmed_(paired)_contig_18081	5	2		2.03478
M_16_G0286_37_MK1_spongeandspongevirus_GTTTCG_L002_R1_001_(paired)_trimmed_(paired)_contig_18150	7	VIRSorter_M_16_G0286_37_MK1_spongeandspongevirus_GTTTCG_L002_R1_001_(paired)_trimmed_(paired)_contig_18150	7	2		2.16426
M_16_G0286_37_MK1_spongeandspongevirus_GTTTCG_L002_R1_001_(paired)_trimmed_(paired)_contig_18625	6	VIRSorter_M_16_G0286_37_MK1_spongeandspongevirus_GTTTCG_L002_R1_001_(paired)_trimmed_(paired)_contig_18625	6	2		3.97615
M_16_G0286_37_MK1_spongeandspongevirus_GTTTCG_L002_R1_001_(paired)_trimmed_(paired)_contig_18812	3	VIRSorter_M_16_G0286_37_MK1_spongeandspongevirus_GTTTCG_L002_R1_001_(paired)_trimmed_(paired)_contig_18812	3	2		2.02377
M_16_G0286_37_MK1_spongeandspongevirus_GTTTCG_L002_R1_001_(paired)_trimmed_(paired)_contig_19206	3	VIRSorter_M_16_G0286_37_MK1_spongeandspongevirus_GTTTCG_L002_R1_001_(paired)_trimmed_(paired)_contig_19206	3	2		2.02377
M_16_G0286_37_MK1_spongeandspongevirus_GTTTCG_L002_R1_001_(paired)_trimmed_(paired)_contig_19399	3	VIRSorter_M_16_G0286_37_MK1_spongeandspongevirus_GTTTCG_L002_R1_001_(paired)_trimmed_(paired)_contig_19399	3	2		2.02377
M_16_G0286_37_MK1_spongeandspongevirus_GTTTCG_L002_R1_001_(paired)_trimmed_(paired)_contig_19822	5	VIRSorter_M_16_G0286_37_MK1_spongeandspongevirus_GTTTCG_L002_R1_001_(paired)_trimmed_(paired)_contig_19822	5	2		2.03478
M_16_G0286_37_MK1_spongeandspongevirus_GTTTCG_L002_R1_001_(paired)_trimmed_(paired)_contig_20108	5	VIRSorter_M_16_G0286_37_MK1_spongeandspongevirus_GTTTCG_L002_R1_001_(paired)_trimmed_(paired)_contig_20108	5	2		2.03478
M_16_G0286_37_MK1_spongeandspongevirus_GTTTCG_L002_R1_001_(paired)_trimmed_(paired)_contig_2049	6	VIRSorter_M_16_G0286_37_MK1_spongeandspongevirus_GTTTCG_L002_R1_001_(paired)_trimmed_(paired)_contig_2049	6	2		2.62212
M_16_G0286_37_MK1_spongeandspongevirus_GTTTCG_L002_R1_001_(paired)_trimmed_(paired)_contig_20973	3	VIRSorter_M_16_G0286_37_MK1_spongeandspongevirus_GTTTCG_L002_R1_001_(paired)_trimmed_(paired)_contig_20973	3	2		2.02377
M_16_G0286_37_MK1_spongeandspongevirus_GTTTCG_L002_R1_001_(paired)_trimmed_(paired)_contig_20977	3	VIRSorter_M_16_G0286_37_MK1_spongeandspongevirus_GTTTCG_L002_R1_001_(paired)_trimmed_(paired)_contig_20977	3	2		2.02377
M_16_G0286_37_MK1_spongeandspongevirus_GTTTCG_L002_R1_001_(paired)_trimmed_(paired)_contig_21056	4	VIRSorter_M_16_G0286_37_MK1_spongeandspongevirus_GTTTCG_L002_R1_001_(paired)_trimmed_(paired)_contig_21056	4	2		2.65077
M_16_G0286_37_MK1_spongeandspongevirus_GTTTCG_L002_R1_001_(paired)_trimmed_(paired)_contig_21439	3	VIRSorter_M_16_G0286_37_MK1_spongeandspongevirus_GTTTCG_L002_R1_001_(paired)_trimmed_(paired)_contig_21439	3	2		2.02377
M_16_G0286_37_MK1_spongeandspongevirus_GTTTCG_L002_R1_001_(paired)_trimmed_(paired)_contig_2217	52	VIRSorter_M_16_G0286_37_MK1_spongeandspongevirus_GTTTCG_L002_R1_001_(paired)_trimmed_(paired)_contig_2217	52	2	7	gene_8-gene_51:17.35037936583968
M_16_G0286_37_MK1_spongeandspongevirus_GTTTCG_L002_R1_001_(paired)_trimmed_(paired)_contig_2247	5	VIRSorter_M_16_G0286_37_MK1_spongeandspongevirus_GTTTCG_L002_R1_001_(paired)_trimmed_(paired)_contig_2247	5	2		2.03478
M_16_G0286_37_MK1_spongeandspongevirus_GTTTCG_L002_R1_001_(paired)_trimmed_(paired)_contig_22735	3	VIRSorter_M_16_G0286_37_MK1_spongeandspongevirus_GTTTCG_L002_R1_001_(paired)_trimmed_(paired)_contig_22735	3	2		2.02377
M_16_G0286_37_MK1_spongeandspongevirus_GTTTCG_L002_R1_001_(paired)_trimmed_(paired)_contig_22738	4	VIRSorter_M_16_G0286_37_MK1_spongeandspongevirus_GTTTCG_L002_R1_001_(paired)_trimmed_(paired)_contig_22738	4	2		2.65077
M_16_G0286_37_MK1_spongeandspongevirus_GTTTCG_L002_R1_001_(paired)_trimmed_(paired)_contig_2314	11	VIRSorter_M_16_G0286_37_MK1_spongeandspongevirus_GTTTCG_L002_R1_001_(paired)_trimmed_(paired)_contig_2314	11	2		gene_1-gene_10:3.35742545126887
M_16_G0286_37_MK1_spongeandspongevirus_GTTTCG_L002_R1_001_(paired)_trimmed_(paired)_contig_2385	7	VIRSorter_M_16_G0286_37_MK1_spongeandspongevirus_GTTTCG_L002_R1_001_(paired)_trimmed_(paired)_contig_2385	7	2		2.16426
M_16_G0286_37_MK1_spongeandspongevirus_GTTTCG_L002_R1_001_(paired)_trimmed_(paired)_contig_2440	3	VIRSorter_M_16_G0286_37_MK1_spongeandspongevirus_GTTTCG_L002_R1_001_(paired)_trimmed_(paired)_contig_2440	3	2		2.02377
M_16_G0286_37_MK1_spongeandspongevirus_GTTTCG_L002_R1_001_(paired)_trimmed_(paired)_contig_2450	11	VIRSorter_M_16_G0286_37_MK1_spongeandspongevirus_GTTTCG_L002_R1_001_(paired)_trimmed_(paired)_contig_2450	11	2		2.88579
M_16_G0286_37_MK1_spongeandspongevirus_GTTTCG_L002_R1_001_(paired)_trimmed_(paired)_contig_24606	3	VIRSorter_M_16_G0286_37_MK1_spongeandspongevirus_GTTTCG_L002_R1_001_(paired)_trimmed_(paired)_contig_24606	3	2		2.02377
M_16_G0286_37_MK1_spongeandspongevirus_GTTTCG_L002_R1_001_(paired)_trimmed_(paired)_contig_2466	4	VIRSorter_M_16_G0286_37_MK1_spongeandspongevirus_GTTTCG_L002_R1_001_(paired)_trimmed_(paired)_contig_2466	4	2		2.65077
M_16_G0286_37_MK1_spongeandspongevirus_GTTTCG_L002_R1_001_(paired)_trimmed_(paired)_contig_25258	4	VIRSorter_M_16_G0286_37_MK1_spongeandspongevirus_GTTTCG_L002_R1_001_(paired)_trimmed_(paired)_contig_25258	4	2		2.65077
M_16_G0286_37_MK1_spongeandspongevirus_GTTTCG_L002_R1_001_(paired)_trimmed_(paired)_contig_2581	4	VIRSorter_M_16_G0286_37_MK1_spongeandspongevirus_GTTTCG_L002_R1_001_(paired)_trimmed_(paired)_contig_2581	4	2		2.65077
M_16_G0286_37_MK1_spongeandspongevirus_GTTTCG_L002_R1_001_(paired)_trimmed_(paired)_contig_26	22	VIRSorter_M_16_G0286_37_MK1_spongeandspongevirus_GTTTCG_L002_R1_001_(paired)_trimmed_(paired)_contig_26	22	2		gene_2-gene_21:2.44897182872903
M_16_G0286_37_MK1_spongeandspongevirus_GTTTCG_L002_R1_001_(paired)_trimmed_(paired)_contig_2615	10	VIRSorter_M_16_G0286_37_MK1_spongeandspongevirus_GTTTCG_L002_R1_001_(paired)_trimmed_(paired)_contig_2615	10	2		3.83455
M_16_G0286_37_MK1_spongeandspongevirus_GTTTCG_L002_R1_001_(paired)_trimmed_(paired)_contig_26503	4	VIRSorter_M_16_G0286_37_MK1_spongeandspongevirus_GTTTCG_L002_R1_001_(paired)_trimmed_(paired)_contig_26503	4	2		2.65077
M_16_G0286_37_MK1_spongeandspongevirus_GTTTCG_L002_R1_001_(paired)_trimmed_(paired)_contig_2675	9	VIRSorter_M_16_G0286_37_MK1_spongeandspongevirus_GTTTCG_L002_R1_001_(paired)_trimmed_(paired)_contig_2675	9	2		5.96422
M_16_G0286_37_MK1_spongeandspongevirus_GTTTCG_L002_R1_001_(paired)_trimmed_(paired)_contig_27021	5	VIRSorter_M_16_G0286_37_MK1_spongeandspongevirus_GTTTCG_L002_R1_001_(paired)_trimmed_(paired)_contig_27021	5	2		2.03478
M_16_G0286_37_MK1_spongeandspongevirus_GTTTCG_L002_R1_001_(paired)_trimmed_(paired)_contig_271	7	VIRSorter_M_16_G0286_37_MK1_spongeandspongevirus_GTTTCG_L002_R1_001_(paired)_trimmed_(paired)_contig_271	7	2		4.63884
M_16_G0286_37_MK1_spongeandspongevirus_GTTTCG_L002_R1_001_(paired)_trimmed_(paired)_contig_2747	8	VIRSorter_M_16_G0286_37_MK1_spongeandspongevirus_GTTTCG_L002_R1_001_(paired)_trimmed_(paired)_contig_2747	8	2		2.70766
M_16_G0286_37_MK1_spongeandspongevirus_GTTTCG_L002_R1_001_(paired)_trimmed_(paired)_contig_2754	3	VIRSorter_M_16_G0286_37_MK1_spongeandspongevirus_GTTTCG_L002_R1_001_(paired)_trimmed_(paired)_contig_2754	3	2		2.02377
M_16_G0286_37_MK1_spongeandspongevirus_GTTTCG_L002_R1_001_(paired)_trimmed_(paired)_contig_2790	8	VIRSorter_M_16_G0286_37_MK1_spongeandspongevirus_GTTTCG_L002_R1_001_(paired)_trimmed_(paired)_contig_2790	8	2		5.30153
M_16_G0286_37_MK1_spongeandspongevirus_GTTTCG_L002_R1_001_(paired)_trimmed_(paired)_contig_28714	4	VIRSorter_M_16_G0286_37_MK1_spongeandspongevirus_GTTTCG_L002_R1_001_(paired)_trimmed_(paired)_contig_28714	4	2		2.65077
M_16_G0286_37_MK1_spongeandspongevirus_GTTTCG_L002_R1_001_(paired)_trimmed_(paired)_contig_2901	24	VIRSorter_M_16_G0286_37_MK1_spongeandspongevirus_GTTTCG_L002_R1_001_(paired)_trimmed_(paired)_contig_2901	24	2		2.02212
M_16_G0286_37_MK1_spongeandspongevirus_GTTTCG_L002_R1_001_(paired)_trimmed_(paired)_contig_29105	5	VIRSorter_M_16_G0286_37_MK1_spongeandspongevirus_GTTTCG_L002_R1_001_(paired)_trimmed_(paired)_contig_29105	5	2		2.03478
M_16_G0286_37_MK1_spongeandspongevirus_GTTTCG_L002_R1_001_(paired)_trimmed_(paired)_contig_3026	5	VIRSorter_M_16_G0286_37_MK1_spongeandspongevirus_GTTTCG_L002_R1_001_(paired)_trimmed_(paired)_contig_3026	5	2		2.03478
M_16_G0286_37_MK1_spongeandspongevirus_GTTTCG_L002_R1_001_(paired)_trimmed_(paired)_contig_30777	3	VIRSorter_M_16_G0286_37_MK1_spongeandspongevirus_GTTTCG_L002_R1_001_(paired)_trimmed_(paired)_contig_30777	3	2		2.02377
M_16_G0286_37_MK1_spongeandspongevirus_GTTTCG_L002_R1_001_(paired)_trimmed_(paired)_contig_31184	11	VIRSorter_M_16_G0286_37_MK1_spongeandspongevirus_GTTTCG_L002_R1_001_(paired)_trimmed_(paired)_contig_31184	11	2			6.60531
M_16_G0286_37_MK1_spongeandspongevirus_GTTTCG_L002_R1_001_(paired)_trimmed_(paired)_contig_3188	5	VIRSorter_M_16_G0286_37_MK1_spongeandspongevirus_GTTTCG_L002_R1_001_(paired)_trimmed_(paired)_contig_3188	5	2		3.31346
M_16_G0286_37_MK1_spongeandspongevirus_GTTTCG_L002_R1_001_(paired)_trimmed_(paired)_contig_3239	5	VIRSorter_M_16_G0286_37_MK1_spongeandspongevirus_GTTTCG_L002_R1_001_(paired)_trimmed_(paired)_contig_3239	5	2		3.31346
M_16_G0286_37_MK1_spongeandspongevirus_GTTTCG_L002_R1_001_(paired)_trimmed_(paired)_contig_32455	3	VIRSorter_M_16_G0286_37_MK1_spongeandspongevirus_GTTTCG_L002_R1_001_(paired)_trimmed_(paired)_contig_32455	3	2		2.02377
M_16_G0286_37_MK1_spongeandspongevirus_GTTTCG_L002_R1_001_(paired)_trimmed_(paired)_contig_3277	7	VIRSorter_M_16_G0286_37_MK1_spongeandspongevirus_GTTTCG_L002_R1_001_(paired)_trimmed_(paired)_contig_3277	7	2		4.63884
M_16_G0286_37_MK1_spongeandspongevirus_GTTTCG_L002_R1_001_(paired)_trimmed_(paired)_contig_33196	3	VIRSorter_M_16_G0286_37_MK1_spongeandspongevirus_GTTTCG_L002_R1_001_(paired)_trimmed_(paired)_contig_33196	3	2		2.02377
M_16_G0286_37_MK1_spongeandspongevirus_GTTTCG_L002_R1_001_(paired)_trimmed_(paired)_contig_3354	12	VIRSorter_M_16_G0286_37_MK1_spongeandspongevirus_GTTTCG_L002_R1_001_(paired)_trimmed_(paired)_contig_3354	12	2	1	gene_3-gene_12:2.05529336742153
M_16_G0286_37_MK1_spongeandspongevirus_GTTTCG_L002_R1_001_(paired)_trimmed_(paired)_contig_342	5	VIRSorter_M_16_G0286_37_MK1_spongeandspongevirus_GTTTCG_L002_R1_001_(paired)_trimmed_(paired)_contig_342	5	2		2.03478
M_16_G0286_37_MK1_spongeandspongevirus_GTTTCG_L002_R1_001_(paired)_trimmed_(paired)_contig_34730	6	VIRSorter_M_16_G0286_37_MK1_spongeandspongevirus_GTTTCG_L002_R1_001_(paired)_trimmed_(paired)_contig_34730	6	2		2.62212
M_16_G0286_37_MK1_spongeandspongevirus_GTTTCG_L002_R1_001_(paired)_trimmed_(paired)_contig_3480	18	VIRSorter_M_16_G0286_37_MK1_spongeandspongevirus_GTTTCG_L002_R1_001_(paired)_trimmed_(paired)_contig_3480	18	2		3.51713
M_16_G0286_37_MK1_spongeandspongevirus_GTTTCG_L002_R1_001_(paired)_trimmed_(paired)_contig_35038	3	VIRSorter_M_16_G0286_37_MK1_spongeandspongevirus_GTTTCG_L002_R1_001_(paired)_trimmed_(paired)_contig_35038	3	2		2.02377
M_16_G0286_37_MK1_spongeandspongevirus_GTTTCG_L002_R1_001_(paired)_trimmed_(paired)_contig_3527	5	VIRSorter_M_16_G0286_37_MK1_spongeandspongevirus_GTTTCG_L002_R1_001_(paired)_trimmed_(paired)_contig_3527	5	2		3.31346
M_16_G0286_37_MK1_spongeandspongevirus_GTTTCG_L002_R1_001_(paired)_trimmed_(paired)_contig_3937	6	VIRSorter_M_16_G0286_37_MK1_spongeandspongevirus_GTTTCG_L002_R1_001_(paired)_trimmed_(paired)_contig_3937	6	2		2.62212
M_16_G0286_37_MK1_spongeandspongevirus_GTTTCG_L002_R1_001_(paired)_trimmed_(paired)_contig_3946	5	VIRSorter_M_16_G0286_37_MK1_spongeandspongevirus_GTTTCG_L002_R1_001_(paired)_trimmed_(paired)_contig_3946	5	2		2.03478
M_16_G0286_37_MK1_spongeandspongevirus_GTTTCG_L002_R1_001_(paired)_trimmed_(paired)_contig_39675	4	VIRSorter_M_16_G0286_37_MK1_spongeandspongevirus_GTTTCG_L002_R1_001_(paired)_trimmed_(paired)_contig_39675	4	2		2.65077
M_16_G0286_37_MK1_spongeandspongevirus_GTTTCG_L002_R1_001_(paired)_trimmed_(paired)_contig_4149	9	VIRSorter_M_16_G0286_37_MK1_spongeandspongevirus_GTTTCG_L002_R1_001_(paired)_trimmed_(paired)_contig_4149	9	2		3.26545
M_16_G0286_37_MK1_spongeandspongevirus_GTTTCG_L002_R1_001_(paired)_trimmed_(paired)_contig_4174	7	VIRSorter_M_16_G0286_37_MK1_spongeandspongevirus_GTTTCG_L002_R1_001_(paired)_trimmed_(paired)_contig_4174	7	2		2.16426
M_16_G0286_37_MK1_spongeandspongevirus_GTTTCG_L002_R1_001_(paired)_trimmed_(paired)_contig_4202	10	VIRSorter_M_16_G0286_37_MK1_spongeandspongevirus_GTTTCG_L002_R1_001_(paired)_trimmed_(paired)_contig_4202	10	2		3.83455
M_16_G0286_37_MK1_spongeandspongevirus_GTTTCG_L002_R1_001_(paired)_trimmed_(paired)_contig_4267	4	VIRSorter_M_16_G0286_37_MK1_spongeandspongevirus_GTTTCG_L002_R1_001_(paired)_trimmed_(paired)_contig_4267	4	2		2.65077
M_16_G0286_37_MK1_spongeandspongevirus_GTTTCG_L002_R1_001_(paired)_trimmed_(paired)_contig_429	5	VIRSorter_M_16_G0286_37_MK1_spongeandspongevirus_GTTTCG_L002_R1_001_(paired)_trimmed_(paired)_contig_429	5	2		2.03478
M_16_G0286_37_MK1_spongeandspongevirus_GTTTCG_L002_R1_001_(paired)_trimmed_(paired)_contig_4405	5	VIRSorter_M_16_G0286_37_MK1_spongeandspongevirus_GTTTCG_L002_R1_001_(paired)_trimmed_(paired)_contig_4405	5	2		3.31346
M_16_G0286_37_MK1_spongeandspongevirus_GTTTCG_L002_R1_001_(paired)_trimmed_(paired)_contig_4424	25	VIRSorter_M_16_G0286_37_MK1_spongeandspongevirus_GTTTCG_L002_R1_001_(paired)_trimmed_(paired)_contig_4424	25	2		gene_5-gene_25:4.65712439252053
M_16_G0286_37_MK1_spongeandspongevirus_GTTTCG_L002_R1_001_(paired)_trimmed_(paired)_contig_4542	5	VIRSorter_M_16_G0286_37_MK1_spongeandspongevirus_GTTTCG_L002_R1_001_(paired)_trimmed_(paired)_contig_4542	5	2		2.03478
M_16_G0286_37_MK1_spongeandspongevirus_GTTTCG_L002_R1_001_(paired)_trimmed_(paired)_contig_45636	4	VIRSorter_M_16_G0286_37_MK1_spongeandspongevirus_GTTTCG_L002_R1_001_(paired)_trimmed_(paired)_contig_45636	4	2		2.65077
M_16_G0286_37_MK1_spongeandspongevirus_GTTTCG_L002_R1_001_(paired)_trimmed_(paired)_contig_46842	3	VIRSorter_M_16_G0286_37_MK1_spongeandspongevirus_GTTTCG_L002_R1_001_(paired)_trimmed_(paired)_contig_46842	3	2		2.02377
M_16_G0286_37_MK1_spongeandspongevirus_GTTTCG_L002_R1_001_(paired)_trimmed_(paired)_contig_5000	15	VIRSorter_M_16_G0286_37_MK1_spongeandspongevirus_GTTTCG_L002_R1_001_(paired)_trimmed_(paired)_contig_5000	15	2		gene_1-gene_14:2.68547751583893
M_16_G0286_37_MK1_spongeandspongevirus_GTTTCG_L002_R1_001_(paired)_trimmed_(paired)_contig_510	20	VIRSorter_M_16_G0286_37_MK1_spongeandspongevirus_GTTTCG_L002_R1_001_(paired)_trimmed_(paired)_contig_510	20	2		gene_1-gene_17:9.44620962941431
M_16_G0286_37_MK1_spongeandspongevirus_GTTTCG_L002_R1_001_(paired)_trimmed_(paired)_contig_5268	8	VIRSorter_M_16_G0286_37_MK1_spongeandspongevirus_GTTTCG_L002_R1_001_(paired)_trimmed_(paired)_contig_5268	8	2		3.8274
M_16_G0286_37_MK1_spongeandspongevirus_GTTTCG_L002_R1_001_(paired)_trimmed_(paired)_contig_5279	5	VIRSorter_M_16_G0286_37_MK1_spongeandspongevirus_GTTTCG_L002_R1_001_(paired)_trimmed_(paired)_contig_5279	5	2		2.03478
M_16_G0286_37_MK1_spongeandspongevirus_GTTTCG_L002_R1_001_(paired)_trimmed_(paired)_contig_5495	4	VIRSorter_M_16_G0286_37_MK1_spongeandspongevirus_GTTTCG_L002_R1_001_(paired)_trimmed_(paired)_contig_5495	4	2		2.65077
M_16_G0286_37_MK1_spongeandspongevirus_GTTTCG_L002_R1_001_(paired)_trimmed_(paired)_contig_5668	10	VIRSorter_M_16_G0286_37_MK1_spongeandspongevirus_GTTTCG_L002_R1_001_(paired)_trimmed_(paired)_contig_5668	10	2		2.00929
M_16_G0286_37_MK1_spongeandspongevirus_GTTTCG_L002_R1_001_(paired)_trimmed_(paired)_contig_57102	3	VIRSorter_M_16_G0286_37_MK1_spongeandspongevirus_GTTTCG_L002_R1_001_(paired)_trimmed_(paired)_contig_57102	3	2		2.02377
M_16_G0286_37_MK1_spongeandspongevirus_GTTTCG_L002_R1_001_(paired)_trimmed_(paired)_contig_5763	5	VIRSorter_M_16_G0286_37_MK1_spongeandspongevirus_GTTTCG_L002_R1_001_(paired)_trimmed_(paired)_contig_5763	5	2		2.03478
M_16_G0286_37_MK1_spongeandspongevirus_GTTTCG_L002_R1_001_(paired)_trimmed_(paired)_contig_5820	10	VIRSorter_M_16_G0286_37_MK1_spongeandspongevirus_GTTTCG_L002_R1_001_(paired)_trimmed_(paired)_contig_5820	10	2		2.00929
M_16_G0286_37_MK1_spongeandspongevirus_GTTTCG_L002_R1_001_(paired)_trimmed_(paired)_contig_5864	3	VIRSorter_M_16_G0286_37_MK1_spongeandspongevirus_GTTTCG_L002_R1_001_(paired)_trimmed_(paired)_contig_5864	3	2		2.02377
M_16_G0286_37_MK1_spongeandspongevirus_GTTTCG_L002_R1_001_(paired)_trimmed_(paired)_contig_5869	14	VIRSorter_M_16_G0286_37_MK1_spongeandspongevirus_GTTTCG_L002_R1_001_(paired)_trimmed_(paired)_contig_5869	14	2		gene_3-gene_14:2.72863774271883
M_16_G0286_37_MK1_spongeandspongevirus_GTTTCG_L002_R1_001_(paired)_trimmed_(paired)_contig_6091	3	VIRSorter_M_16_G0286_37_MK1_spongeandspongevirus_GTTTCG_L002_R1_001_(paired)_trimmed_(paired)_contig_6091	3	2		2.02377
M_16_G0286_37_MK1_spongeandspongevirus_GTTTCG_L002_R1_001_(paired)_trimmed_(paired)_contig_6223	5	VIRSorter_M_16_G0286_37_MK1_spongeandspongevirus_GTTTCG_L002_R1_001_(paired)_trimmed_(paired)_contig_6223	5	2		3.31346
M_16_G0286_37_MK1_spongeandspongevirus_GTTTCG_L002_R1_001_(paired)_trimmed_(paired)_contig_6240	29	VIRSorter_M_16_G0286_37_MK1_spongeandspongevirus_GTTTCG_L002_R1_001_(paired)_trimmed_(paired)_contig_6240	29	2	3	gene_2-gene_28:7.85567334545372
M_16_G0286_37_MK1_spongeandspongevirus_GTTTCG_L002_R1_001_(paired)_trimmed_(paired)_contig_6241	10	VIRSorter_M_16_G0286_37_MK1_spongeandspongevirus_GTTTCG_L002_R1_001_(paired)_trimmed_(paired)_contig_6241	10	2		2.00929
M_16_G0286_37_MK1_spongeandspongevirus_GTTTCG_L002_R1_001_(paired)_trimmed_(paired)_contig_627	7	VIRSorter_M_16_G0286_37_MK1_spongeandspongevirus_GTTTCG_L002_R1_001_(paired)_trimmed_(paired)_contig_627	7	2		2.16426
M_16_G0286_37_MK1_spongeandspongevirus_GTTTCG_L002_R1_001_(paired)_trimmed_(paired)_contig_6617	5	VIRSorter_M_16_G0286_37_MK1_spongeandspongevirus_GTTTCG_L002_R1_001_(paired)_trimmed_(paired)_contig_6617	5	2		3.31346
M_16_G0286_37_MK1_spongeandspongevirus_GTTTCG_L002_R1_001_(paired)_trimmed_(paired)_contig_6655	7	VIRSorter_M_16_G0286_37_MK1_spongeandspongevirus_GTTTCG_L002_R1_001_(paired)_trimmed_(paired)_contig_6655	7	2		4.63884
M_16_G0286_37_MK1_spongeandspongevirus_GTTTCG_L002_R1_001_(paired)_trimmed_(paired)_contig_6803	7	VIRSorter_M_16_G0286_37_MK1_spongeandspongevirus_GTTTCG_L002_R1_001_(paired)_trimmed_(paired)_contig_6803	7	2		2.16426
M_16_G0286_37_MK1_spongeandspongevirus_GTTTCG_L002_R1_001_(paired)_trimmed_(paired)_contig_6883	3	VIRSorter_M_16_G0286_37_MK1_spongeandspongevirus_GTTTCG_L002_R1_001_(paired)_trimmed_(paired)_contig_6883	3	2		2.02377
M_16_G0286_37_MK1_spongeandspongevirus_GTTTCG_L002_R1_001_(paired)_trimmed_(paired)_contig_6961	5	VIRSorter_M_16_G0286_37_MK1_spongeandspongevirus_GTTTCG_L002_R1_001_(paired)_trimmed_(paired)_contig_6961	5	2		3.31346
M_16_G0286_37_MK1_spongeandspongevirus_GTTTCG_L002_R1_001_(paired)_trimmed_(paired)_contig_7047	5	VIRSorter_M_16_G0286_37_MK1_spongeandspongevirus_GTTTCG_L002_R1_001_(paired)_trimmed_(paired)_contig_7047	5	2		2.03478
M_16_G0286_37_MK1_spongeandspongevirus_GTTTCG_L002_R1_001_(paired)_trimmed_(paired)_contig_7123	10	VIRSorter_M_16_G0286_37_MK1_spongeandspongevirus_GTTTCG_L002_R1_001_(paired)_trimmed_(paired)_contig_7123	10	2		2.00929
M_16_G0286_37_MK1_spongeandspongevirus_GTTTCG_L002_R1_001_(paired)_trimmed_(paired)_contig_7420	6	VIRSorter_M_16_G0286_37_MK1_spongeandspongevirus_GTTTCG_L002_R1_001_(paired)_trimmed_(paired)_contig_7420	6	2		2.62212
M_16_G0286_37_MK1_spongeandspongevirus_GTTTCG_L002_R1_001_(paired)_trimmed_(paired)_contig_7737	5	VIRSorter_M_16_G0286_37_MK1_spongeandspongevirus_GTTTCG_L002_R1_001_(paired)_trimmed_(paired)_contig_7737	5	2		2.03478
M_16_G0286_37_MK1_spongeandspongevirus_GTTTCG_L002_R1_001_(paired)_trimmed_(paired)_contig_7795	7	VIRSorter_M_16_G0286_37_MK1_spongeandspongevirus_GTTTCG_L002_R1_001_(paired)_trimmed_(paired)_contig_7795	7	2		2.16426
M_16_G0286_37_MK1_spongeandspongevirus_GTTTCG_L002_R1_001_(paired)_trimmed_(paired)_contig_8072	5	VIRSorter_M_16_G0286_37_MK1_spongeandspongevirus_GTTTCG_L002_R1_001_(paired)_trimmed_(paired)_contig_8072	5	2		3.31346
M_16_G0286_37_MK1_spongeandspongevirus_GTTTCG_L002_R1_001_(paired)_trimmed_(paired)_contig_8074	9	VIRSorter_M_16_G0286_37_MK1_spongeandspongevirus_GTTTCG_L002_R1_001_(paired)_trimmed_(paired)_contig_8074	9	2		3.26545
M_16_G0286_37_MK1_spongeandspongevirus_GTTTCG_L002_R1_001_(paired)_trimmed_(paired)_contig_8131	9	VIRSorter_M_16_G0286_37_MK1_spongeandspongevirus_GTTTCG_L002_R1_001_(paired)_trimmed_(paired)_contig_8131	9	2		3.26545
M_16_G0286_37_MK1_spongeandspongevirus_GTTTCG_L002_R1_001_(paired)_trimmed_(paired)_contig_821	4	VIRSorter_M_16_G0286_37_MK1_spongeandspongevirus_GTTTCG_L002_R1_001_(paired)_trimmed_(paired)_contig_821	4	2		2.65077
M_16_G0286_37_MK1_spongeandspongevirus_GTTTCG_L002_R1_001_(paired)_trimmed_(paired)_contig_8322	3	VIRSorter_M_16_G0286_37_MK1_spongeandspongevirus_GTTTCG_L002_R1_001_(paired)_trimmed_(paired)_contig_8322	3	2		2.02377
M_16_G0286_37_MK1_spongeandspongevirus_GTTTCG_L002_R1_001_(paired)_trimmed_(paired)_contig_8716	6	VIRSorter_M_16_G0286_37_MK1_spongeandspongevirus_GTTTCG_L002_R1_001_(paired)_trimmed_(paired)_contig_8716	6	2		3.97615
M_16_G0286_37_MK1_spongeandspongevirus_GTTTCG_L002_R1_001_(paired)_trimmed_(paired)_contig_8792	5	VIRSorter_M_16_G0286_37_MK1_spongeandspongevirus_GTTTCG_L002_R1_001_(paired)_trimmed_(paired)_contig_8792	5	2		2.03478
M_16_G0286_37_MK1_spongeandspongevirus_GTTTCG_L002_R1_001_(paired)_trimmed_(paired)_contig_8817	4	VIRSorter_M_16_G0286_37_MK1_spongeandspongevirus_GTTTCG_L002_R1_001_(paired)_trimmed_(paired)_contig_8817	4	2		2.65077
M_16_G0286_37_MK1_spongeandspongevirus_GTTTCG_L002_R1_001_(paired)_trimmed_(paired)_contig_9174	6	VIRSorter_M_16_G0286_37_MK1_spongeandspongevirus_GTTTCG_L002_R1_001_(paired)_trimmed_(paired)_contig_9174	6	2		2.62212
M_16_G0286_37_MK1_spongeandspongevirus_GTTTCG_L002_R1_001_(paired)_trimmed_(paired)_contig_9500	6	VIRSorter_M_16_G0286_37_MK1_spongeandspongevirus_GTTTCG_L002_R1_001_(paired)_trimmed_(paired)_contig_9500	6	2		2.62212
M_16_G0286_37_MK1_spongeandspongevirus_GTTTCG_L002_R1_001_(paired)_trimmed_(paired)_contig_9535	6	VIRSorter_M_16_G0286_37_MK1_spongeandspongevirus_GTTTCG_L002_R1_001_(paired)_trimmed_(paired)_contig_9535	6	2		3.97615
M_16_G0286_37_MK1_spongeandspongevirus_GTTTCG_L002_R1_001_(paired)_trimmed_(paired)_contig_9695	5	VIRSorter_M_16_G0286_37_MK1_spongeandspongevirus_GTTTCG_L002_R1_001_(paired)_trimmed_(paired)_contig_9695	5	2		2.03478
M_16_G0286_37_MK1_spongeandspongevirus_GTTTCG_L002_R1_001_(paired)_trimmed_(paired)_contig_9696	10	VIRSorter_M_16_G0286_37_MK1_spongeandspongevirus_GTTTCG_L002_R1_001_(paired)_trimmed_(paired)_contig_9696	10	2		2.83344
## 3 - Complete phage contigs - category 3 (not so sure)
## Contig_id	Nb genes contigs	Fragment	Nb genes	Category	Nb phage hallmark genes	Phage gene enrichment sig	Non-Caudovirales phage gene enrichment sig	Pfam depletion sig	Uncharacterized enrichment sig	Strand switch depletion sig	Short genes enrichment sig
## 4 - Prophages - category 1 (sure)
## Contig_id	Nb genes contigs	Fragment	Nb genes	Category	Nb phage hallmark genes	Phage gene enrichment sig	Non-Caudovirales phage gene enrichment sig	Pfam depletion sig	Uncharacterized enrichment sig	Strand switch depletion sig	Short genes enrichment sig
M_16_G0286_37_MK1_spongeandspongevirus_GTTTCG_L002_R1_001_(paired)_trimmed_(paired)_contig_119	30	VIRSorter_M_16_G0286_37_MK1_spongeandspongevirus_GTTTCG_L002_R1_001_(paired)_trimmed_(paired)_contig_119-gene_2-gene_17	16	1	1	gene_2-gene_17:6.47163603824976
M_16_G0286_37_MK1_spongeandspongevirus_GTTTCG_L002_R1_001_(paired)_trimmed_(paired)_contig_1423	14	VIRSorter_M_16_G0286_37_MK1_spongeandspongevirus_GTTTCG_L002_R1_001_(paired)_trimmed_(paired)_contig_1423-gene_2-gene_11	10	1	2	gene_2-gene_11:2.65845544693286
M_16_G0286_37_MK1_spongeandspongevirus_GTTTCG_L002_R1_001_(paired)_trimmed_(paired)_contig_2229	46	VIRSorter_M_16_G0286_37_MK1_spongeandspongevirus_GTTTCG_L002_R1_001_(paired)_trimmed_(paired)_contig_2229-gene_15-gene_31	17	1	2	gene_15-gene_31:2.78234277687948
M_16_G0286_37_MK1_spongeandspongevirus_GTTTCG_L002_R1_001_(paired)_trimmed_(paired)_contig_2776	14	VIRSorter_M_16_G0286_37_MK1_spongeandspongevirus_GTTTCG_L002_R1_001_(paired)_trimmed_(paired)_contig_2776-gene_1-gene_11	11	1	3	gene_1-gene_11:6.11351398885714
M_16_G0286_37_MK1_spongeandspongevirus_GTTTCG_L002_R1_001_(paired)_trimmed_(paired)_contig_398	59	VIRSorter_M_16_G0286_37_MK1_spongeandspongevirus_GTTTCG_L002_R1_001_(paired)_trimmed_(paired)_contig_398-gene_12-gene_28	17	1	1	gene_12-gene_28:3.79244746398404
M_16_G0286_37_MK1_spongeandspongevirus_GTTTCG_L002_R1_001_(paired)_trimmed_(paired)_contig_462	35	VIRSorter_M_16_G0286_37_MK1_spongeandspongevirus_GTTTCG_L002_R1_001_(paired)_trimmed_(paired)_contig_462-gene_4-gene_23	20	1	2	gene_4-gene_23:5.96273498359826
M_16_G0286_37_MK1_spongeandspongevirus_GTTTCG_L002_R1_001_(paired)_trimmed_(paired)_contig_4767	51	VIRSorter_M_16_G0286_37_MK1_spongeandspongevirus_GTTTCG_L002_R1_001_(paired)_trimmed_(paired)_contig_4767-gene_14-gene_44	31	1	4	gene_14-gene_44:6.19948580585183
M_16_G0286_37_MK1_spongeandspongevirus_GTTTCG_L002_R1_001_(paired)_trimmed_(paired)_contig_4767	51	VIRSorter_M_16_G0286_37_MK1_spongeandspongevirus_GTTTCG_L002_R1_001_(paired)_trimmed_(paired)_contig_4767-gene_5-gene_44	40	1	5	gene_5-gene_44:4.58542640941154
M_16_G0286_37_MK1_spongeandspongevirus_GTTTCG_L002_R1_001_(paired)_trimmed_(paired)_contig_637-circular	51	VIRSorter_M_16_G0286_37_MK1_spongeandspongevirus_GTTTCG_L002_R1_001_(paired)_trimmed_(paired)_contig_637-circular-gene_6-gene_17	12	1	3	gene_6-gene_17:2.04274429020550
M_16_G0286_37_MK1_spongeandspongevirus_GTTTCG_L002_R1_001_(paired)_trimmed_(paired)_contig_7857	18	VIRSorter_M_16_G0286_37_MK1_spongeandspongevirus_GTTTCG_L002_R1_001_(paired)_trimmed_(paired)_contig_7857-gene_5-gene_18	14	1	2	gene_5-gene_18:5.91358702606645
## 5 - Prophages - category 2 (somewhat sure)
## Contig_id	Nb genes contigs	Fragment	Nb genes	Category	Nb phage hallmark genes	Phage gene enrichment sig	Non-Caudovirales phage gene enrichment sig	Pfam depletion sig	Uncharacterized enrichment sig	Strand switch depletion sig	Short genes enrichment sig
M_16_G0286_37_MK1_spongeandspongevirus_GTTTCG_L002_R1_001_(paired)_trimmed_(paired)_contig_10002	13	VIRSorter_M_16_G0286_37_MK1_spongeandspongevirus_GTTTCG_L002_R1_001_(paired)_trimmed_(paired)_contig_10002-gene_3-gene_12	10	2		gene_3-gene_12:2.83454670598854
M_16_G0286_37_MK1_spongeandspongevirus_GTTTCG_L002_R1_001_(paired)_trimmed_(paired)_contig_118	35	VIRSorter_M_16_G0286_37_MK1_spongeandspongevirus_GTTTCG_L002_R1_001_(paired)_trimmed_(paired)_contig_118-gene_13-gene_35	23	2		gene_13-gene_35:6.50012065673073
M_16_G0286_37_MK1_spongeandspongevirus_GTTTCG_L002_R1_001_(paired)_trimmed_(paired)_contig_1263	23	VIRSorter_M_16_G0286_37_MK1_spongeandspongevirus_GTTTCG_L002_R1_001_(paired)_trimmed_(paired)_contig_1263-gene_4-gene_13	10	2		gene_4-gene_13:3.03760544806772
M_16_G0286_37_MK1_spongeandspongevirus_GTTTCG_L002_R1_001_(paired)_trimmed_(paired)_contig_1848	24	VIRSorter_M_16_G0286_37_MK1_spongeandspongevirus_GTTTCG_L002_R1_001_(paired)_trimmed_(paired)_contig_1848-gene_14-gene_24	11	2		gene_14-gene_24:3.60198078124472
M_16_G0286_37_MK1_spongeandspongevirus_GTTTCG_L002_R1_001_(paired)_trimmed_(paired)_contig_2347	28	VIRSorter_M_16_G0286_37_MK1_spongeandspongevirus_GTTTCG_L002_R1_001_(paired)_trimmed_(paired)_contig_2347-gene_1-gene_11	11	2		gene_1-gene_11:5.01085164695999
M_16_G0286_37_MK1_spongeandspongevirus_GTTTCG_L002_R1_001_(paired)_trimmed_(paired)_contig_2347	28	VIRSorter_M_16_G0286_37_MK1_spongeandspongevirus_GTTTCG_L002_R1_001_(paired)_trimmed_(paired)_contig_2347-gene_1-gene_20	20	2		gene_1-gene_20:2.26342838811057
M_16_G0286_37_MK1_spongeandspongevirus_GTTTCG_L002_R1_001_(paired)_trimmed_(paired)_contig_6211	17	VIRSorter_M_16_G0286_37_MK1_spongeandspongevirus_GTTTCG_L002_R1_001_(paired)_trimmed_(paired)_contig_6211-gene_1-gene_11	11	2		gene_1-gene_11:4.12485952652506
M_16_G0286_37_MK1_spongeandspongevirus_GTTTCG_L002_R1_001_(paired)_trimmed_(paired)_contig_78	37	VIRSorter_M_16_G0286_37_MK1_spongeandspongevirus_GTTTCG_L002_R1_001_(paired)_trimmed_(paired)_contig_78-gene_1-gene_10	10	2		gene_1-gene_10:4.01838782816174
M_16_G0286_37_MK1_spongeandspongevirus_GTTTCG_L002_R1_001_(paired)_trimmed_(paired)_contig_800	15	VIRSorter_M_16_G0286_37_MK1_spongeandspongevirus_GTTTCG_L002_R1_001_(paired)_trimmed_(paired)_contig_800-gene_4-gene_14	11	2		gene_4-gene_14:4.35894273255843
M_16_G0286_37_MK1_spongeandspongevirus_GTTTCG_L002_R1_001_(paired)_trimmed_(paired)_contig_926	19	VIRSorter_M_16_G0286_37_MK1_spongeandspongevirus_GTTTCG_L002_R1_001_(paired)_trimmed_(paired)_contig_926-gene_2-gene_11	10	2		gene_2-gene_11:3.31843205764342
## 6 - Prophages - category 3 (not so sure)
## Contig_id	Nb genes contigs	Fragment	Nb genes	Category	Nb phage hallmark genes	Phage gene enrichment sig	Non-Caudovirales phage gene enrichment sig	Pfam depletion sig	Uncharacterized enrichment sig	Strand switch depletion sig	Short genes enrichment sig
## 1 - Complete phage contigs - category 1 (sure)
## Contig_id	Nb genes contigs	Fragment	Nb genes	Category	Nb phage hallmark genes	Phage gene enrichment sig	Non-Caudovirales phage gene enrichment sig	Pfam depletion sig	Uncharacterized enrichment sig	Strand switch depletion sig	Short genes enrichment sig
M_16_G0285_46_MK1_spongeandspongevirus_GTGGCC_L002_R1_001_(paired)_trimmed_(paired)_contig_1	8	VIRSorter_M_16_G0285_46_MK1_spongeandspongevirus_GTGGCC_L002_R1_001_(paired)_trimmed_(paired)_contig_1	8	1	4	3.73998
M_16_G0285_46_MK1_spongeandspongevirus_GTGGCC_L002_R1_001_(paired)_trimmed_(paired)_contig_1140	5	VIRSorter_M_16_G0285_46_MK1_spongeandspongevirus_GTGGCC_L002_R1_001_(paired)_trimmed_(paired)_contig_1140	5	1	1	2.00419
M_16_G0285_46_MK1_spongeandspongevirus_GTGGCC_L002_R1_001_(paired)_trimmed_(paired)_contig_12804	9	VIRSorter_M_16_G0285_46_MK1_spongeandspongevirus_GTGGCC_L002_R1_001_(paired)_trimmed_(paired)_contig_12804	9	1	1	3.1811
M_16_G0285_46_MK1_spongeandspongevirus_GTGGCC_L002_R1_001_(paired)_trimmed_(paired)_contig_133	6	VIRSorter_M_16_G0285_46_MK1_spongeandspongevirus_GTGGCC_L002_R1_001_(paired)_trimmed_(paired)_contig_133	6	1	1		2.25483
M_16_G0285_46_MK1_spongeandspongevirus_GTGGCC_L002_R1_001_(paired)_trimmed_(paired)_contig_134	7	VIRSorter_M_16_G0285_46_MK1_spongeandspongevirus_GTGGCC_L002_R1_001_(paired)_trimmed_(paired)_contig_134	7	1	1	2.10539	2.18808
M_16_G0285_46_MK1_spongeandspongevirus_GTGGCC_L002_R1_001_(paired)_trimmed_(paired)_contig_14051	5	VIRSorter_M_16_G0285_46_MK1_spongeandspongevirus_GTGGCC_L002_R1_001_(paired)_trimmed_(paired)_contig_14051	5	1	1	2.00419
M_16_G0285_46_MK1_spongeandspongevirus_GTGGCC_L002_R1_001_(paired)_trimmed_(paired)_contig_14898	5	VIRSorter_M_16_G0285_46_MK1_spongeandspongevirus_GTGGCC_L002_R1_001_(paired)_trimmed_(paired)_contig_14898	5	1	3	3.2488
M_16_G0285_46_MK1_spongeandspongevirus_GTGGCC_L002_R1_001_(paired)_trimmed_(paired)_contig_1619	14	VIRSorter_M_16_G0285_46_MK1_spongeandspongevirus_GTGGCC_L002_R1_001_(paired)_trimmed_(paired)_contig_1619	14	1	3	4.86302
M_16_G0285_46_MK1_spongeandspongevirus_GTGGCC_L002_R1_001_(paired)_trimmed_(paired)_contig_16809	7	VIRSorter_M_16_G0285_46_MK1_spongeandspongevirus_GTGGCC_L002_R1_001_(paired)_trimmed_(paired)_contig_16809	7	1	4	4.54833
M_16_G0285_46_MK1_spongeandspongevirus_GTGGCC_L002_R1_001_(paired)_trimmed_(paired)_contig_171	25	VIRSorter_M_16_G0285_46_MK1_spongeandspongevirus_GTGGCC_L002_R1_001_(paired)_trimmed_(paired)_contig_171	25	1	1	7.82684
M_16_G0285_46_MK1_spongeandspongevirus_GTGGCC_L002_R1_001_(paired)_trimmed_(paired)_contig_181	7	VIRSorter_M_16_G0285_46_MK1_spongeandspongevirus_GTGGCC_L002_R1_001_(paired)_trimmed_(paired)_contig_181	7	1	2	3.14605	17.3471
M_16_G0285_46_MK1_spongeandspongevirus_GTGGCC_L002_R1_001_(paired)_trimmed_(paired)_contig_20069	6	VIRSorter_M_16_G0285_46_MK1_spongeandspongevirus_GTGGCC_L002_R1_001_(paired)_trimmed_(paired)_contig_20069	6	1	1	3.89856
M_16_G0285_46_MK1_spongeandspongevirus_GTGGCC_L002_R1_001_(paired)_trimmed_(paired)_contig_20086	5	VIRSorter_M_16_G0285_46_MK1_spongeandspongevirus_GTGGCC_L002_R1_001_(paired)_trimmed_(paired)_contig_20086	5	1	4	2.00419
M_16_G0285_46_MK1_spongeandspongevirus_GTGGCC_L002_R1_001_(paired)_trimmed_(paired)_contig_2022	7	VIRSorter_M_16_G0285_46_MK1_spongeandspongevirus_GTGGCC_L002_R1_001_(paired)_trimmed_(paired)_contig_2022	7	1	2	2.10539
M_16_G0285_46_MK1_spongeandspongevirus_GTGGCC_L002_R1_001_(paired)_trimmed_(paired)_contig_20890	5	VIRSorter_M_16_G0285_46_MK1_spongeandspongevirus_GTGGCC_L002_R1_001_(paired)_trimmed_(paired)_contig_20890	5	1	3	2.00419
M_16_G0285_46_MK1_spongeandspongevirus_GTGGCC_L002_R1_001_(paired)_trimmed_(paired)_contig_2097	17	VIRSorter_M_16_G0285_46_MK1_spongeandspongevirus_GTGGCC_L002_R1_001_(paired)_trimmed_(paired)_contig_2097	17	1	4	2.95046
M_16_G0285_46_MK1_spongeandspongevirus_GTGGCC_L002_R1_001_(paired)_trimmed_(paired)_contig_21184	6	VIRSorter_M_16_G0285_46_MK1_spongeandspongevirus_GTGGCC_L002_R1_001_(paired)_trimmed_(paired)_contig_21184	6	1	1	2.56038
M_16_G0285_46_MK1_spongeandspongevirus_GTGGCC_L002_R1_001_(paired)_trimmed_(paired)_contig_27259	4	VIRSorter_M_16_G0285_46_MK1_spongeandspongevirus_GTGGCC_L002_R1_001_(paired)_trimmed_(paired)_contig_27259	4	1	1	2.59904
M_16_G0285_46_MK1_spongeandspongevirus_GTGGCC_L002_R1_001_(paired)_trimmed_(paired)_contig_2867	7	VIRSorter_M_16_G0285_46_MK1_spongeandspongevirus_GTGGCC_L002_R1_001_(paired)_trimmed_(paired)_contig_2867	7	1	2	2.10539
M_16_G0285_46_MK1_spongeandspongevirus_GTGGCC_L002_R1_001_(paired)_trimmed_(paired)_contig_32691	7	VIRSorter_M_16_G0285_46_MK1_spongeandspongevirus_GTGGCC_L002_R1_001_(paired)_trimmed_(paired)_contig_32691	7	1	1	2.10539
M_16_G0285_46_MK1_spongeandspongevirus_GTGGCC_L002_R1_001_(paired)_trimmed_(paired)_contig_3399	7	VIRSorter_M_16_G0285_46_MK1_spongeandspongevirus_GTGGCC_L002_R1_001_(paired)_trimmed_(paired)_contig_3399	7	1	1		4.74307
M_16_G0285_46_MK1_spongeandspongevirus_GTGGCC_L002_R1_001_(paired)_trimmed_(paired)_contig_3678	6	VIRSorter_M_16_G0285_46_MK1_spongeandspongevirus_GTGGCC_L002_R1_001_(paired)_trimmed_(paired)_contig_3678	6	1	1		4.88893
M_16_G0285_46_MK1_spongeandspongevirus_GTGGCC_L002_R1_001_(paired)_trimmed_(paired)_contig_4033	5	VIRSorter_M_16_G0285_46_MK1_spongeandspongevirus_GTGGCC_L002_R1_001_(paired)_trimmed_(paired)_contig_4033	5	1	1	2.00419
M_16_G0285_46_MK1_spongeandspongevirus_GTGGCC_L002_R1_001_(paired)_trimmed_(paired)_contig_501	8	VIRSorter_M_16_G0285_46_MK1_spongeandspongevirus_GTGGCC_L002_R1_001_(paired)_trimmed_(paired)_contig_501	8	1	3	5.19809
M_16_G0285_46_MK1_spongeandspongevirus_GTGGCC_L002_R1_001_(paired)_trimmed_(paired)_contig_5387	26	VIRSorter_M_16_G0285_46_MK1_spongeandspongevirus_GTGGCC_L002_R1_001_(paired)_trimmed_(paired)_contig_5387	26	1	1	11.1079
M_16_G0285_46_MK1_spongeandspongevirus_GTGGCC_L002_R1_001_(paired)_trimmed_(paired)_contig_5822	5	VIRSorter_M_16_G0285_46_MK1_spongeandspongevirus_GTGGCC_L002_R1_001_(paired)_trimmed_(paired)_contig_5822	5	1	1	2.00419
M_16_G0285_46_MK1_spongeandspongevirus_GTGGCC_L002_R1_001_(paired)_trimmed_(paired)_contig_7730	13	VIRSorter_M_16_G0285_46_MK1_spongeandspongevirus_GTGGCC_L002_R1_001_(paired)_trimmed_(paired)_contig_7730	13	1	1	2.38293
M_16_G0285_46_MK1_spongeandspongevirus_GTGGCC_L002_R1_001_(paired)_trimmed_(paired)_contig_7894	4	VIRSorter_M_16_G0285_46_MK1_spongeandspongevirus_GTGGCC_L002_R1_001_(paired)_trimmed_(paired)_contig_7894	4	1	1	2.59904	2.43052
M_16_G0285_46_MK1_spongeandspongevirus_GTGGCC_L002_R1_001_(paired)_trimmed_(paired)_contig_8967	5	VIRSorter_M_16_G0285_46_MK1_spongeandspongevirus_GTGGCC_L002_R1_001_(paired)_trimmed_(paired)_contig_8967	5	1	1		2.33381
M_16_G0285_46_MK1_spongeandspongevirus_GTGGCC_L002_R1_001_(paired)_trimmed_(paired)_contig_8985	7	VIRSorter_M_16_G0285_46_MK1_spongeandspongevirus_GTGGCC_L002_R1_001_(paired)_trimmed_(paired)_contig_8985	7	1	1	4.54833
M_16_G0285_46_MK1_spongeandspongevirus_GTGGCC_L002_R1_001_(paired)_trimmed_(paired)_contig_9052	12	VIRSorter_M_16_G0285_46_MK1_spongeandspongevirus_GTGGCC_L002_R1_001_(paired)_trimmed_(paired)_contig_9052	12	1	1	4.09745
M_16_G0285_46_MK1_spongeandspongevirus_GTGGCC_L002_R1_001_(paired)_trimmed_(paired)_contig_963	23	VIRSorter_M_16_G0285_46_MK1_spongeandspongevirus_GTGGCC_L002_R1_001_(paired)_trimmed_(paired)_contig_963	23	1	4	2.07465
## 2 - Complete phage contigs - category 2 (somewhat sure)
## Contig_id	Nb genes contigs	Fragment	Nb genes	Category	Nb phage hallmark genes	Phage gene enrichment sig	Non-Caudovirales phage gene enrichment sig	Pfam depletion sig	Uncharacterized enrichment sig	Strand switch depletion sig	Short genes enrichment sig
M_16_G0285_46_MK1_spongeandspongevirus_GTGGCC_L002_R1_001_(paired)_trimmed_(paired)_contig_10371	6	VIRSorter_M_16_G0285_46_MK1_spongeandspongevirus_GTGGCC_L002_R1_001_(paired)_trimmed_(paired)_contig_10371	6	2		2.56038
M_16_G0285_46_MK1_spongeandspongevirus_GTGGCC_L002_R1_001_(paired)_trimmed_(paired)_contig_10405	7	VIRSorter_M_16_G0285_46_MK1_spongeandspongevirus_GTGGCC_L002_R1_001_(paired)_trimmed_(paired)_contig_10405	7	2		2.10539
M_16_G0285_46_MK1_spongeandspongevirus_GTGGCC_L002_R1_001_(paired)_trimmed_(paired)_contig_10670	9	VIRSorter_M_16_G0285_46_MK1_spongeandspongevirus_GTGGCC_L002_R1_001_(paired)_trimmed_(paired)_contig_10670	9	2		4.34027
M_16_G0285_46_MK1_spongeandspongevirus_GTGGCC_L002_R1_001_(paired)_trimmed_(paired)_contig_11225	5	VIRSorter_M_16_G0285_46_MK1_spongeandspongevirus_GTGGCC_L002_R1_001_(paired)_trimmed_(paired)_contig_11225	5	2		2.00419
M_16_G0285_46_MK1_spongeandspongevirus_GTGGCC_L002_R1_001_(paired)_trimmed_(paired)_contig_11460	6	VIRSorter_M_16_G0285_46_MK1_spongeandspongevirus_GTGGCC_L002_R1_001_(paired)_trimmed_(paired)_contig_11460	6	2		3.89856
M_16_G0285_46_MK1_spongeandspongevirus_GTGGCC_L002_R1_001_(paired)_trimmed_(paired)_contig_11562	7	VIRSorter_M_16_G0285_46_MK1_spongeandspongevirus_GTGGCC_L002_R1_001_(paired)_trimmed_(paired)_contig_11562	7	2		2.10539
M_16_G0285_46_MK1_spongeandspongevirus_GTGGCC_L002_R1_001_(paired)_trimmed_(paired)_contig_12001	4	VIRSorter_M_16_G0285_46_MK1_spongeandspongevirus_GTGGCC_L002_R1_001_(paired)_trimmed_(paired)_contig_12001	4	2		2.59904
M_16_G0285_46_MK1_spongeandspongevirus_GTGGCC_L002_R1_001_(paired)_trimmed_(paired)_contig_1202	7	VIRSorter_M_16_G0285_46_MK1_spongeandspongevirus_GTGGCC_L002_R1_001_(paired)_trimmed_(paired)_contig_1202	7	2		2.10539
M_16_G0285_46_MK1_spongeandspongevirus_GTGGCC_L002_R1_001_(paired)_trimmed_(paired)_contig_12123	6	VIRSorter_M_16_G0285_46_MK1_spongeandspongevirus_GTGGCC_L002_R1_001_(paired)_trimmed_(paired)_contig_12123	6	2		3.89856
M_16_G0285_46_MK1_spongeandspongevirus_GTGGCC_L002_R1_001_(paired)_trimmed_(paired)_contig_12443	9	VIRSorter_M_16_G0285_46_MK1_spongeandspongevirus_GTGGCC_L002_R1_001_(paired)_trimmed_(paired)_contig_12443	9	2		3.1811
M_16_G0285_46_MK1_spongeandspongevirus_GTGGCC_L002_R1_001_(paired)_trimmed_(paired)_contig_1267	11	VIRSorter_M_16_G0285_46_MK1_spongeandspongevirus_GTGGCC_L002_R1_001_(paired)_trimmed_(paired)_contig_1267	11	2		gene_2-gene_11:3.26026779757671
M_16_G0285_46_MK1_spongeandspongevirus_GTGGCC_L002_R1_001_(paired)_trimmed_(paired)_contig_1268	5	VIRSorter_M_16_G0285_46_MK1_spongeandspongevirus_GTGGCC_L002_R1_001_(paired)_trimmed_(paired)_contig_1268	5	2		3.2488
M_16_G0285_46_MK1_spongeandspongevirus_GTGGCC_L002_R1_001_(paired)_trimmed_(paired)_contig_1270	6	VIRSorter_M_16_G0285_46_MK1_spongeandspongevirus_GTGGCC_L002_R1_001_(paired)_trimmed_(paired)_contig_1270	6	2		2.56038
M_16_G0285_46_MK1_spongeandspongevirus_GTGGCC_L002_R1_001_(paired)_trimmed_(paired)_contig_1275	11	VIRSorter_M_16_G0285_46_MK1_spongeandspongevirus_GTGGCC_L002_R1_001_(paired)_trimmed_(paired)_contig_1275	11	2		5.07798
M_16_G0285_46_MK1_spongeandspongevirus_GTGGCC_L002_R1_001_(paired)_trimmed_(paired)_contig_12885	6	VIRSorter_M_16_G0285_46_MK1_spongeandspongevirus_GTGGCC_L002_R1_001_(paired)_trimmed_(paired)_contig_12885	6	2		2.56038
M_16_G0285_46_MK1_spongeandspongevirus_GTGGCC_L002_R1_001_(paired)_trimmed_(paired)_contig_13456	7	VIRSorter_M_16_G0285_46_MK1_spongeandspongevirus_GTGGCC_L002_R1_001_(paired)_trimmed_(paired)_contig_13456	7	2		3.14605
M_16_G0285_46_MK1_spongeandspongevirus_GTGGCC_L002_R1_001_(paired)_trimmed_(paired)_contig_13814	7	VIRSorter_M_16_G0285_46_MK1_spongeandspongevirus_GTGGCC_L002_R1_001_(paired)_trimmed_(paired)_contig_13814	7	2		2.10539
M_16_G0285_46_MK1_spongeandspongevirus_GTGGCC_L002_R1_001_(paired)_trimmed_(paired)_contig_14114	5	VIRSorter_M_16_G0285_46_MK1_spongeandspongevirus_GTGGCC_L002_R1_001_(paired)_trimmed_(paired)_contig_14114	5	2		3.2488
M_16_G0285_46_MK1_spongeandspongevirus_GTGGCC_L002_R1_001_(paired)_trimmed_(paired)_contig_14504	4	VIRSorter_M_16_G0285_46_MK1_spongeandspongevirus_GTGGCC_L002_R1_001_(paired)_trimmed_(paired)_contig_14504	4	2		2.59904
M_16_G0285_46_MK1_spongeandspongevirus_GTGGCC_L002_R1_001_(paired)_trimmed_(paired)_contig_1516	6	VIRSorter_M_16_G0285_46_MK1_spongeandspongevirus_GTGGCC_L002_R1_001_(paired)_trimmed_(paired)_contig_1516	6	2		2.56038
M_16_G0285_46_MK1_spongeandspongevirus_GTGGCC_L002_R1_001_(paired)_trimmed_(paired)_contig_1546	10	VIRSorter_M_16_G0285_46_MK1_spongeandspongevirus_GTGGCC_L002_R1_001_(paired)_trimmed_(paired)_contig_1546	10	2		2.0191
M_16_G0285_46_MK1_spongeandspongevirus_GTGGCC_L002_R1_001_(paired)_trimmed_(paired)_contig_15771	6	VIRSorter_M_16_G0285_46_MK1_spongeandspongevirus_GTGGCC_L002_R1_001_(paired)_trimmed_(paired)_contig_15771	6	2		3.89856
M_16_G0285_46_MK1_spongeandspongevirus_GTGGCC_L002_R1_001_(paired)_trimmed_(paired)_contig_1634	14	VIRSorter_M_16_G0285_46_MK1_spongeandspongevirus_GTGGCC_L002_R1_001_(paired)_trimmed_(paired)_contig_1634	14	2		7.92056
M_16_G0285_46_MK1_spongeandspongevirus_GTGGCC_L002_R1_001_(paired)_trimmed_(paired)_contig_16618	9	VIRSorter_M_16_G0285_46_MK1_spongeandspongevirus_GTGGCC_L002_R1_001_(paired)_trimmed_(paired)_contig_16618	9	2		3.1811
M_16_G0285_46_MK1_spongeandspongevirus_GTGGCC_L002_R1_001_(paired)_trimmed_(paired)_contig_16656	8	VIRSorter_M_16_G0285_46_MK1_spongeandspongevirus_GTGGCC_L002_R1_001_(paired)_trimmed_(paired)_contig_16656	8	2		3.73998
M_16_G0285_46_MK1_spongeandspongevirus_GTGGCC_L002_R1_001_(paired)_trimmed_(paired)_contig_16930	7	VIRSorter_M_16_G0285_46_MK1_spongeandspongevirus_GTGGCC_L002_R1_001_(paired)_trimmed_(paired)_contig_16930	7	2		3.14605
M_16_G0285_46_MK1_spongeandspongevirus_GTGGCC_L002_R1_001_(paired)_trimmed_(paired)_contig_17908	4	VIRSorter_M_16_G0285_46_MK1_spongeandspongevirus_GTGGCC_L002_R1_001_(paired)_trimmed_(paired)_contig_17908	4	2		2.59904
M_16_G0285_46_MK1_spongeandspongevirus_GTGGCC_L002_R1_001_(paired)_trimmed_(paired)_contig_17931	5	VIRSorter_M_16_G0285_46_MK1_spongeandspongevirus_GTGGCC_L002_R1_001_(paired)_trimmed_(paired)_contig_17931	5	2		2.00419
M_16_G0285_46_MK1_spongeandspongevirus_GTGGCC_L002_R1_001_(paired)_trimmed_(paired)_contig_18144	4	VIRSorter_M_16_G0285_46_MK1_spongeandspongevirus_GTGGCC_L002_R1_001_(paired)_trimmed_(paired)_contig_18144	4	2		2.59904
M_16_G0285_46_MK1_spongeandspongevirus_GTGGCC_L002_R1_001_(paired)_trimmed_(paired)_contig_18254	5	VIRSorter_M_16_G0285_46_MK1_spongeandspongevirus_GTGGCC_L002_R1_001_(paired)_trimmed_(paired)_contig_18254	5	2		2.00419
M_16_G0285_46_MK1_spongeandspongevirus_GTGGCC_L002_R1_001_(paired)_trimmed_(paired)_contig_1846	12	VIRSorter_M_16_G0285_46_MK1_spongeandspongevirus_GTGGCC_L002_R1_001_(paired)_trimmed_(paired)_contig_1846	12	2		gene_2-gene_11:2.95923780191273
M_16_G0285_46_MK1_spongeandspongevirus_GTGGCC_L002_R1_001_(paired)_trimmed_(paired)_contig_18999	4	VIRSorter_M_16_G0285_46_MK1_spongeandspongevirus_GTGGCC_L002_R1_001_(paired)_trimmed_(paired)_contig_18999	4	2		2.59904
M_16_G0285_46_MK1_spongeandspongevirus_GTGGCC_L002_R1_001_(paired)_trimmed_(paired)_contig_19	10	VIRSorter_M_16_G0285_46_MK1_spongeandspongevirus_GTGGCC_L002_R1_001_(paired)_trimmed_(paired)_contig_19	10	2		2.75213
M_16_G0285_46_MK1_spongeandspongevirus_GTGGCC_L002_R1_001_(paired)_trimmed_(paired)_contig_1953	6	VIRSorter_M_16_G0285_46_MK1_spongeandspongevirus_GTGGCC_L002_R1_001_(paired)_trimmed_(paired)_contig_1953	6	2		2.56038
M_16_G0285_46_MK1_spongeandspongevirus_GTGGCC_L002_R1_001_(paired)_trimmed_(paired)_contig_20701	7	VIRSorter_M_16_G0285_46_MK1_spongeandspongevirus_GTGGCC_L002_R1_001_(paired)_trimmed_(paired)_contig_20701	7	2		3.14605
M_16_G0285_46_MK1_spongeandspongevirus_GTGGCC_L002_R1_001_(paired)_trimmed_(paired)_contig_21096	5	VIRSorter_M_16_G0285_46_MK1_spongeandspongevirus_GTGGCC_L002_R1_001_(paired)_trimmed_(paired)_contig_21096	5	2		2.00419
M_16_G0285_46_MK1_spongeandspongevirus_GTGGCC_L002_R1_001_(paired)_trimmed_(paired)_contig_2194	5	VIRSorter_M_16_G0285_46_MK1_spongeandspongevirus_GTGGCC_L002_R1_001_(paired)_trimmed_(paired)_contig_2194	5	2		3.2488
M_16_G0285_46_MK1_spongeandspongevirus_GTGGCC_L002_R1_001_(paired)_trimmed_(paired)_contig_23360	4	VIRSorter_M_16_G0285_46_MK1_spongeandspongevirus_GTGGCC_L002_R1_001_(paired)_trimmed_(paired)_contig_23360	4	2		2.59904
M_16_G0285_46_MK1_spongeandspongevirus_GTGGCC_L002_R1_001_(paired)_trimmed_(paired)_contig_23803	6	VIRSorter_M_16_G0285_46_MK1_spongeandspongevirus_GTGGCC_L002_R1_001_(paired)_trimmed_(paired)_contig_23803	6	2		2.56038
M_16_G0285_46_MK1_spongeandspongevirus_GTGGCC_L002_R1_001_(paired)_trimmed_(paired)_contig_2397	5	VIRSorter_M_16_G0285_46_MK1_spongeandspongevirus_GTGGCC_L002_R1_001_(paired)_trimmed_(paired)_contig_2397	5	2		2.00419
M_16_G0285_46_MK1_spongeandspongevirus_GTGGCC_L002_R1_001_(paired)_trimmed_(paired)_contig_241	5	VIRSorter_M_16_G0285_46_MK1_spongeandspongevirus_GTGGCC_L002_R1_001_(paired)_trimmed_(paired)_contig_241	5	2		2.00419
M_16_G0285_46_MK1_spongeandspongevirus_GTGGCC_L002_R1_001_(paired)_trimmed_(paired)_contig_264	6	VIRSorter_M_16_G0285_46_MK1_spongeandspongevirus_GTGGCC_L002_R1_001_(paired)_trimmed_(paired)_contig_264	6	2		3.89856
M_16_G0285_46_MK1_spongeandspongevirus_GTGGCC_L002_R1_001_(paired)_trimmed_(paired)_contig_2693	15	VIRSorter_M_16_G0285_46_MK1_spongeandspongevirus_GTGGCC_L002_R1_001_(paired)_trimmed_(paired)_contig_2693	15	2	4	gene_2-gene_15:6.07981468699582
M_16_G0285_46_MK1_spongeandspongevirus_GTGGCC_L002_R1_001_(paired)_trimmed_(paired)_contig_27063	4	VIRSorter_M_16_G0285_46_MK1_spongeandspongevirus_GTGGCC_L002_R1_001_(paired)_trimmed_(paired)_contig_27063	4	2		2.59904
M_16_G0285_46_MK1_spongeandspongevirus_GTGGCC_L002_R1_001_(paired)_trimmed_(paired)_contig_2780	5	VIRSorter_M_16_G0285_46_MK1_spongeandspongevirus_GTGGCC_L002_R1_001_(paired)_trimmed_(paired)_contig_2780	5	2		2.00419
M_16_G0285_46_MK1_spongeandspongevirus_GTGGCC_L002_R1_001_(paired)_trimmed_(paired)_contig_2784	5	VIRSorter_M_16_G0285_46_MK1_spongeandspongevirus_GTGGCC_L002_R1_001_(paired)_trimmed_(paired)_contig_2784	5	2		2.00419
M_16_G0285_46_MK1_spongeandspongevirus_GTGGCC_L002_R1_001_(paired)_trimmed_(paired)_contig_2808	7	VIRSorter_M_16_G0285_46_MK1_spongeandspongevirus_GTGGCC_L002_R1_001_(paired)_trimmed_(paired)_contig_2808	7	2		3.14605
M_16_G0285_46_MK1_spongeandspongevirus_GTGGCC_L002_R1_001_(paired)_trimmed_(paired)_contig_2835	7	VIRSorter_M_16_G0285_46_MK1_spongeandspongevirus_GTGGCC_L002_R1_001_(paired)_trimmed_(paired)_contig_2835	7	2		4.54833
M_16_G0285_46_MK1_spongeandspongevirus_GTGGCC_L002_R1_001_(paired)_trimmed_(paired)_contig_2836	11	VIRSorter_M_16_G0285_46_MK1_spongeandspongevirus_GTGGCC_L002_R1_001_(paired)_trimmed_(paired)_contig_2836	11	2		3.82564
M_16_G0285_46_MK1_spongeandspongevirus_GTGGCC_L002_R1_001_(paired)_trimmed_(paired)_contig_2838	6	VIRSorter_M_16_G0285_46_MK1_spongeandspongevirus_GTGGCC_L002_R1_001_(paired)_trimmed_(paired)_contig_2838	6	2		3.89856
M_16_G0285_46_MK1_spongeandspongevirus_GTGGCC_L002_R1_001_(paired)_trimmed_(paired)_contig_29300	7	VIRSorter_M_16_G0285_46_MK1_spongeandspongevirus_GTGGCC_L002_R1_001_(paired)_trimmed_(paired)_contig_29300	7	2		3.14605
M_16_G0285_46_MK1_spongeandspongevirus_GTGGCC_L002_R1_001_(paired)_trimmed_(paired)_contig_2942	14	VIRSorter_M_16_G0285_46_MK1_spongeandspongevirus_GTGGCC_L002_R1_001_(paired)_trimmed_(paired)_contig_2942	14	2	3	gene_3-gene_14:2.62181573899035
M_16_G0285_46_MK1_spongeandspongevirus_GTGGCC_L002_R1_001_(paired)_trimmed_(paired)_contig_299	41	VIRSorter_M_16_G0285_46_MK1_spongeandspongevirus_GTGGCC_L002_R1_001_(paired)_trimmed_(paired)_contig_299	41	2	2	gene_1-gene_34:2.58061310938508
M_16_G0285_46_MK1_spongeandspongevirus_GTGGCC_L002_R1_001_(paired)_trimmed_(paired)_contig_30061	4	VIRSorter_M_16_G0285_46_MK1_spongeandspongevirus_GTGGCC_L002_R1_001_(paired)_trimmed_(paired)_contig_30061	4	2		2.59904
M_16_G0285_46_MK1_spongeandspongevirus_GTGGCC_L002_R1_001_(paired)_trimmed_(paired)_contig_3035	8	VIRSorter_M_16_G0285_46_MK1_spongeandspongevirus_GTGGCC_L002_R1_001_(paired)_trimmed_(paired)_contig_3035	8	2		2.63607
M_16_G0285_46_MK1_spongeandspongevirus_GTGGCC_L002_R1_001_(paired)_trimmed_(paired)_contig_32823	5	VIRSorter_M_16_G0285_46_MK1_spongeandspongevirus_GTGGCC_L002_R1_001_(paired)_trimmed_(paired)_contig_32823	5	2		2.00419
M_16_G0285_46_MK1_spongeandspongevirus_GTGGCC_L002_R1_001_(paired)_trimmed_(paired)_contig_3305	8	VIRSorter_M_16_G0285_46_MK1_spongeandspongevirus_GTGGCC_L002_R1_001_(paired)_trimmed_(paired)_contig_3305	8	2		2.63607
M_16_G0285_46_MK1_spongeandspongevirus_GTGGCC_L002_R1_001_(paired)_trimmed_(paired)_contig_3347	4	VIRSorter_M_16_G0285_46_MK1_spongeandspongevirus_GTGGCC_L002_R1_001_(paired)_trimmed_(paired)_contig_3347	4	2		2.59904
M_16_G0285_46_MK1_spongeandspongevirus_GTGGCC_L002_R1_001_(paired)_trimmed_(paired)_contig_3355	9	VIRSorter_M_16_G0285_46_MK1_spongeandspongevirus_GTGGCC_L002_R1_001_(paired)_trimmed_(paired)_contig_3355	9	2		2.25049
M_16_G0285_46_MK1_spongeandspongevirus_GTGGCC_L002_R1_001_(paired)_trimmed_(paired)_contig_3479	5	VIRSorter_M_16_G0285_46_MK1_spongeandspongevirus_GTGGCC_L002_R1_001_(paired)_trimmed_(paired)_contig_3479	5	2		3.2488
M_16_G0285_46_MK1_spongeandspongevirus_GTGGCC_L002_R1_001_(paired)_trimmed_(paired)_contig_3773	6	VIRSorter_M_16_G0285_46_MK1_spongeandspongevirus_GTGGCC_L002_R1_001_(paired)_trimmed_(paired)_contig_3773	6	2		2.56038
M_16_G0285_46_MK1_spongeandspongevirus_GTGGCC_L002_R1_001_(paired)_trimmed_(paired)_contig_3779	11	VIRSorter_M_16_G0285_46_MK1_spongeandspongevirus_GTGGCC_L002_R1_001_(paired)_trimmed_(paired)_contig_3779	11	2		gene_2-gene_11:2.27500375715945
M_16_G0285_46_MK1_spongeandspongevirus_GTGGCC_L002_R1_001_(paired)_trimmed_(paired)_contig_378	198	VIRSorter_M_16_G0285_46_MK1_spongeandspongevirus_GTGGCC_L002_R1_001_(paired)_trimmed_(paired)_contig_378	198	2	7	gene_8-gene_107:18.24964018720169;gene_7-gene_106:18.24964018720169;gene_18-gene_117:18.24964018720169;gene_66-gene_165:36.63805279214188;gene_37-gene_136:26.01327395455037;gene_55-gene_154:30.45417575335578;gene_82-gene_176:39.19431256211568	gene_66-gene_165:36.63805279214188	gene_66-gene_165:36.63805279214188	gene_66-gene_165:36.63805279214188	gene_66-gene_165:36.63805279214188	gene_66-gene_165:36.63805279214188
M_16_G0285_46_MK1_spongeandspongevirus_GTGGCC_L002_R1_001_(paired)_trimmed_(paired)_contig_3818	9	VIRSorter_M_16_G0285_46_MK1_spongeandspongevirus_GTGGCC_L002_R1_001_(paired)_trimmed_(paired)_contig_3818	9	2		3.1811
M_16_G0285_46_MK1_spongeandspongevirus_GTGGCC_L002_R1_001_(paired)_trimmed_(paired)_contig_3853	7	VIRSorter_M_16_G0285_46_MK1_spongeandspongevirus_GTGGCC_L002_R1_001_(paired)_trimmed_(paired)_contig_3853	7	2		2.10539
M_16_G0285_46_MK1_spongeandspongevirus_GTGGCC_L002_R1_001_(paired)_trimmed_(paired)_contig_3871	7	VIRSorter_M_16_G0285_46_MK1_spongeandspongevirus_GTGGCC_L002_R1_001_(paired)_trimmed_(paired)_contig_3871	7	2		2.10539
M_16_G0285_46_MK1_spongeandspongevirus_GTGGCC_L002_R1_001_(paired)_trimmed_(paired)_contig_3931	4	VIRSorter_M_16_G0285_46_MK1_spongeandspongevirus_GTGGCC_L002_R1_001_(paired)_trimmed_(paired)_contig_3931	4	2		2.59904
M_16_G0285_46_MK1_spongeandspongevirus_GTGGCC_L002_R1_001_(paired)_trimmed_(paired)_contig_4215	7	VIRSorter_M_16_G0285_46_MK1_spongeandspongevirus_GTGGCC_L002_R1_001_(paired)_trimmed_(paired)_contig_4215	7	2		2.10539
M_16_G0285_46_MK1_spongeandspongevirus_GTGGCC_L002_R1_001_(paired)_trimmed_(paired)_contig_426	12	VIRSorter_M_16_G0285_46_MK1_spongeandspongevirus_GTGGCC_L002_R1_001_(paired)_trimmed_(paired)_contig_426	12	2		gene_1-gene_10:2.95923780191273
M_16_G0285_46_MK1_spongeandspongevirus_GTGGCC_L002_R1_001_(paired)_trimmed_(paired)_contig_4334	6	VIRSorter_M_16_G0285_46_MK1_spongeandspongevirus_GTGGCC_L002_R1_001_(paired)_trimmed_(paired)_contig_4334	6	2		2.56038
M_16_G0285_46_MK1_spongeandspongevirus_GTGGCC_L002_R1_001_(paired)_trimmed_(paired)_contig_4353	5	VIRSorter_M_16_G0285_46_MK1_spongeandspongevirus_GTGGCC_L002_R1_001_(paired)_trimmed_(paired)_contig_4353	5	2		3.2488
M_16_G0285_46_MK1_spongeandspongevirus_GTGGCC_L002_R1_001_(paired)_trimmed_(paired)_contig_44	16	VIRSorter_M_16_G0285_46_MK1_spongeandspongevirus_GTGGCC_L002_R1_001_(paired)_trimmed_(paired)_contig_44	16	2	5	gene_1-gene_14:5.95487595038752
M_16_G0285_46_MK1_spongeandspongevirus_GTGGCC_L002_R1_001_(paired)_trimmed_(paired)_contig_4480	5	VIRSorter_M_16_G0285_46_MK1_spongeandspongevirus_GTGGCC_L002_R1_001_(paired)_trimmed_(paired)_contig_4480	5	2		2.00419
M_16_G0285_46_MK1_spongeandspongevirus_GTGGCC_L002_R1_001_(paired)_trimmed_(paired)_contig_4636	7	VIRSorter_M_16_G0285_46_MK1_spongeandspongevirus_GTGGCC_L002_R1_001_(paired)_trimmed_(paired)_contig_4636	7	2		2.10539
M_16_G0285_46_MK1_spongeandspongevirus_GTGGCC_L002_R1_001_(paired)_trimmed_(paired)_contig_4685	5	VIRSorter_M_16_G0285_46_MK1_spongeandspongevirus_GTGGCC_L002_R1_001_(paired)_trimmed_(paired)_contig_4685	5	2		3.2488
M_16_G0285_46_MK1_spongeandspongevirus_GTGGCC_L002_R1_001_(paired)_trimmed_(paired)_contig_4734	5	VIRSorter_M_16_G0285_46_MK1_spongeandspongevirus_GTGGCC_L002_R1_001_(paired)_trimmed_(paired)_contig_4734	5	2		2.00419
M_16_G0285_46_MK1_spongeandspongevirus_GTGGCC_L002_R1_001_(paired)_trimmed_(paired)_contig_475	4	VIRSorter_M_16_G0285_46_MK1_spongeandspongevirus_GTGGCC_L002_R1_001_(paired)_trimmed_(paired)_contig_475	4	2		2.59904
M_16_G0285_46_MK1_spongeandspongevirus_GTGGCC_L002_R1_001_(paired)_trimmed_(paired)_contig_482	4	VIRSorter_M_16_G0285_46_MK1_spongeandspongevirus_GTGGCC_L002_R1_001_(paired)_trimmed_(paired)_contig_482	4	2		2.59904
M_16_G0285_46_MK1_spongeandspongevirus_GTGGCC_L002_R1_001_(paired)_trimmed_(paired)_contig_4841	7	VIRSorter_M_16_G0285_46_MK1_spongeandspongevirus_GTGGCC_L002_R1_001_(paired)_trimmed_(paired)_contig_4841	7	2		3.14605
M_16_G0285_46_MK1_spongeandspongevirus_GTGGCC_L002_R1_001_(paired)_trimmed_(paired)_contig_4885	12	VIRSorter_M_16_G0285_46_MK1_spongeandspongevirus_GTGGCC_L002_R1_001_(paired)_trimmed_(paired)_contig_4885	12	2		gene_3-gene_12:2.00444674825970
M_16_G0285_46_MK1_spongeandspongevirus_GTGGCC_L002_R1_001_(paired)_trimmed_(paired)_contig_5264	4	VIRSorter_M_16_G0285_46_MK1_spongeandspongevirus_GTGGCC_L002_R1_001_(paired)_trimmed_(paired)_contig_5264	4	2		2.59904
M_16_G0285_46_MK1_spongeandspongevirus_GTGGCC_L002_R1_001_(paired)_trimmed_(paired)_contig_5350	10	VIRSorter_M_16_G0285_46_MK1_spongeandspongevirus_GTGGCC_L002_R1_001_(paired)_trimmed_(paired)_contig_5350	10	2			4.41288
M_16_G0285_46_MK1_spongeandspongevirus_GTGGCC_L002_R1_001_(paired)_trimmed_(paired)_contig_5355	8	VIRSorter_M_16_G0285_46_MK1_spongeandspongevirus_GTGGCC_L002_R1_001_(paired)_trimmed_(paired)_contig_5355	8	2		2.63607
M_16_G0285_46_MK1_spongeandspongevirus_GTGGCC_L002_R1_001_(paired)_trimmed_(paired)_contig_5661	8	VIRSorter_M_16_G0285_46_MK1_spongeandspongevirus_GTGGCC_L002_R1_001_(paired)_trimmed_(paired)_contig_5661	8	2		3.73998
M_16_G0285_46_MK1_spongeandspongevirus_GTGGCC_L002_R1_001_(paired)_trimmed_(paired)_contig_5800	11	VIRSorter_M_16_G0285_46_MK1_spongeandspongevirus_GTGGCC_L002_R1_001_(paired)_trimmed_(paired)_contig_5800	11	2	4	gene_1-gene_10:4.46850258250186
M_16_G0285_46_MK1_spongeandspongevirus_GTGGCC_L002_R1_001_(paired)_trimmed_(paired)_contig_584	14	VIRSorter_M_16_G0285_46_MK1_spongeandspongevirus_GTGGCC_L002_R1_001_(paired)_trimmed_(paired)_contig_584	14	2		gene_2-gene_13:4.99190827359165
M_16_G0285_46_MK1_spongeandspongevirus_GTGGCC_L002_R1_001_(paired)_trimmed_(paired)_contig_6123	5	VIRSorter_M_16_G0285_46_MK1_spongeandspongevirus_GTGGCC_L002_R1_001_(paired)_trimmed_(paired)_contig_6123	5	2		2.00419
M_16_G0285_46_MK1_spongeandspongevirus_GTGGCC_L002_R1_001_(paired)_trimmed_(paired)_contig_6185	11	VIRSorter_M_16_G0285_46_MK1_spongeandspongevirus_GTGGCC_L002_R1_001_(paired)_trimmed_(paired)_contig_6185	11	2		6.67025
M_16_G0285_46_MK1_spongeandspongevirus_GTGGCC_L002_R1_001_(paired)_trimmed_(paired)_contig_6248	5	VIRSorter_M_16_G0285_46_MK1_spongeandspongevirus_GTGGCC_L002_R1_001_(paired)_trimmed_(paired)_contig_6248	5	2		2.00419
M_16_G0285_46_MK1_spongeandspongevirus_GTGGCC_L002_R1_001_(paired)_trimmed_(paired)_contig_6303	5	VIRSorter_M_16_G0285_46_MK1_spongeandspongevirus_GTGGCC_L002_R1_001_(paired)_trimmed_(paired)_contig_6303	5	2		3.2488
M_16_G0285_46_MK1_spongeandspongevirus_GTGGCC_L002_R1_001_(paired)_trimmed_(paired)_contig_6323	5	VIRSorter_M_16_G0285_46_MK1_spongeandspongevirus_GTGGCC_L002_R1_001_(paired)_trimmed_(paired)_contig_6323	5	2		2.00419
M_16_G0285_46_MK1_spongeandspongevirus_GTGGCC_L002_R1_001_(paired)_trimmed_(paired)_contig_6443	7	VIRSorter_M_16_G0285_46_MK1_spongeandspongevirus_GTGGCC_L002_R1_001_(paired)_trimmed_(paired)_contig_6443	7	2		4.54833
M_16_G0285_46_MK1_spongeandspongevirus_GTGGCC_L002_R1_001_(paired)_trimmed_(paired)_contig_663	8	VIRSorter_M_16_G0285_46_MK1_spongeandspongevirus_GTGGCC_L002_R1_001_(paired)_trimmed_(paired)_contig_663	8	2		2.63607
M_16_G0285_46_MK1_spongeandspongevirus_GTGGCC_L002_R1_001_(paired)_trimmed_(paired)_contig_666	9	VIRSorter_M_16_G0285_46_MK1_spongeandspongevirus_GTGGCC_L002_R1_001_(paired)_trimmed_(paired)_contig_666	9	2		2.25049
M_16_G0285_46_MK1_spongeandspongevirus_GTGGCC_L002_R1_001_(paired)_trimmed_(paired)_contig_679	30	VIRSorter_M_16_G0285_46_MK1_spongeandspongevirus_GTGGCC_L002_R1_001_(paired)_trimmed_(paired)_contig_679	30	2	3	gene_1-gene_27:2.78377744481071
M_16_G0285_46_MK1_spongeandspongevirus_GTGGCC_L002_R1_001_(paired)_trimmed_(paired)_contig_6844	5	VIRSorter_M_16_G0285_46_MK1_spongeandspongevirus_GTGGCC_L002_R1_001_(paired)_trimmed_(paired)_contig_6844	5	2		3.2488
M_16_G0285_46_MK1_spongeandspongevirus_GTGGCC_L002_R1_001_(paired)_trimmed_(paired)_contig_6883	7	VIRSorter_M_16_G0285_46_MK1_spongeandspongevirus_GTGGCC_L002_R1_001_(paired)_trimmed_(paired)_contig_6883	7	2		4.54833
M_16_G0285_46_MK1_spongeandspongevirus_GTGGCC_L002_R1_001_(paired)_trimmed_(paired)_contig_6906	5	VIRSorter_M_16_G0285_46_MK1_spongeandspongevirus_GTGGCC_L002_R1_001_(paired)_trimmed_(paired)_contig_6906	5	2		2.00419
M_16_G0285_46_MK1_spongeandspongevirus_GTGGCC_L002_R1_001_(paired)_trimmed_(paired)_contig_6907	5	VIRSorter_M_16_G0285_46_MK1_spongeandspongevirus_GTGGCC_L002_R1_001_(paired)_trimmed_(paired)_contig_6907	5	2		2.00419
M_16_G0285_46_MK1_spongeandspongevirus_GTGGCC_L002_R1_001_(paired)_trimmed_(paired)_contig_7116	5	VIRSorter_M_16_G0285_46_MK1_spongeandspongevirus_GTGGCC_L002_R1_001_(paired)_trimmed_(paired)_contig_7116	5	2		2.00419
M_16_G0285_46_MK1_spongeandspongevirus_GTGGCC_L002_R1_001_(paired)_trimmed_(paired)_contig_72	18	VIRSorter_M_16_G0285_46_MK1_spongeandspongevirus_GTGGCC_L002_R1_001_(paired)_trimmed_(paired)_contig_72	18	2	3	gene_2-gene_18:2.85354598140283
M_16_G0285_46_MK1_spongeandspongevirus_GTGGCC_L002_R1_001_(paired)_trimmed_(paired)_contig_7465	6	VIRSorter_M_16_G0285_46_MK1_spongeandspongevirus_GTGGCC_L002_R1_001_(paired)_trimmed_(paired)_contig_7465	6	2		2.56038
M_16_G0285_46_MK1_spongeandspongevirus_GTGGCC_L002_R1_001_(paired)_trimmed_(paired)_contig_759	25	VIRSorter_M_16_G0285_46_MK1_spongeandspongevirus_GTGGCC_L002_R1_001_(paired)_trimmed_(paired)_contig_759	25	2	3	gene_2-gene_25:7.25169153371147
M_16_G0285_46_MK1_spongeandspongevirus_GTGGCC_L002_R1_001_(paired)_trimmed_(paired)_contig_7697	10	VIRSorter_M_16_G0285_46_MK1_spongeandspongevirus_GTGGCC_L002_R1_001_(paired)_trimmed_(paired)_contig_7697	10	2		6.49761
M_16_G0285_46_MK1_spongeandspongevirus_GTGGCC_L002_R1_001_(paired)_trimmed_(paired)_contig_7706	10	VIRSorter_M_16_G0285_46_MK1_spongeandspongevirus_GTGGCC_L002_R1_001_(paired)_trimmed_(paired)_contig_7706	10	2		3.73739
M_16_G0285_46_MK1_spongeandspongevirus_GTGGCC_L002_R1_001_(paired)_trimmed_(paired)_contig_7724	8	VIRSorter_M_16_G0285_46_MK1_spongeandspongevirus_GTGGCC_L002_R1_001_(paired)_trimmed_(paired)_contig_7724	8	2		2.63607
M_16_G0285_46_MK1_spongeandspongevirus_GTGGCC_L002_R1_001_(paired)_trimmed_(paired)_contig_774	4	VIRSorter_M_16_G0285_46_MK1_spongeandspongevirus_GTGGCC_L002_R1_001_(paired)_trimmed_(paired)_contig_774	4	2		2.59904
M_16_G0285_46_MK1_spongeandspongevirus_GTGGCC_L002_R1_001_(paired)_trimmed_(paired)_contig_7812	4	VIRSorter_M_16_G0285_46_MK1_spongeandspongevirus_GTGGCC_L002_R1_001_(paired)_trimmed_(paired)_contig_7812	4	2		2.59904
M_16_G0285_46_MK1_spongeandspongevirus_GTGGCC_L002_R1_001_(paired)_trimmed_(paired)_contig_8402	4	VIRSorter_M_16_G0285_46_MK1_spongeandspongevirus_GTGGCC_L002_R1_001_(paired)_trimmed_(paired)_contig_8402	4	2		2.59904
M_16_G0285_46_MK1_spongeandspongevirus_GTGGCC_L002_R1_001_(paired)_trimmed_(paired)_contig_8605	5	VIRSorter_M_16_G0285_46_MK1_spongeandspongevirus_GTGGCC_L002_R1_001_(paired)_trimmed_(paired)_contig_8605	5	2		2.00419
M_16_G0285_46_MK1_spongeandspongevirus_GTGGCC_L002_R1_001_(paired)_trimmed_(paired)_contig_8853	4	VIRSorter_M_16_G0285_46_MK1_spongeandspongevirus_GTGGCC_L002_R1_001_(paired)_trimmed_(paired)_contig_8853	4	2		2.59904
M_16_G0285_46_MK1_spongeandspongevirus_GTGGCC_L002_R1_001_(paired)_trimmed_(paired)_contig_9017	14	VIRSorter_M_16_G0285_46_MK1_spongeandspongevirus_GTGGCC_L002_R1_001_(paired)_trimmed_(paired)_contig_9017	14	2	1	gene_2-gene_14:5.60769232222472
M_16_G0285_46_MK1_spongeandspongevirus_GTGGCC_L002_R1_001_(paired)_trimmed_(paired)_contig_9458	5	VIRSorter_M_16_G0285_46_MK1_spongeandspongevirus_GTGGCC_L002_R1_001_(paired)_trimmed_(paired)_contig_9458	5	2		3.2488
M_16_G0285_46_MK1_spongeandspongevirus_GTGGCC_L002_R1_001_(paired)_trimmed_(paired)_contig_9502	7	VIRSorter_M_16_G0285_46_MK1_spongeandspongevirus_GTGGCC_L002_R1_001_(paired)_trimmed_(paired)_contig_9502	7	2		2.10539
M_16_G0285_46_MK1_spongeandspongevirus_GTGGCC_L002_R1_001_(paired)_trimmed_(paired)_contig_9851	5	VIRSorter_M_16_G0285_46_MK1_spongeandspongevirus_GTGGCC_L002_R1_001_(paired)_trimmed_(paired)_contig_9851	5	2		2.00419
M_16_G0285_46_MK1_spongeandspongevirus_GTGGCC_L002_R1_001_(paired)_trimmed_(paired)_contig_9869	5	VIRSorter_M_16_G0285_46_MK1_spongeandspongevirus_GTGGCC_L002_R1_001_(paired)_trimmed_(paired)_contig_9869	5	2		2.00419
M_16_G0285_46_MK1_spongeandspongevirus_GTGGCC_L002_R1_001_(paired)_trimmed_(paired)_contig_9983	7	VIRSorter_M_16_G0285_46_MK1_spongeandspongevirus_GTGGCC_L002_R1_001_(paired)_trimmed_(paired)_contig_9983	7	2		2.10539
## 3 - Complete phage contigs - category 3 (not so sure)
## Contig_id	Nb genes contigs	Fragment	Nb genes	Category	Nb phage hallmark genes	Phage gene enrichment sig	Non-Caudovirales phage gene enrichment sig	Pfam depletion sig	Uncharacterized enrichment sig	Strand switch depletion sig	Short genes enrichment sig
## 4 - Prophages - category 1 (sure)
## Contig_id	Nb genes contigs	Fragment	Nb genes	Category	Nb phage hallmark genes	Phage gene enrichment sig	Non-Caudovirales phage gene enrichment sig	Pfam depletion sig	Uncharacterized enrichment sig	Strand switch depletion sig	Short genes enrichment sig
M_16_G0285_46_MK1_spongeandspongevirus_GTGGCC_L002_R1_001_(paired)_trimmed_(paired)_contig_175	44	VIRSorter_M_16_G0285_46_MK1_spongeandspongevirus_GTGGCC_L002_R1_001_(paired)_trimmed_(paired)_contig_175-gene_13-gene_31	19	1	2	gene_13-gene_31:6.21995208196250
M_16_G0285_46_MK1_spongeandspongevirus_GTGGCC_L002_R1_001_(paired)_trimmed_(paired)_contig_2031	16	VIRSorter_M_16_G0285_46_MK1_spongeandspongevirus_GTGGCC_L002_R1_001_(paired)_trimmed_(paired)_contig_2031-gene_2-gene_13	12	1	5	gene_2-gene_13:2.35074896670382
M_16_G0285_46_MK1_spongeandspongevirus_GTGGCC_L002_R1_001_(paired)_trimmed_(paired)_contig_2165	45	VIRSorter_M_16_G0285_46_MK1_spongeandspongevirus_GTGGCC_L002_R1_001_(paired)_trimmed_(paired)_contig_2165-gene_9-gene_37	29	1	2	gene_9-gene_37:5.02268023322654
M_16_G0285_46_MK1_spongeandspongevirus_GTGGCC_L002_R1_001_(paired)_trimmed_(paired)_contig_2165	45	VIRSorter_M_16_G0285_46_MK1_spongeandspongevirus_GTGGCC_L002_R1_001_(paired)_trimmed_(paired)_contig_2165-gene_9-gene_44	36	1	4	gene_9-gene_44:3.44044039950324
M_16_G0285_46_MK1_spongeandspongevirus_GTGGCC_L002_R1_001_(paired)_trimmed_(paired)_contig_2305	46	VIRSorter_M_16_G0285_46_MK1_spongeandspongevirus_GTGGCC_L002_R1_001_(paired)_trimmed_(paired)_contig_2305-gene_18-gene_32	15	1	1	gene_18-gene_32:3.78113633674792
M_16_G0285_46_MK1_spongeandspongevirus_GTGGCC_L002_R1_001_(paired)_trimmed_(paired)_contig_2516	44	VIRSorter_M_16_G0285_46_MK1_spongeandspongevirus_GTGGCC_L002_R1_001_(paired)_trimmed_(paired)_contig_2516-gene_1-gene_25	25	1	2	gene_1-gene_25:5.99082673418191
M_16_G0285_46_MK1_spongeandspongevirus_GTGGCC_L002_R1_001_(paired)_trimmed_(paired)_contig_481	27	VIRSorter_M_16_G0285_46_MK1_spongeandspongevirus_GTGGCC_L002_R1_001_(paired)_trimmed_(paired)_contig_481-gene_7-gene_27	21	1	2	gene_7-gene_27:3.39125576942645
M_16_G0285_46_MK1_spongeandspongevirus_GTGGCC_L002_R1_001_(paired)_trimmed_(paired)_contig_734	49	VIRSorter_M_16_G0285_46_MK1_spongeandspongevirus_GTGGCC_L002_R1_001_(paired)_trimmed_(paired)_contig_734-gene_1-gene_12	12	1	3	gene_1-gene_12:2.00784606296607
## 5 - Prophages - category 2 (somewhat sure)
## Contig_id	Nb genes contigs	Fragment	Nb genes	Category	Nb phage hallmark genes	Phage gene enrichment sig	Non-Caudovirales phage gene enrichment sig	Pfam depletion sig	Uncharacterized enrichment sig	Strand switch depletion sig	Short genes enrichment sig
M_16_G0285_46_MK1_spongeandspongevirus_GTGGCC_L002_R1_001_(paired)_trimmed_(paired)_contig_1538	20	VIRSorter_M_16_G0285_46_MK1_spongeandspongevirus_GTGGCC_L002_R1_001_(paired)_trimmed_(paired)_contig_1538-gene_5-gene_19	15	2		gene_5-gene_19:2.59069987936660
M_16_G0285_46_MK1_spongeandspongevirus_GTGGCC_L002_R1_001_(paired)_trimmed_(paired)_contig_1714	40	VIRSorter_M_16_G0285_46_MK1_spongeandspongevirus_GTGGCC_L002_R1_001_(paired)_trimmed_(paired)_contig_1714-gene_3-gene_22	20	2		gene_3-gene_22:2.42182246715594
M_16_G0285_46_MK1_spongeandspongevirus_GTGGCC_L002_R1_001_(paired)_trimmed_(paired)_contig_1764	33	VIRSorter_M_16_G0285_46_MK1_spongeandspongevirus_GTGGCC_L002_R1_001_(paired)_trimmed_(paired)_contig_1764-gene_17-gene_30	14	2		gene_17-gene_30:6.61952897243627
M_16_G0285_46_MK1_spongeandspongevirus_GTGGCC_L002_R1_001_(paired)_trimmed_(paired)_contig_1764	33	VIRSorter_M_16_G0285_46_MK1_spongeandspongevirus_GTGGCC_L002_R1_001_(paired)_trimmed_(paired)_contig_1764-gene_17-gene_32	16	2		gene_17-gene_32:2.62443322818180
M_16_G0285_46_MK1_spongeandspongevirus_GTGGCC_L002_R1_001_(paired)_trimmed_(paired)_contig_225	13	VIRSorter_M_16_G0285_46_MK1_spongeandspongevirus_GTGGCC_L002_R1_001_(paired)_trimmed_(paired)_contig_225-gene_1-gene_10	10	2		gene_1-gene_10:3.94562383722152
M_16_G0285_46_MK1_spongeandspongevirus_GTGGCC_L002_R1_001_(paired)_trimmed_(paired)_contig_3348	17	VIRSorter_M_16_G0285_46_MK1_spongeandspongevirus_GTGGCC_L002_R1_001_(paired)_trimmed_(paired)_contig_3348-gene_3-gene_14	12	2		gene_3-gene_14:3.31929698746810
M_16_G0285_46_MK1_spongeandspongevirus_GTGGCC_L002_R1_001_(paired)_trimmed_(paired)_contig_522	25	VIRSorter_M_16_G0285_46_MK1_spongeandspongevirus_GTGGCC_L002_R1_001_(paired)_trimmed_(paired)_contig_522-gene_4-gene_20	17	2		gene_4-gene_20:7.13500739304080
M_16_G0285_46_MK1_spongeandspongevirus_GTGGCC_L002_R1_001_(paired)_trimmed_(paired)_contig_531	23	VIRSorter_M_16_G0285_46_MK1_spongeandspongevirus_GTGGCC_L002_R1_001_(paired)_trimmed_(paired)_contig_531-gene_2-gene_19	18	2		gene_2-gene_19:9.67450385013054
M_16_G0285_46_MK1_spongeandspongevirus_GTGGCC_L002_R1_001_(paired)_trimmed_(paired)_contig_675	43	VIRSorter_M_16_G0285_46_MK1_spongeandspongevirus_GTGGCC_L002_R1_001_(paired)_trimmed_(paired)_contig_675-gene_11-gene_21	11	2		gene_11-gene_21:2.78058399609539
M_16_G0285_46_MK1_spongeandspongevirus_GTGGCC_L002_R1_001_(paired)_trimmed_(paired)_contig_7159	13	VIRSorter_M_16_G0285_46_MK1_spongeandspongevirus_GTGGCC_L002_R1_001_(paired)_trimmed_(paired)_contig_7159-gene_1-gene_10	10	2		gene_1-gene_10:3.94562383722152
M_16_G0285_46_MK1_spongeandspongevirus_GTGGCC_L002_R1_001_(paired)_trimmed_(paired)_contig_735	15	VIRSorter_M_16_G0285_46_MK1_spongeandspongevirus_GTGGCC_L002_R1_001_(paired)_trimmed_(paired)_contig_735-gene_2-gene_12	11	2		gene_2-gene_12:4.23288166709002
M_16_G0285_46_MK1_spongeandspongevirus_GTGGCC_L002_R1_001_(paired)_trimmed_(paired)_contig_851	13	VIRSorter_M_16_G0285_46_MK1_spongeandspongevirus_GTGGCC_L002_R1_001_(paired)_trimmed_(paired)_contig_851-gene_4-gene_13	10	2		gene_4-gene_13:2.73738905229638
## 6 - Prophages - category 3 (not so sure)
## Contig_id	Nb genes contigs	Fragment	Nb genes	Category	Nb phage hallmark genes	Phage gene enrichment sig	Non-Caudovirales phage gene enrichment sig	Pfam depletion sig	Uncharacterized enrichment sig	Strand switch depletion sig	Short genes enrichment sig
## 1 - Complete phage contigs - category 1 (sure)
## Contig_id	Nb genes contigs	Fragment	Nb genes	Category	Nb phage hallmark genes	Phage gene enrichment sig	Non-Caudovirales phage gene enrichment sig	Pfam depletion sig	Uncharacterized enrichment sig	Strand switch depletion sig	Short genes enrichment sig
M_16_G0287_66_MK1_spongeandspongevirus_CGTACG_L002_R1_001_(paired)_trimmed_(paired)_contig_10253	7	VIRSorter_M_16_G0287_66_MK1_spongeandspongevirus_CGTACG_L002_R1_001_(paired)_trimmed_(paired)_contig_10253	7	1	1	3.12316
M_16_G0287_66_MK1_spongeandspongevirus_CGTACG_L002_R1_001_(paired)_trimmed_(paired)_contig_107	7	VIRSorter_M_16_G0287_66_MK1_spongeandspongevirus_CGTACG_L002_R1_001_(paired)_trimmed_(paired)_contig_107	7	1	3	3.12316	17.3975
M_16_G0287_66_MK1_spongeandspongevirus_CGTACG_L002_R1_001_(paired)_trimmed_(paired)_contig_1230	7	VIRSorter_M_16_G0287_66_MK1_spongeandspongevirus_CGTACG_L002_R1_001_(paired)_trimmed_(paired)_contig_1230	7	1	3	2.08734
M_16_G0287_66_MK1_spongeandspongevirus_CGTACG_L002_R1_001_(paired)_trimmed_(paired)_contig_15336	4	VIRSorter_M_16_G0287_66_MK1_spongeandspongevirus_CGTACG_L002_R1_001_(paired)_trimmed_(paired)_contig_15336	4	1	1	2.58315
M_16_G0287_66_MK1_spongeandspongevirus_CGTACG_L002_R1_001_(paired)_trimmed_(paired)_contig_15422	5	VIRSorter_M_16_G0287_66_MK1_spongeandspongevirus_CGTACG_L002_R1_001_(paired)_trimmed_(paired)_contig_15422	5	1	1	3.22894
M_16_G0287_66_MK1_spongeandspongevirus_CGTACG_L002_R1_001_(paired)_trimmed_(paired)_contig_2852	4	VIRSorter_M_16_G0287_66_MK1_spongeandspongevirus_CGTACG_L002_R1_001_(paired)_trimmed_(paired)_contig_2852	4	1	1		2.43891
M_16_G0287_66_MK1_spongeandspongevirus_CGTACG_L002_R1_001_(paired)_trimmed_(paired)_contig_2909	18	VIRSorter_M_16_G0287_66_MK1_spongeandspongevirus_CGTACG_L002_R1_001_(paired)_trimmed_(paired)_contig_2909	18	1	2	8.17421
M_16_G0287_66_MK1_spongeandspongevirus_CGTACG_L002_R1_001_(paired)_trimmed_(paired)_contig_2917	6	VIRSorter_M_16_G0287_66_MK1_spongeandspongevirus_CGTACG_L002_R1_001_(paired)_trimmed_(paired)_contig_2917	6	1	3	2.54143
M_16_G0287_66_MK1_spongeandspongevirus_CGTACG_L002_R1_001_(paired)_trimmed_(paired)_contig_2946	17	VIRSorter_M_16_G0287_66_MK1_spongeandspongevirus_CGTACG_L002_R1_001_(paired)_trimmed_(paired)_contig_2946	17	1	1	6.20372
M_16_G0287_66_MK1_spongeandspongevirus_CGTACG_L002_R1_001_(paired)_trimmed_(paired)_contig_29569	4	VIRSorter_M_16_G0287_66_MK1_spongeandspongevirus_CGTACG_L002_R1_001_(paired)_trimmed_(paired)_contig_29569	4	1	1	2.58315
M_16_G0287_66_MK1_spongeandspongevirus_CGTACG_L002_R1_001_(paired)_trimmed_(paired)_contig_30331	4	VIRSorter_M_16_G0287_66_MK1_spongeandspongevirus_CGTACG_L002_R1_001_(paired)_trimmed_(paired)_contig_30331	4	1	1		2.43891
M_16_G0287_66_MK1_spongeandspongevirus_CGTACG_L002_R1_001_(paired)_trimmed_(paired)_contig_3778	10	VIRSorter_M_16_G0287_66_MK1_spongeandspongevirus_CGTACG_L002_R1_001_(paired)_trimmed_(paired)_contig_3778	10	1	1	2.72721
M_16_G0287_66_MK1_spongeandspongevirus_CGTACG_L002_R1_001_(paired)_trimmed_(paired)_contig_3832	5	VIRSorter_M_16_G0287_66_MK1_spongeandspongevirus_CGTACG_L002_R1_001_(paired)_trimmed_(paired)_contig_3832	5	1	1	3.22894
M_16_G0287_66_MK1_spongeandspongevirus_CGTACG_L002_R1_001_(paired)_trimmed_(paired)_contig_4275	4	VIRSorter_M_16_G0287_66_MK1_spongeandspongevirus_CGTACG_L002_R1_001_(paired)_trimmed_(paired)_contig_4275	4	1	1	2.58315
M_16_G0287_66_MK1_spongeandspongevirus_CGTACG_L002_R1_001_(paired)_trimmed_(paired)_contig_4453	13	VIRSorter_M_16_G0287_66_MK1_spongeandspongevirus_CGTACG_L002_R1_001_(paired)_trimmed_(paired)_contig_4453	13	1	2	7.39524
M_16_G0287_66_MK1_spongeandspongevirus_CGTACG_L002_R1_001_(paired)_trimmed_(paired)_contig_4691	9	VIRSorter_M_16_G0287_66_MK1_spongeandspongevirus_CGTACG_L002_R1_001_(paired)_trimmed_(paired)_contig_4691	9	1	1	2.22947
M_16_G0287_66_MK1_spongeandspongevirus_CGTACG_L002_R1_001_(paired)_trimmed_(paired)_contig_524	6	VIRSorter_M_16_G0287_66_MK1_spongeandspongevirus_CGTACG_L002_R1_001_(paired)_trimmed_(paired)_contig_524	6	1	1		4.90571
M_16_G0287_66_MK1_spongeandspongevirus_CGTACG_L002_R1_001_(paired)_trimmed_(paired)_contig_909	18	VIRSorter_M_16_G0287_66_MK1_spongeandspongevirus_CGTACG_L002_R1_001_(paired)_trimmed_(paired)_contig_909	18	1	3	3.31914
M_16_G0287_66_MK1_spongeandspongevirus_CGTACG_L002_R1_001_(paired)_trimmed_(paired)_contig_9655	6	VIRSorter_M_16_G0287_66_MK1_spongeandspongevirus_CGTACG_L002_R1_001_(paired)_trimmed_(paired)_contig_9655	6	1	1	2.54143
## 2 - Complete phage contigs - category 2 (somewhat sure)
## Contig_id	Nb genes contigs	Fragment	Nb genes	Category	Nb phage hallmark genes	Phage gene enrichment sig	Non-Caudovirales phage gene enrichment sig	Pfam depletion sig	Uncharacterized enrichment sig	Strand switch depletion sig	Short genes enrichment sig
M_16_G0287_66_MK1_spongeandspongevirus_CGTACG_L002_R1_001_(paired)_trimmed_(paired)_contig_10002	7	VIRSorter_M_16_G0287_66_MK1_spongeandspongevirus_CGTACG_L002_R1_001_(paired)_trimmed_(paired)_contig_10002	7	2		3.12316
M_16_G0287_66_MK1_spongeandspongevirus_CGTACG_L002_R1_001_(paired)_trimmed_(paired)_contig_10209	6	VIRSorter_M_16_G0287_66_MK1_spongeandspongevirus_CGTACG_L002_R1_001_(paired)_trimmed_(paired)_contig_10209	6	2		2.54143
M_16_G0287_66_MK1_spongeandspongevirus_CGTACG_L002_R1_001_(paired)_trimmed_(paired)_contig_10235	4	VIRSorter_M_16_G0287_66_MK1_spongeandspongevirus_CGTACG_L002_R1_001_(paired)_trimmed_(paired)_contig_10235	4	2		2.58315
M_16_G0287_66_MK1_spongeandspongevirus_CGTACG_L002_R1_001_(paired)_trimmed_(paired)_contig_1060	4	VIRSorter_M_16_G0287_66_MK1_spongeandspongevirus_CGTACG_L002_R1_001_(paired)_trimmed_(paired)_contig_1060	4	2		2.58315
M_16_G0287_66_MK1_spongeandspongevirus_CGTACG_L002_R1_001_(paired)_trimmed_(paired)_contig_1064	11	VIRSorter_M_16_G0287_66_MK1_spongeandspongevirus_CGTACG_L002_R1_001_(paired)_trimmed_(paired)_contig_1064	11	2		gene_2-gene_11:2.25008603038371
M_16_G0287_66_MK1_spongeandspongevirus_CGTACG_L002_R1_001_(paired)_trimmed_(paired)_contig_1090	7	VIRSorter_M_16_G0287_66_MK1_spongeandspongevirus_CGTACG_L002_R1_001_(paired)_trimmed_(paired)_contig_1090	7	2		3.12316
M_16_G0287_66_MK1_spongeandspongevirus_CGTACG_L002_R1_001_(paired)_trimmed_(paired)_contig_11321	8	VIRSorter_M_16_G0287_66_MK1_spongeandspongevirus_CGTACG_L002_R1_001_(paired)_trimmed_(paired)_contig_11321	8	2		3.71314
M_16_G0287_66_MK1_spongeandspongevirus_CGTACG_L002_R1_001_(paired)_trimmed_(paired)_contig_1180	4	VIRSorter_M_16_G0287_66_MK1_spongeandspongevirus_CGTACG_L002_R1_001_(paired)_trimmed_(paired)_contig_1180	4	2		2.58315
M_16_G0287_66_MK1_spongeandspongevirus_CGTACG_L002_R1_001_(paired)_trimmed_(paired)_contig_12344	14	VIRSorter_M_16_G0287_66_MK1_spongeandspongevirus_CGTACG_L002_R1_001_(paired)_trimmed_(paired)_contig_12344	14	2	1	gene_2-gene_14:5.56105782343159
M_16_G0287_66_MK1_spongeandspongevirus_CGTACG_L002_R1_001_(paired)_trimmed_(paired)_contig_12513	4	VIRSorter_M_16_G0287_66_MK1_spongeandspongevirus_CGTACG_L002_R1_001_(paired)_trimmed_(paired)_contig_12513	4	2		2.58315
M_16_G0287_66_MK1_spongeandspongevirus_CGTACG_L002_R1_001_(paired)_trimmed_(paired)_contig_1342	13	VIRSorter_M_16_G0287_66_MK1_spongeandspongevirus_CGTACG_L002_R1_001_(paired)_trimmed_(paired)_contig_1342	13	2	1	gene_1-gene_11:3.26901315731374
M_16_G0287_66_MK1_spongeandspongevirus_CGTACG_L002_R1_001_(paired)_trimmed_(paired)_contig_14018	4	VIRSorter_M_16_G0287_66_MK1_spongeandspongevirus_CGTACG_L002_R1_001_(paired)_trimmed_(paired)_contig_14018	4	2		2.58315
M_16_G0287_66_MK1_spongeandspongevirus_CGTACG_L002_R1_001_(paired)_trimmed_(paired)_contig_144	14	VIRSorter_M_16_G0287_66_MK1_spongeandspongevirus_CGTACG_L002_R1_001_(paired)_trimmed_(paired)_contig_144	14	2	4	gene_3-gene_14:2.58906571956900
M_16_G0287_66_MK1_spongeandspongevirus_CGTACG_L002_R1_001_(paired)_trimmed_(paired)_contig_1467	5	VIRSorter_M_16_G0287_66_MK1_spongeandspongevirus_CGTACG_L002_R1_001_(paired)_trimmed_(paired)_contig_1467	5	2		3.22894
M_16_G0287_66_MK1_spongeandspongevirus_CGTACG_L002_R1_001_(paired)_trimmed_(paired)_contig_14724	8	VIRSorter_M_16_G0287_66_MK1_spongeandspongevirus_CGTACG_L002_R1_001_(paired)_trimmed_(paired)_contig_14724	8	2		2.61412
M_16_G0287_66_MK1_spongeandspongevirus_CGTACG_L002_R1_001_(paired)_trimmed_(paired)_contig_15154	4	VIRSorter_M_16_G0287_66_MK1_spongeandspongevirus_CGTACG_L002_R1_001_(paired)_trimmed_(paired)_contig_15154	4	2		2.58315
M_16_G0287_66_MK1_spongeandspongevirus_CGTACG_L002_R1_001_(paired)_trimmed_(paired)_contig_1531	11	VIRSorter_M_16_G0287_66_MK1_spongeandspongevirus_CGTACG_L002_R1_001_(paired)_trimmed_(paired)_contig_1531	11	2			9.16808
M_16_G0287_66_MK1_spongeandspongevirus_CGTACG_L002_R1_001_(paired)_trimmed_(paired)_contig_15702	10	VIRSorter_M_16_G0287_66_MK1_spongeandspongevirus_CGTACG_L002_R1_001_(paired)_trimmed_(paired)_contig_15702	10	2		4.91088
M_16_G0287_66_MK1_spongeandspongevirus_CGTACG_L002_R1_001_(paired)_trimmed_(paired)_contig_15970	9	VIRSorter_M_16_G0287_66_MK1_spongeandspongevirus_CGTACG_L002_R1_001_(paired)_trimmed_(paired)_contig_15970	9	2		2.22947
M_16_G0287_66_MK1_spongeandspongevirus_CGTACG_L002_R1_001_(paired)_trimmed_(paired)_contig_16266	8	VIRSorter_M_16_G0287_66_MK1_spongeandspongevirus_CGTACG_L002_R1_001_(paired)_trimmed_(paired)_contig_16266	8	2		2.61412
M_16_G0287_66_MK1_spongeandspongevirus_CGTACG_L002_R1_001_(paired)_trimmed_(paired)_contig_16279	4	VIRSorter_M_16_G0287_66_MK1_spongeandspongevirus_CGTACG_L002_R1_001_(paired)_trimmed_(paired)_contig_16279	4	2		2.58315
M_16_G0287_66_MK1_spongeandspongevirus_CGTACG_L002_R1_001_(paired)_trimmed_(paired)_contig_19033	4	VIRSorter_M_16_G0287_66_MK1_spongeandspongevirus_CGTACG_L002_R1_001_(paired)_trimmed_(paired)_contig_19033	4	2		2.58315
M_16_G0287_66_MK1_spongeandspongevirus_CGTACG_L002_R1_001_(paired)_trimmed_(paired)_contig_194	23	VIRSorter_M_16_G0287_66_MK1_spongeandspongevirus_CGTACG_L002_R1_001_(paired)_trimmed_(paired)_contig_194	23	2	4	gene_1-gene_20:5.04101242735849
M_16_G0287_66_MK1_spongeandspongevirus_CGTACG_L002_R1_001_(paired)_trimmed_(paired)_contig_197	5	VIRSorter_M_16_G0287_66_MK1_spongeandspongevirus_CGTACG_L002_R1_001_(paired)_trimmed_(paired)_contig_197	5	2		3.22894
M_16_G0287_66_MK1_spongeandspongevirus_CGTACG_L002_R1_001_(paired)_trimmed_(paired)_contig_20602	7	VIRSorter_M_16_G0287_66_MK1_spongeandspongevirus_CGTACG_L002_R1_001_(paired)_trimmed_(paired)_contig_20602	7	2		2.08734
M_16_G0287_66_MK1_spongeandspongevirus_CGTACG_L002_R1_001_(paired)_trimmed_(paired)_contig_2075	21	VIRSorter_M_16_G0287_66_MK1_spongeandspongevirus_CGTACG_L002_R1_001_(paired)_trimmed_(paired)_contig_2075	21	2		gene_1-gene_18:5.19295675162068
M_16_G0287_66_MK1_spongeandspongevirus_CGTACG_L002_R1_001_(paired)_trimmed_(paired)_contig_2180	13	VIRSorter_M_16_G0287_66_MK1_spongeandspongevirus_CGTACG_L002_R1_001_(paired)_trimmed_(paired)_contig_2180	13	2	1	gene_1-gene_11:6.10366493934812
M_16_G0287_66_MK1_spongeandspongevirus_CGTACG_L002_R1_001_(paired)_trimmed_(paired)_contig_2211	7	VIRSorter_M_16_G0287_66_MK1_spongeandspongevirus_CGTACG_L002_R1_001_(paired)_trimmed_(paired)_contig_2211	7	2		2.08734
M_16_G0287_66_MK1_spongeandspongevirus_CGTACG_L002_R1_001_(paired)_trimmed_(paired)_contig_2271	7	VIRSorter_M_16_G0287_66_MK1_spongeandspongevirus_CGTACG_L002_R1_001_(paired)_trimmed_(paired)_contig_2271	7	2		3.12316
M_16_G0287_66_MK1_spongeandspongevirus_CGTACG_L002_R1_001_(paired)_trimmed_(paired)_contig_2353	7	VIRSorter_M_16_G0287_66_MK1_spongeandspongevirus_CGTACG_L002_R1_001_(paired)_trimmed_(paired)_contig_2353	7	2		2.08734
M_16_G0287_66_MK1_spongeandspongevirus_CGTACG_L002_R1_001_(paired)_trimmed_(paired)_contig_2516	6	VIRSorter_M_16_G0287_66_MK1_spongeandspongevirus_CGTACG_L002_R1_001_(paired)_trimmed_(paired)_contig_2516	6	2		3.87473
M_16_G0287_66_MK1_spongeandspongevirus_CGTACG_L002_R1_001_(paired)_trimmed_(paired)_contig_2550	7	VIRSorter_M_16_G0287_66_MK1_spongeandspongevirus_CGTACG_L002_R1_001_(paired)_trimmed_(paired)_contig_2550	7	2		4.52051
M_16_G0287_66_MK1_spongeandspongevirus_CGTACG_L002_R1_001_(paired)_trimmed_(paired)_contig_25798	9	VIRSorter_M_16_G0287_66_MK1_spongeandspongevirus_CGTACG_L002_R1_001_(paired)_trimmed_(paired)_contig_25798	9	2		2.22947
M_16_G0287_66_MK1_spongeandspongevirus_CGTACG_L002_R1_001_(paired)_trimmed_(paired)_contig_2631	4	VIRSorter_M_16_G0287_66_MK1_spongeandspongevirus_CGTACG_L002_R1_001_(paired)_trimmed_(paired)_contig_2631	4	2		2.58315
M_16_G0287_66_MK1_spongeandspongevirus_CGTACG_L002_R1_001_(paired)_trimmed_(paired)_contig_2645	4	VIRSorter_M_16_G0287_66_MK1_spongeandspongevirus_CGTACG_L002_R1_001_(paired)_trimmed_(paired)_contig_2645	4	2		2.58315
M_16_G0287_66_MK1_spongeandspongevirus_CGTACG_L002_R1_001_(paired)_trimmed_(paired)_contig_2665	14	VIRSorter_M_16_G0287_66_MK1_spongeandspongevirus_CGTACG_L002_R1_001_(paired)_trimmed_(paired)_contig_2665	14	2		7.86494
M_16_G0287_66_MK1_spongeandspongevirus_CGTACG_L002_R1_001_(paired)_trimmed_(paired)_contig_26789	4	VIRSorter_M_16_G0287_66_MK1_spongeandspongevirus_CGTACG_L002_R1_001_(paired)_trimmed_(paired)_contig_26789	4	2		2.58315
M_16_G0287_66_MK1_spongeandspongevirus_CGTACG_L002_R1_001_(paired)_trimmed_(paired)_contig_2759	4	VIRSorter_M_16_G0287_66_MK1_spongeandspongevirus_CGTACG_L002_R1_001_(paired)_trimmed_(paired)_contig_2759	4	2		2.58315
M_16_G0287_66_MK1_spongeandspongevirus_CGTACG_L002_R1_001_(paired)_trimmed_(paired)_contig_2873	9	VIRSorter_M_16_G0287_66_MK1_spongeandspongevirus_CGTACG_L002_R1_001_(paired)_trimmed_(paired)_contig_2873	9	2		3.15522
M_16_G0287_66_MK1_spongeandspongevirus_CGTACG_L002_R1_001_(paired)_trimmed_(paired)_contig_30	18	VIRSorter_M_16_G0287_66_MK1_spongeandspongevirus_CGTACG_L002_R1_001_(paired)_trimmed_(paired)_contig_30	18	2	1	gene_4-gene_18:4.92532532931291
M_16_G0287_66_MK1_spongeandspongevirus_CGTACG_L002_R1_001_(paired)_trimmed_(paired)_contig_30609	4	VIRSorter_M_16_G0287_66_MK1_spongeandspongevirus_CGTACG_L002_R1_001_(paired)_trimmed_(paired)_contig_30609	4	2		2.58315
M_16_G0287_66_MK1_spongeandspongevirus_CGTACG_L002_R1_001_(paired)_trimmed_(paired)_contig_3116	7	VIRSorter_M_16_G0287_66_MK1_spongeandspongevirus_CGTACG_L002_R1_001_(paired)_trimmed_(paired)_contig_3116	7	2		2.08734
M_16_G0287_66_MK1_spongeandspongevirus_CGTACG_L002_R1_001_(paired)_trimmed_(paired)_contig_3178	9	VIRSorter_M_16_G0287_66_MK1_spongeandspongevirus_CGTACG_L002_R1_001_(paired)_trimmed_(paired)_contig_3178	9	2		3.15522
M_16_G0287_66_MK1_spongeandspongevirus_CGTACG_L002_R1_001_(paired)_trimmed_(paired)_contig_3179	10	VIRSorter_M_16_G0287_66_MK1_spongeandspongevirus_CGTACG_L002_R1_001_(paired)_trimmed_(paired)_contig_3179	10	2		2.72721
M_16_G0287_66_MK1_spongeandspongevirus_CGTACG_L002_R1_001_(paired)_trimmed_(paired)_contig_31912	6	VIRSorter_M_16_G0287_66_MK1_spongeandspongevirus_CGTACG_L002_R1_001_(paired)_trimmed_(paired)_contig_31912	6	2		2.54143
M_16_G0287_66_MK1_spongeandspongevirus_CGTACG_L002_R1_001_(paired)_trimmed_(paired)_contig_338	7	VIRSorter_M_16_G0287_66_MK1_spongeandspongevirus_CGTACG_L002_R1_001_(paired)_trimmed_(paired)_contig_338	7	2		2.08734
M_16_G0287_66_MK1_spongeandspongevirus_CGTACG_L002_R1_001_(paired)_trimmed_(paired)_contig_341	13	VIRSorter_M_16_G0287_66_MK1_spongeandspongevirus_CGTACG_L002_R1_001_(paired)_trimmed_(paired)_contig_341	13	2		4.41305
M_16_G0287_66_MK1_spongeandspongevirus_CGTACG_L002_R1_001_(paired)_trimmed_(paired)_contig_346	14	VIRSorter_M_16_G0287_66_MK1_spongeandspongevirus_CGTACG_L002_R1_001_(paired)_trimmed_(paired)_contig_346	14	2		gene_1-gene_13:5.56105782343159
M_16_G0287_66_MK1_spongeandspongevirus_CGTACG_L002_R1_001_(paired)_trimmed_(paired)_contig_3500	8	VIRSorter_M_16_G0287_66_MK1_spongeandspongevirus_CGTACG_L002_R1_001_(paired)_trimmed_(paired)_contig_3500	8	2		2.61412
M_16_G0287_66_MK1_spongeandspongevirus_CGTACG_L002_R1_001_(paired)_trimmed_(paired)_contig_35183	4	VIRSorter_M_16_G0287_66_MK1_spongeandspongevirus_CGTACG_L002_R1_001_(paired)_trimmed_(paired)_contig_35183	4	2		2.58315
M_16_G0287_66_MK1_spongeandspongevirus_CGTACG_L002_R1_001_(paired)_trimmed_(paired)_contig_3569	14	VIRSorter_M_16_G0287_66_MK1_spongeandspongevirus_CGTACG_L002_R1_001_(paired)_trimmed_(paired)_contig_3569	14	2		3.66838
M_16_G0287_66_MK1_spongeandspongevirus_CGTACG_L002_R1_001_(paired)_trimmed_(paired)_contig_3609	5	VIRSorter_M_16_G0287_66_MK1_spongeandspongevirus_CGTACG_L002_R1_001_(paired)_trimmed_(paired)_contig_3609	5	2		3.22894
M_16_G0287_66_MK1_spongeandspongevirus_CGTACG_L002_R1_001_(paired)_trimmed_(paired)_contig_3669	6	VIRSorter_M_16_G0287_66_MK1_spongeandspongevirus_CGTACG_L002_R1_001_(paired)_trimmed_(paired)_contig_3669	6	2		2.54143
M_16_G0287_66_MK1_spongeandspongevirus_CGTACG_L002_R1_001_(paired)_trimmed_(paired)_contig_3672	11	VIRSorter_M_16_G0287_66_MK1_spongeandspongevirus_CGTACG_L002_R1_001_(paired)_trimmed_(paired)_contig_3672	11	2	3	gene_1-gene_10:3.23046273618710
M_16_G0287_66_MK1_spongeandspongevirus_CGTACG_L002_R1_001_(paired)_trimmed_(paired)_contig_3690	6	VIRSorter_M_16_G0287_66_MK1_spongeandspongevirus_CGTACG_L002_R1_001_(paired)_trimmed_(paired)_contig_3690	6	2		2.54143
M_16_G0287_66_MK1_spongeandspongevirus_CGTACG_L002_R1_001_(paired)_trimmed_(paired)_contig_375	7	VIRSorter_M_16_G0287_66_MK1_spongeandspongevirus_CGTACG_L002_R1_001_(paired)_trimmed_(paired)_contig_375	7	2		3.12316
M_16_G0287_66_MK1_spongeandspongevirus_CGTACG_L002_R1_001_(paired)_trimmed_(paired)_contig_3812	13	VIRSorter_M_16_G0287_66_MK1_spongeandspongevirus_CGTACG_L002_R1_001_(paired)_trimmed_(paired)_contig_3812	13	2		5.73715
M_16_G0287_66_MK1_spongeandspongevirus_CGTACG_L002_R1_001_(paired)_trimmed_(paired)_contig_3828	14	VIRSorter_M_16_G0287_66_MK1_spongeandspongevirus_CGTACG_L002_R1_001_(paired)_trimmed_(paired)_contig_3828	14	2		7.86494
M_16_G0287_66_MK1_spongeandspongevirus_CGTACG_L002_R1_001_(paired)_trimmed_(paired)_contig_3940	11	VIRSorter_M_16_G0287_66_MK1_spongeandspongevirus_CGTACG_L002_R1_001_(paired)_trimmed_(paired)_contig_3940	11	2		5.03927
M_16_G0287_66_MK1_spongeandspongevirus_CGTACG_L002_R1_001_(paired)_trimmed_(paired)_contig_4020	4	VIRSorter_M_16_G0287_66_MK1_spongeandspongevirus_CGTACG_L002_R1_001_(paired)_trimmed_(paired)_contig_4020	4	2		2.58315
M_16_G0287_66_MK1_spongeandspongevirus_CGTACG_L002_R1_001_(paired)_trimmed_(paired)_contig_4142	12	VIRSorter_M_16_G0287_66_MK1_spongeandspongevirus_CGTACG_L002_R1_001_(paired)_trimmed_(paired)_contig_4142	12	2		gene_1-gene_11:2.46188106667714
M_16_G0287_66_MK1_spongeandspongevirus_CGTACG_L002_R1_001_(paired)_trimmed_(paired)_contig_4303	6	VIRSorter_M_16_G0287_66_MK1_spongeandspongevirus_CGTACG_L002_R1_001_(paired)_trimmed_(paired)_contig_4303	6	2		3.87473
M_16_G0287_66_MK1_spongeandspongevirus_CGTACG_L002_R1_001_(paired)_trimmed_(paired)_contig_4403	4	VIRSorter_M_16_G0287_66_MK1_spongeandspongevirus_CGTACG_L002_R1_001_(paired)_trimmed_(paired)_contig_4403	4	2		2.58315
M_16_G0287_66_MK1_spongeandspongevirus_CGTACG_L002_R1_001_(paired)_trimmed_(paired)_contig_447	29	VIRSorter_M_16_G0287_66_MK1_spongeandspongevirus_CGTACG_L002_R1_001_(paired)_trimmed_(paired)_contig_447	29	2	5	gene_3-gene_29:7.50648121894341
M_16_G0287_66_MK1_spongeandspongevirus_CGTACG_L002_R1_001_(paired)_trimmed_(paired)_contig_4487	7	VIRSorter_M_16_G0287_66_MK1_spongeandspongevirus_CGTACG_L002_R1_001_(paired)_trimmed_(paired)_contig_4487	7	2		2.08734
M_16_G0287_66_MK1_spongeandspongevirus_CGTACG_L002_R1_001_(paired)_trimmed_(paired)_contig_4532	10	VIRSorter_M_16_G0287_66_MK1_spongeandspongevirus_CGTACG_L002_R1_001_(paired)_trimmed_(paired)_contig_4532	10	2		3.70758
M_16_G0287_66_MK1_spongeandspongevirus_CGTACG_L002_R1_001_(paired)_trimmed_(paired)_contig_458	14	VIRSorter_M_16_G0287_66_MK1_spongeandspongevirus_CGTACG_L002_R1_001_(paired)_trimmed_(paired)_contig_458	14	2		gene_3-gene_14:3.66181616977781
M_16_G0287_66_MK1_spongeandspongevirus_CGTACG_L002_R1_001_(paired)_trimmed_(paired)_contig_460	7	VIRSorter_M_16_G0287_66_MK1_spongeandspongevirus_CGTACG_L002_R1_001_(paired)_trimmed_(paired)_contig_460	7	2		2.08734
M_16_G0287_66_MK1_spongeandspongevirus_CGTACG_L002_R1_001_(paired)_trimmed_(paired)_contig_4630	13	VIRSorter_M_16_G0287_66_MK1_spongeandspongevirus_CGTACG_L002_R1_001_(paired)_trimmed_(paired)_contig_4630	13	2		2.35117
M_16_G0287_66_MK1_spongeandspongevirus_CGTACG_L002_R1_001_(paired)_trimmed_(paired)_contig_4795	6	VIRSorter_M_16_G0287_66_MK1_spongeandspongevirus_CGTACG_L002_R1_001_(paired)_trimmed_(paired)_contig_4795	6	2		3.87473
M_16_G0287_66_MK1_spongeandspongevirus_CGTACG_L002_R1_001_(paired)_trimmed_(paired)_contig_4898	8	VIRSorter_M_16_G0287_66_MK1_spongeandspongevirus_CGTACG_L002_R1_001_(paired)_trimmed_(paired)_contig_4898	8	2		2.61412
M_16_G0287_66_MK1_spongeandspongevirus_CGTACG_L002_R1_001_(paired)_trimmed_(paired)_contig_4999	7	VIRSorter_M_16_G0287_66_MK1_spongeandspongevirus_CGTACG_L002_R1_001_(paired)_trimmed_(paired)_contig_4999	7	2		3.12316
M_16_G0287_66_MK1_spongeandspongevirus_CGTACG_L002_R1_001_(paired)_trimmed_(paired)_contig_5107	4	VIRSorter_M_16_G0287_66_MK1_spongeandspongevirus_CGTACG_L002_R1_001_(paired)_trimmed_(paired)_contig_5107	4	2		2.58315
M_16_G0287_66_MK1_spongeandspongevirus_CGTACG_L002_R1_001_(paired)_trimmed_(paired)_contig_5248	5	VIRSorter_M_16_G0287_66_MK1_spongeandspongevirus_CGTACG_L002_R1_001_(paired)_trimmed_(paired)_contig_5248	5	2		3.22894
M_16_G0287_66_MK1_spongeandspongevirus_CGTACG_L002_R1_001_(paired)_trimmed_(paired)_contig_5285	6	VIRSorter_M_16_G0287_66_MK1_spongeandspongevirus_CGTACG_L002_R1_001_(paired)_trimmed_(paired)_contig_5285	6	2		2.54143
M_16_G0287_66_MK1_spongeandspongevirus_CGTACG_L002_R1_001_(paired)_trimmed_(paired)_contig_5458	4	VIRSorter_M_16_G0287_66_MK1_spongeandspongevirus_CGTACG_L002_R1_001_(paired)_trimmed_(paired)_contig_5458	4	2		2.58315
M_16_G0287_66_MK1_spongeandspongevirus_CGTACG_L002_R1_001_(paired)_trimmed_(paired)_contig_5558	6	VIRSorter_M_16_G0287_66_MK1_spongeandspongevirus_CGTACG_L002_R1_001_(paired)_trimmed_(paired)_contig_5558	6	2		2.54143
M_16_G0287_66_MK1_spongeandspongevirus_CGTACG_L002_R1_001_(paired)_trimmed_(paired)_contig_5766	7	VIRSorter_M_16_G0287_66_MK1_spongeandspongevirus_CGTACG_L002_R1_001_(paired)_trimmed_(paired)_contig_5766	7	2		2.08734
M_16_G0287_66_MK1_spongeandspongevirus_CGTACG_L002_R1_001_(paired)_trimmed_(paired)_contig_596	5	VIRSorter_M_16_G0287_66_MK1_spongeandspongevirus_CGTACG_L002_R1_001_(paired)_trimmed_(paired)_contig_596	5	2		3.22894
M_16_G0287_66_MK1_spongeandspongevirus_CGTACG_L002_R1_001_(paired)_trimmed_(paired)_contig_672	6	VIRSorter_M_16_G0287_66_MK1_spongeandspongevirus_CGTACG_L002_R1_001_(paired)_trimmed_(paired)_contig_672	6	2		3.87473
M_16_G0287_66_MK1_spongeandspongevirus_CGTACG_L002_R1_001_(paired)_trimmed_(paired)_contig_6810	10	VIRSorter_M_16_G0287_66_MK1_spongeandspongevirus_CGTACG_L002_R1_001_(paired)_trimmed_(paired)_contig_6810	10	2		6.45788
M_16_G0287_66_MK1_spongeandspongevirus_CGTACG_L002_R1_001_(paired)_trimmed_(paired)_contig_6923	6	VIRSorter_M_16_G0287_66_MK1_spongeandspongevirus_CGTACG_L002_R1_001_(paired)_trimmed_(paired)_contig_6923	6	2		2.54143
M_16_G0287_66_MK1_spongeandspongevirus_CGTACG_L002_R1_001_(paired)_trimmed_(paired)_contig_7175	4	VIRSorter_M_16_G0287_66_MK1_spongeandspongevirus_CGTACG_L002_R1_001_(paired)_trimmed_(paired)_contig_7175	4	2		2.58315
M_16_G0287_66_MK1_spongeandspongevirus_CGTACG_L002_R1_001_(paired)_trimmed_(paired)_contig_7177	9	VIRSorter_M_16_G0287_66_MK1_spongeandspongevirus_CGTACG_L002_R1_001_(paired)_trimmed_(paired)_contig_7177	9	2		2.22947
M_16_G0287_66_MK1_spongeandspongevirus_CGTACG_L002_R1_001_(paired)_trimmed_(paired)_contig_7303	7	VIRSorter_M_16_G0287_66_MK1_spongeandspongevirus_CGTACG_L002_R1_001_(paired)_trimmed_(paired)_contig_7303	7	2		3.12316
M_16_G0287_66_MK1_spongeandspongevirus_CGTACG_L002_R1_001_(paired)_trimmed_(paired)_contig_7849	4	VIRSorter_M_16_G0287_66_MK1_spongeandspongevirus_CGTACG_L002_R1_001_(paired)_trimmed_(paired)_contig_7849	4	2		2.58315
M_16_G0287_66_MK1_spongeandspongevirus_CGTACG_L002_R1_001_(paired)_trimmed_(paired)_contig_8052	8	VIRSorter_M_16_G0287_66_MK1_spongeandspongevirus_CGTACG_L002_R1_001_(paired)_trimmed_(paired)_contig_8052	8	2		3.71314
M_16_G0287_66_MK1_spongeandspongevirus_CGTACG_L002_R1_001_(paired)_trimmed_(paired)_contig_8232	4	VIRSorter_M_16_G0287_66_MK1_spongeandspongevirus_CGTACG_L002_R1_001_(paired)_trimmed_(paired)_contig_8232	4	2		2.58315
M_16_G0287_66_MK1_spongeandspongevirus_CGTACG_L002_R1_001_(paired)_trimmed_(paired)_contig_824	13	VIRSorter_M_16_G0287_66_MK1_spongeandspongevirus_CGTACG_L002_R1_001_(paired)_trimmed_(paired)_contig_824	13	2	5	gene_3-gene_13:6.10366493934812
M_16_G0287_66_MK1_spongeandspongevirus_CGTACG_L002_R1_001_(paired)_trimmed_(paired)_contig_8251	4	VIRSorter_M_16_G0287_66_MK1_spongeandspongevirus_CGTACG_L002_R1_001_(paired)_trimmed_(paired)_contig_8251	4	2		2.58315
M_16_G0287_66_MK1_spongeandspongevirus_CGTACG_L002_R1_001_(paired)_trimmed_(paired)_contig_8635	7	VIRSorter_M_16_G0287_66_MK1_spongeandspongevirus_CGTACG_L002_R1_001_(paired)_trimmed_(paired)_contig_8635	7	2		2.08734
M_16_G0287_66_MK1_spongeandspongevirus_CGTACG_L002_R1_001_(paired)_trimmed_(paired)_contig_8755	5	VIRSorter_M_16_G0287_66_MK1_spongeandspongevirus_CGTACG_L002_R1_001_(paired)_trimmed_(paired)_contig_8755	5	2		3.22894
M_16_G0287_66_MK1_spongeandspongevirus_CGTACG_L002_R1_001_(paired)_trimmed_(paired)_contig_9052	12	VIRSorter_M_16_G0287_66_MK1_spongeandspongevirus_CGTACG_L002_R1_001_(paired)_trimmed_(paired)_contig_9052	12	2		gene_1-gene_11:4.73824138945284
M_16_G0287_66_MK1_spongeandspongevirus_CGTACG_L002_R1_001_(paired)_trimmed_(paired)_contig_913	4	VIRSorter_M_16_G0287_66_MK1_spongeandspongevirus_CGTACG_L002_R1_001_(paired)_trimmed_(paired)_contig_913	4	2		2.58315
M_16_G0287_66_MK1_spongeandspongevirus_CGTACG_L002_R1_001_(paired)_trimmed_(paired)_contig_9269	7	VIRSorter_M_16_G0287_66_MK1_spongeandspongevirus_CGTACG_L002_R1_001_(paired)_trimmed_(paired)_contig_9269	7	2		3.12316
M_16_G0287_66_MK1_spongeandspongevirus_CGTACG_L002_R1_001_(paired)_trimmed_(paired)_contig_9449	5	VIRSorter_M_16_G0287_66_MK1_spongeandspongevirus_CGTACG_L002_R1_001_(paired)_trimmed_(paired)_contig_9449	5	2		3.22894
M_16_G0287_66_MK1_spongeandspongevirus_CGTACG_L002_R1_001_(paired)_trimmed_(paired)_contig_9888	4	VIRSorter_M_16_G0287_66_MK1_spongeandspongevirus_CGTACG_L002_R1_001_(paired)_trimmed_(paired)_contig_9888	4	2		2.58315
## 3 - Complete phage contigs - category 3 (not so sure)
## Contig_id	Nb genes contigs	Fragment	Nb genes	Category	Nb phage hallmark genes	Phage gene enrichment sig	Non-Caudovirales phage gene enrichment sig	Pfam depletion sig	Uncharacterized enrichment sig	Strand switch depletion sig	Short genes enrichment sig
## 4 - Prophages - category 1 (sure)
## Contig_id	Nb genes contigs	Fragment	Nb genes	Category	Nb phage hallmark genes	Phage gene enrichment sig	Non-Caudovirales phage gene enrichment sig	Pfam depletion sig	Uncharacterized enrichment sig	Strand switch depletion sig	Short genes enrichment sig
M_16_G0287_66_MK1_spongeandspongevirus_CGTACG_L002_R1_001_(paired)_trimmed_(paired)_contig_12455	16	VIRSorter_M_16_G0287_66_MK1_spongeandspongevirus_CGTACG_L002_R1_001_(paired)_trimmed_(paired)_contig_12455-gene_2-gene_13	12	1	1	gene_2-gene_13:2.31799894728246
M_16_G0287_66_MK1_spongeandspongevirus_CGTACG_L002_R1_001_(paired)_trimmed_(paired)_contig_127	13	VIRSorter_M_16_G0287_66_MK1_spongeandspongevirus_CGTACG_L002_R1_001_(paired)_trimmed_(paired)_contig_127-gene_4-gene_13	10	1	1	gene_4-gene_13:2.70758399090676
M_16_G0287_66_MK1_spongeandspongevirus_CGTACG_L002_R1_001_(paired)_trimmed_(paired)_contig_1317	77	VIRSorter_M_16_G0287_66_MK1_spongeandspongevirus_CGTACG_L002_R1_001_(paired)_trimmed_(paired)_contig_1317-gene_13-gene_29	17	1	1	gene_13-gene_29:3.14651363739764
M_16_G0287_66_MK1_spongeandspongevirus_CGTACG_L002_R1_001_(paired)_trimmed_(paired)_contig_138	36	VIRSorter_M_16_G0287_66_MK1_spongeandspongevirus_CGTACG_L002_R1_001_(paired)_trimmed_(paired)_contig_138-gene_10-gene_34	25	1	3	gene_10-gene_34:4.09550196000001
M_16_G0287_66_MK1_spongeandspongevirus_CGTACG_L002_R1_001_(paired)_trimmed_(paired)_contig_178	24	VIRSorter_M_16_G0287_66_MK1_spongeandspongevirus_CGTACG_L002_R1_001_(paired)_trimmed_(paired)_contig_178-gene_6-gene_24	19	1	1	gene_6-gene_24:5.57843845563428
M_16_G0287_66_MK1_spongeandspongevirus_CGTACG_L002_R1_001_(paired)_trimmed_(paired)_contig_2834	13	VIRSorter_M_16_G0287_66_MK1_spongeandspongevirus_CGTACG_L002_R1_001_(paired)_trimmed_(paired)_contig_2834-gene_1-gene_10	10	1	2	gene_1-gene_10:3.91087571150959
M_16_G0287_66_MK1_spongeandspongevirus_CGTACG_L002_R1_001_(paired)_trimmed_(paired)_contig_358	21	VIRSorter_M_16_G0287_66_MK1_spongeandspongevirus_CGTACG_L002_R1_001_(paired)_trimmed_(paired)_contig_358-gene_12-gene_21	10	1	1	gene_12-gene_21:4.56578261489872
M_16_G0287_66_MK1_spongeandspongevirus_CGTACG_L002_R1_001_(paired)_trimmed_(paired)_contig_475	44	VIRSorter_M_16_G0287_66_MK1_spongeandspongevirus_CGTACG_L002_R1_001_(paired)_trimmed_(paired)_contig_475-gene_1-gene_26	26	1	2	gene_1-gene_26:7.65620307258418
M_16_G0287_66_MK1_spongeandspongevirus_CGTACG_L002_R1_001_(paired)_trimmed_(paired)_contig_475	44	VIRSorter_M_16_G0287_66_MK1_spongeandspongevirus_CGTACG_L002_R1_001_(paired)_trimmed_(paired)_contig_475-gene_1-gene_28	28	1	2	gene_1-gene_28:5.47915374434265
## 5 - Prophages - category 2 (somewhat sure)
## Contig_id	Nb genes contigs	Fragment	Nb genes	Category	Nb phage hallmark genes	Phage gene enrichment sig	Non-Caudovirales phage gene enrichment sig	Pfam depletion sig	Uncharacterized enrichment sig	Strand switch depletion sig	Short genes enrichment sig
M_16_G0287_66_MK1_spongeandspongevirus_CGTACG_L002_R1_001_(paired)_trimmed_(paired)_contig_136	35	VIRSorter_M_16_G0287_66_MK1_spongeandspongevirus_CGTACG_L002_R1_001_(paired)_trimmed_(paired)_contig_136-gene_24-gene_34	11	2		gene_24-gene_34:2.97108552337066
M_16_G0287_66_MK1_spongeandspongevirus_CGTACG_L002_R1_001_(paired)_trimmed_(paired)_contig_2841	16	VIRSorter_M_16_G0287_66_MK1_spongeandspongevirus_CGTACG_L002_R1_001_(paired)_trimmed_(paired)_contig_2841-gene_4-gene_15	12	2		gene_4-gene_15:2.31799894728246
M_16_G0287_66_MK1_spongeandspongevirus_CGTACG_L002_R1_001_(paired)_trimmed_(paired)_contig_427	59	VIRSorter_M_16_G0287_66_MK1_spongeandspongevirus_CGTACG_L002_R1_001_(paired)_trimmed_(paired)_contig_427-gene_28-gene_37	10	2		gene_28-gene_37:3.35236703281922
M_16_G0287_66_MK1_spongeandspongevirus_CGTACG_L002_R1_001_(paired)_trimmed_(paired)_contig_697	23	VIRSorter_M_16_G0287_66_MK1_spongeandspongevirus_CGTACG_L002_R1_001_(paired)_trimmed_(paired)_contig_697-gene_7-gene_18	12	2		gene_7-gene_18:5.72826336203710
M_16_G0287_66_MK1_spongeandspongevirus_CGTACG_L002_R1_001_(paired)_trimmed_(paired)_contig_7385	16	VIRSorter_M_16_G0287_66_MK1_spongeandspongevirus_CGTACG_L002_R1_001_(paired)_trimmed_(paired)_contig_7385-gene_1-gene_12	12	2		gene_1-gene_12:4.67817089807951
## 6 - Prophages - category 3 (not so sure)
## Contig_id	Nb genes contigs	Fragment	Nb genes	Category	Nb phage hallmark genes	Phage gene enrichment sig	Non-Caudovirales phage gene enrichment sig	Pfam depletion sig	Uncharacterized enrichment sig	Strand switch depletion sig	Short genes enrichment sig
## 1 - Complete phage contigs - category 1 (sure)
## Contig_id	Nb genes contigs	Fragment	Nb genes	Category	Nb phage hallmark genes	Phage gene enrichment sig	Non-Caudovirales phage gene enrichment sig	Pfam depletion sig	Uncharacterized enrichment sig	Strand switch depletion sig	Short genes enrichment sig
M_16_G0278_14_MK1_spongeandspongevirus_CTTGTA_L002_R1_001_(paired)_trimmed_(paired)_contig_103	6	VIRSorter_M_16_G0278_14_MK1_spongeandspongevirus_CTTGTA_L002_R1_001_(paired)_trimmed_(paired)_contig_103	6	1	2	3.90335	14.2242
M_16_G0278_14_MK1_spongeandspongevirus_CTTGTA_L002_R1_001_(paired)_trimmed_(paired)_contig_21100	3	VIRSorter_M_16_G0278_14_MK1_spongeandspongevirus_CTTGTA_L002_R1_001_(paired)_trimmed_(paired)_contig_21100	3	1	1	2.78187
M_16_G0278_14_MK1_spongeandspongevirus_CTTGTA_L002_R1_001_(paired)_trimmed_(paired)_contig_25814	4	VIRSorter_M_16_G0278_14_MK1_spongeandspongevirus_CTTGTA_L002_R1_001_(paired)_trimmed_(paired)_contig_25814	4	1	3	2.22014
M_16_G0278_14_MK1_spongeandspongevirus_CTTGTA_L002_R1_001_(paired)_trimmed_(paired)_contig_316	15	VIRSorter_M_16_G0278_14_MK1_spongeandspongevirus_CTTGTA_L002_R1_001_(paired)_trimmed_(paired)_contig_316	15	1	4	5.94184
M_16_G0278_14_MK1_spongeandspongevirus_CTTGTA_L002_R1_001_(paired)_trimmed_(paired)_contig_6088	4	VIRSorter_M_16_G0278_14_MK1_spongeandspongevirus_CTTGTA_L002_R1_001_(paired)_trimmed_(paired)_contig_6088	4	1	1	3.70916
## 2 - Complete phage contigs - category 2 (somewhat sure)
## Contig_id	Nb genes contigs	Fragment	Nb genes	Category	Nb phage hallmark genes	Phage gene enrichment sig	Non-Caudovirales phage gene enrichment sig	Pfam depletion sig	Uncharacterized enrichment sig	Strand switch depletion sig	Short genes enrichment sig
M_16_G0278_14_MK1_spongeandspongevirus_CTTGTA_L002_R1_001_(paired)_trimmed_(paired)_contig_10209	3	VIRSorter_M_16_G0278_14_MK1_spongeandspongevirus_CTTGTA_L002_R1_001_(paired)_trimmed_(paired)_contig_10209	3	2		2.78187
M_16_G0278_14_MK1_spongeandspongevirus_CTTGTA_L002_R1_001_(paired)_trimmed_(paired)_contig_10959	4	VIRSorter_M_16_G0278_14_MK1_spongeandspongevirus_CTTGTA_L002_R1_001_(paired)_trimmed_(paired)_contig_10959	4	2		2.22014
M_16_G0278_14_MK1_spongeandspongevirus_CTTGTA_L002_R1_001_(paired)_trimmed_(paired)_contig_1137	5	VIRSorter_M_16_G0278_14_MK1_spongeandspongevirus_CTTGTA_L002_R1_001_(paired)_trimmed_(paired)_contig_1137	5	2		3.05334
M_16_G0278_14_MK1_spongeandspongevirus_CTTGTA_L002_R1_001_(paired)_trimmed_(paired)_contig_11987	4	VIRSorter_M_16_G0278_14_MK1_spongeandspongevirus_CTTGTA_L002_R1_001_(paired)_trimmed_(paired)_contig_11987	4	2		2.22014
M_16_G0278_14_MK1_spongeandspongevirus_CTTGTA_L002_R1_001_(paired)_trimmed_(paired)_contig_12085	3	VIRSorter_M_16_G0278_14_MK1_spongeandspongevirus_CTTGTA_L002_R1_001_(paired)_trimmed_(paired)_contig_12085	3	2		2.78187
M_16_G0278_14_MK1_spongeandspongevirus_CTTGTA_L002_R1_001_(paired)_trimmed_(paired)_contig_12329	4	VIRSorter_M_16_G0278_14_MK1_spongeandspongevirus_CTTGTA_L002_R1_001_(paired)_trimmed_(paired)_contig_12329	4	2		3.70916
M_16_G0278_14_MK1_spongeandspongevirus_CTTGTA_L002_R1_001_(paired)_trimmed_(paired)_contig_12434	4	VIRSorter_M_16_G0278_14_MK1_spongeandspongevirus_CTTGTA_L002_R1_001_(paired)_trimmed_(paired)_contig_12434	4	2		3.70916
M_16_G0278_14_MK1_spongeandspongevirus_CTTGTA_L002_R1_001_(paired)_trimmed_(paired)_contig_12819	6	VIRSorter_M_16_G0278_14_MK1_spongeandspongevirus_CTTGTA_L002_R1_001_(paired)_trimmed_(paired)_contig_12819	6	2		2.61917
M_16_G0278_14_MK1_spongeandspongevirus_CTTGTA_L002_R1_001_(paired)_trimmed_(paired)_contig_1338	6	VIRSorter_M_16_G0278_14_MK1_spongeandspongevirus_CTTGTA_L002_R1_001_(paired)_trimmed_(paired)_contig_1338	6	2		2.61917
M_16_G0278_14_MK1_spongeandspongevirus_CTTGTA_L002_R1_001_(paired)_trimmed_(paired)_contig_14363	4	VIRSorter_M_16_G0278_14_MK1_spongeandspongevirus_CTTGTA_L002_R1_001_(paired)_trimmed_(paired)_contig_14363	4	2		2.22014
M_16_G0278_14_MK1_spongeandspongevirus_CTTGTA_L002_R1_001_(paired)_trimmed_(paired)_contig_14834	4	VIRSorter_M_16_G0278_14_MK1_spongeandspongevirus_CTTGTA_L002_R1_001_(paired)_trimmed_(paired)_contig_14834	4	2		2.22014
M_16_G0278_14_MK1_spongeandspongevirus_CTTGTA_L002_R1_001_(paired)_trimmed_(paired)_contig_14986	4	VIRSorter_M_16_G0278_14_MK1_spongeandspongevirus_CTTGTA_L002_R1_001_(paired)_trimmed_(paired)_contig_14986	4	2		2.22014
M_16_G0278_14_MK1_spongeandspongevirus_CTTGTA_L002_R1_001_(paired)_trimmed_(paired)_contig_15090	3	VIRSorter_M_16_G0278_14_MK1_spongeandspongevirus_CTTGTA_L002_R1_001_(paired)_trimmed_(paired)_contig_15090	3	2		2.78187
M_16_G0278_14_MK1_spongeandspongevirus_CTTGTA_L002_R1_001_(paired)_trimmed_(paired)_contig_15352	4	VIRSorter_M_16_G0278_14_MK1_spongeandspongevirus_CTTGTA_L002_R1_001_(paired)_trimmed_(paired)_contig_15352	4	2		3.70916
M_16_G0278_14_MK1_spongeandspongevirus_CTTGTA_L002_R1_001_(paired)_trimmed_(paired)_contig_15786	5	VIRSorter_M_16_G0278_14_MK1_spongeandspongevirus_CTTGTA_L002_R1_001_(paired)_trimmed_(paired)_contig_15786	5	2		3.05334
M_16_G0278_14_MK1_spongeandspongevirus_CTTGTA_L002_R1_001_(paired)_trimmed_(paired)_contig_16106	4	VIRSorter_M_16_G0278_14_MK1_spongeandspongevirus_CTTGTA_L002_R1_001_(paired)_trimmed_(paired)_contig_16106	4	2		3.70916
M_16_G0278_14_MK1_spongeandspongevirus_CTTGTA_L002_R1_001_(paired)_trimmed_(paired)_contig_16230	3	VIRSorter_M_16_G0278_14_MK1_spongeandspongevirus_CTTGTA_L002_R1_001_(paired)_trimmed_(paired)_contig_16230	3	2		2.78187
M_16_G0278_14_MK1_spongeandspongevirus_CTTGTA_L002_R1_001_(paired)_trimmed_(paired)_contig_16537	4	VIRSorter_M_16_G0278_14_MK1_spongeandspongevirus_CTTGTA_L002_R1_001_(paired)_trimmed_(paired)_contig_16537	4	2		2.22014
M_16_G0278_14_MK1_spongeandspongevirus_CTTGTA_L002_R1_001_(paired)_trimmed_(paired)_contig_16745	4	VIRSorter_M_16_G0278_14_MK1_spongeandspongevirus_CTTGTA_L002_R1_001_(paired)_trimmed_(paired)_contig_16745	4	2		2.22014
M_16_G0278_14_MK1_spongeandspongevirus_CTTGTA_L002_R1_001_(paired)_trimmed_(paired)_contig_16945	4	VIRSorter_M_16_G0278_14_MK1_spongeandspongevirus_CTTGTA_L002_R1_001_(paired)_trimmed_(paired)_contig_16945	4	2		2.22014
M_16_G0278_14_MK1_spongeandspongevirus_CTTGTA_L002_R1_001_(paired)_trimmed_(paired)_contig_171	17	VIRSorter_M_16_G0278_14_MK1_spongeandspongevirus_CTTGTA_L002_R1_001_(paired)_trimmed_(paired)_contig_171	17	2	3	gene_1-gene_14:2.67263886318731
M_16_G0278_14_MK1_spongeandspongevirus_CTTGTA_L002_R1_001_(paired)_trimmed_(paired)_contig_17415	4	VIRSorter_M_16_G0278_14_MK1_spongeandspongevirus_CTTGTA_L002_R1_001_(paired)_trimmed_(paired)_contig_17415	4	2		3.70916
M_16_G0278_14_MK1_spongeandspongevirus_CTTGTA_L002_R1_001_(paired)_trimmed_(paired)_contig_1978	4	VIRSorter_M_16_G0278_14_MK1_spongeandspongevirus_CTTGTA_L002_R1_001_(paired)_trimmed_(paired)_contig_1978	4	2		3.70916
M_16_G0278_14_MK1_spongeandspongevirus_CTTGTA_L002_R1_001_(paired)_trimmed_(paired)_contig_20052	4	VIRSorter_M_16_G0278_14_MK1_spongeandspongevirus_CTTGTA_L002_R1_001_(paired)_trimmed_(paired)_contig_20052	4	2		2.22014
M_16_G0278_14_MK1_spongeandspongevirus_CTTGTA_L002_R1_001_(paired)_trimmed_(paired)_contig_20493	4	VIRSorter_M_16_G0278_14_MK1_spongeandspongevirus_CTTGTA_L002_R1_001_(paired)_trimmed_(paired)_contig_20493	4	2		3.70916
M_16_G0278_14_MK1_spongeandspongevirus_CTTGTA_L002_R1_001_(paired)_trimmed_(paired)_contig_210	6	VIRSorter_M_16_G0278_14_MK1_spongeandspongevirus_CTTGTA_L002_R1_001_(paired)_trimmed_(paired)_contig_210	6	2		2.61917
M_16_G0278_14_MK1_spongeandspongevirus_CTTGTA_L002_R1_001_(paired)_trimmed_(paired)_contig_23125	3	VIRSorter_M_16_G0278_14_MK1_spongeandspongevirus_CTTGTA_L002_R1_001_(paired)_trimmed_(paired)_contig_23125	3	2		2.78187
M_16_G0278_14_MK1_spongeandspongevirus_CTTGTA_L002_R1_001_(paired)_trimmed_(paired)_contig_23187	4	VIRSorter_M_16_G0278_14_MK1_spongeandspongevirus_CTTGTA_L002_R1_001_(paired)_trimmed_(paired)_contig_23187	4	2		2.22014
M_16_G0278_14_MK1_spongeandspongevirus_CTTGTA_L002_R1_001_(paired)_trimmed_(paired)_contig_2324	8	VIRSorter_M_16_G0278_14_MK1_spongeandspongevirus_CTTGTA_L002_R1_001_(paired)_trimmed_(paired)_contig_2324	8	2			4.55537
M_16_G0278_14_MK1_spongeandspongevirus_CTTGTA_L002_R1_001_(paired)_trimmed_(paired)_contig_2427	9	VIRSorter_M_16_G0278_14_MK1_spongeandspongevirus_CTTGTA_L002_R1_001_(paired)_trimmed_(paired)_contig_2427	9	2		5.02949
M_16_G0278_14_MK1_spongeandspongevirus_CTTGTA_L002_R1_001_(paired)_trimmed_(paired)_contig_2450	5	VIRSorter_M_16_G0278_14_MK1_spongeandspongevirus_CTTGTA_L002_R1_001_(paired)_trimmed_(paired)_contig_2450	5	2		4.63645
M_16_G0278_14_MK1_spongeandspongevirus_CTTGTA_L002_R1_001_(paired)_trimmed_(paired)_contig_2721	7	VIRSorter_M_16_G0278_14_MK1_spongeandspongevirus_CTTGTA_L002_R1_001_(paired)_trimmed_(paired)_contig_2721	7	2		4.76505
M_16_G0278_14_MK1_spongeandspongevirus_CTTGTA_L002_R1_001_(paired)_trimmed_(paired)_contig_2737	3	VIRSorter_M_16_G0278_14_MK1_spongeandspongevirus_CTTGTA_L002_R1_001_(paired)_trimmed_(paired)_contig_2737	3	2		2.78187
M_16_G0278_14_MK1_spongeandspongevirus_CTTGTA_L002_R1_001_(paired)_trimmed_(paired)_contig_2963	8	VIRSorter_M_16_G0278_14_MK1_spongeandspongevirus_CTTGTA_L002_R1_001_(paired)_trimmed_(paired)_contig_2963	8	2		2.03546
M_16_G0278_14_MK1_spongeandspongevirus_CTTGTA_L002_R1_001_(paired)_trimmed_(paired)_contig_31012	4	VIRSorter_M_16_G0278_14_MK1_spongeandspongevirus_CTTGTA_L002_R1_001_(paired)_trimmed_(paired)_contig_31012	4	2		2.22014
M_16_G0278_14_MK1_spongeandspongevirus_CTTGTA_L002_R1_001_(paired)_trimmed_(paired)_contig_3161	7	VIRSorter_M_16_G0278_14_MK1_spongeandspongevirus_CTTGTA_L002_R1_001_(paired)_trimmed_(paired)_contig_3161	7	2		6.49104
M_16_G0278_14_MK1_spongeandspongevirus_CTTGTA_L002_R1_001_(paired)_trimmed_(paired)_contig_317	4	VIRSorter_M_16_G0278_14_MK1_spongeandspongevirus_CTTGTA_L002_R1_001_(paired)_trimmed_(paired)_contig_317	4	2		2.22014
M_16_G0278_14_MK1_spongeandspongevirus_CTTGTA_L002_R1_001_(paired)_trimmed_(paired)_contig_36030	4	VIRSorter_M_16_G0278_14_MK1_spongeandspongevirus_CTTGTA_L002_R1_001_(paired)_trimmed_(paired)_contig_36030	4	2		2.22014
M_16_G0278_14_MK1_spongeandspongevirus_CTTGTA_L002_R1_001_(paired)_trimmed_(paired)_contig_3702	12	VIRSorter_M_16_G0278_14_MK1_spongeandspongevirus_CTTGTA_L002_R1_001_(paired)_trimmed_(paired)_contig_3702	12	2		gene_3-gene_12:8.49475697548711
M_16_G0278_14_MK1_spongeandspongevirus_CTTGTA_L002_R1_001_(paired)_trimmed_(paired)_contig_376	6	VIRSorter_M_16_G0278_14_MK1_spongeandspongevirus_CTTGTA_L002_R1_001_(paired)_trimmed_(paired)_contig_376	6	2		3.90335
M_16_G0278_14_MK1_spongeandspongevirus_CTTGTA_L002_R1_001_(paired)_trimmed_(paired)_contig_387	6	VIRSorter_M_16_G0278_14_MK1_spongeandspongevirus_CTTGTA_L002_R1_001_(paired)_trimmed_(paired)_contig_387	6	2		2.61917
M_16_G0278_14_MK1_spongeandspongevirus_CTTGTA_L002_R1_001_(paired)_trimmed_(paired)_contig_4044	3	VIRSorter_M_16_G0278_14_MK1_spongeandspongevirus_CTTGTA_L002_R1_001_(paired)_trimmed_(paired)_contig_4044	3	2		2.78187
M_16_G0278_14_MK1_spongeandspongevirus_CTTGTA_L002_R1_001_(paired)_trimmed_(paired)_contig_4097	17	VIRSorter_M_16_G0278_14_MK1_spongeandspongevirus_CTTGTA_L002_R1_001_(paired)_trimmed_(paired)_contig_4097	17	2	5	gene_4-gene_17:7.71247923349853
M_16_G0278_14_MK1_spongeandspongevirus_CTTGTA_L002_R1_001_(paired)_trimmed_(paired)_contig_4204	3	VIRSorter_M_16_G0278_14_MK1_spongeandspongevirus_CTTGTA_L002_R1_001_(paired)_trimmed_(paired)_contig_4204	3	2		2.78187
M_16_G0278_14_MK1_spongeandspongevirus_CTTGTA_L002_R1_001_(paired)_trimmed_(paired)_contig_4273	8	VIRSorter_M_16_G0278_14_MK1_spongeandspongevirus_CTTGTA_L002_R1_001_(paired)_trimmed_(paired)_contig_4273	8	2		2.03546
M_16_G0278_14_MK1_spongeandspongevirus_CTTGTA_L002_R1_001_(paired)_trimmed_(paired)_contig_4585	7	VIRSorter_M_16_G0278_14_MK1_spongeandspongevirus_CTTGTA_L002_R1_001_(paired)_trimmed_(paired)_contig_4585	7	2		2.29395
M_16_G0278_14_MK1_spongeandspongevirus_CTTGTA_L002_R1_001_(paired)_trimmed_(paired)_contig_4768	6	VIRSorter_M_16_G0278_14_MK1_spongeandspongevirus_CTTGTA_L002_R1_001_(paired)_trimmed_(paired)_contig_4768	6	2		3.90335
M_16_G0278_14_MK1_spongeandspongevirus_CTTGTA_L002_R1_001_(paired)_trimmed_(paired)_contig_5016	4	VIRSorter_M_16_G0278_14_MK1_spongeandspongevirus_CTTGTA_L002_R1_001_(paired)_trimmed_(paired)_contig_5016	4	2		2.22014
M_16_G0278_14_MK1_spongeandspongevirus_CTTGTA_L002_R1_001_(paired)_trimmed_(paired)_contig_5100	21	VIRSorter_M_16_G0278_14_MK1_spongeandspongevirus_CTTGTA_L002_R1_001_(paired)_trimmed_(paired)_contig_5100	21	2		15.3834
M_16_G0278_14_MK1_spongeandspongevirus_CTTGTA_L002_R1_001_(paired)_trimmed_(paired)_contig_5193	5	VIRSorter_M_16_G0278_14_MK1_spongeandspongevirus_CTTGTA_L002_R1_001_(paired)_trimmed_(paired)_contig_5193	5	2		4.63645
M_16_G0278_14_MK1_spongeandspongevirus_CTTGTA_L002_R1_001_(paired)_trimmed_(paired)_contig_5631	4	VIRSorter_M_16_G0278_14_MK1_spongeandspongevirus_CTTGTA_L002_R1_001_(paired)_trimmed_(paired)_contig_5631	4	2		2.22014
M_16_G0278_14_MK1_spongeandspongevirus_CTTGTA_L002_R1_001_(paired)_trimmed_(paired)_contig_5897	4	VIRSorter_M_16_G0278_14_MK1_spongeandspongevirus_CTTGTA_L002_R1_001_(paired)_trimmed_(paired)_contig_5897	4	2		3.70916
M_16_G0278_14_MK1_spongeandspongevirus_CTTGTA_L002_R1_001_(paired)_trimmed_(paired)_contig_5948	4	VIRSorter_M_16_G0278_14_MK1_spongeandspongevirus_CTTGTA_L002_R1_001_(paired)_trimmed_(paired)_contig_5948	4	2		2.22014
M_16_G0278_14_MK1_spongeandspongevirus_CTTGTA_L002_R1_001_(paired)_trimmed_(paired)_contig_6227	3	VIRSorter_M_16_G0278_14_MK1_spongeandspongevirus_CTTGTA_L002_R1_001_(paired)_trimmed_(paired)_contig_6227	3	2		2.78187
M_16_G0278_14_MK1_spongeandspongevirus_CTTGTA_L002_R1_001_(paired)_trimmed_(paired)_contig_6487	5	VIRSorter_M_16_G0278_14_MK1_spongeandspongevirus_CTTGTA_L002_R1_001_(paired)_trimmed_(paired)_contig_6487	5	2		4.63645
M_16_G0278_14_MK1_spongeandspongevirus_CTTGTA_L002_R1_001_(paired)_trimmed_(paired)_contig_682	5	VIRSorter_M_16_G0278_14_MK1_spongeandspongevirus_CTTGTA_L002_R1_001_(paired)_trimmed_(paired)_contig_682	5	2		3.05334
M_16_G0278_14_MK1_spongeandspongevirus_CTTGTA_L002_R1_001_(paired)_trimmed_(paired)_contig_6975	4	VIRSorter_M_16_G0278_14_MK1_spongeandspongevirus_CTTGTA_L002_R1_001_(paired)_trimmed_(paired)_contig_6975	4	2		2.22014
M_16_G0278_14_MK1_spongeandspongevirus_CTTGTA_L002_R1_001_(paired)_trimmed_(paired)_contig_7127	3	VIRSorter_M_16_G0278_14_MK1_spongeandspongevirus_CTTGTA_L002_R1_001_(paired)_trimmed_(paired)_contig_7127	3	2		2.78187
M_16_G0278_14_MK1_spongeandspongevirus_CTTGTA_L002_R1_001_(paired)_trimmed_(paired)_contig_7154	4	VIRSorter_M_16_G0278_14_MK1_spongeandspongevirus_CTTGTA_L002_R1_001_(paired)_trimmed_(paired)_contig_7154	4	2		2.22014
M_16_G0278_14_MK1_spongeandspongevirus_CTTGTA_L002_R1_001_(paired)_trimmed_(paired)_contig_7563	6	VIRSorter_M_16_G0278_14_MK1_spongeandspongevirus_CTTGTA_L002_R1_001_(paired)_trimmed_(paired)_contig_7563	6	2		2.61917
M_16_G0278_14_MK1_spongeandspongevirus_CTTGTA_L002_R1_001_(paired)_trimmed_(paired)_contig_7731	4	VIRSorter_M_16_G0278_14_MK1_spongeandspongevirus_CTTGTA_L002_R1_001_(paired)_trimmed_(paired)_contig_7731	4	2		2.22014
M_16_G0278_14_MK1_spongeandspongevirus_CTTGTA_L002_R1_001_(paired)_trimmed_(paired)_contig_783	6	VIRSorter_M_16_G0278_14_MK1_spongeandspongevirus_CTTGTA_L002_R1_001_(paired)_trimmed_(paired)_contig_783	6	2		3.90335
M_16_G0278_14_MK1_spongeandspongevirus_CTTGTA_L002_R1_001_(paired)_trimmed_(paired)_contig_7908	5	VIRSorter_M_16_G0278_14_MK1_spongeandspongevirus_CTTGTA_L002_R1_001_(paired)_trimmed_(paired)_contig_7908	5	2		4.63645
M_16_G0278_14_MK1_spongeandspongevirus_CTTGTA_L002_R1_001_(paired)_trimmed_(paired)_contig_7929	3	VIRSorter_M_16_G0278_14_MK1_spongeandspongevirus_CTTGTA_L002_R1_001_(paired)_trimmed_(paired)_contig_7929	3	2		2.78187
M_16_G0278_14_MK1_spongeandspongevirus_CTTGTA_L002_R1_001_(paired)_trimmed_(paired)_contig_8121	6	VIRSorter_M_16_G0278_14_MK1_spongeandspongevirus_CTTGTA_L002_R1_001_(paired)_trimmed_(paired)_contig_8121	6	2		3.90335
M_16_G0278_14_MK1_spongeandspongevirus_CTTGTA_L002_R1_001_(paired)_trimmed_(paired)_contig_8433	4	VIRSorter_M_16_G0278_14_MK1_spongeandspongevirus_CTTGTA_L002_R1_001_(paired)_trimmed_(paired)_contig_8433	4	2		2.22014
M_16_G0278_14_MK1_spongeandspongevirus_CTTGTA_L002_R1_001_(paired)_trimmed_(paired)_contig_8795	4	VIRSorter_M_16_G0278_14_MK1_spongeandspongevirus_CTTGTA_L002_R1_001_(paired)_trimmed_(paired)_contig_8795	4	2		2.22014
M_16_G0278_14_MK1_spongeandspongevirus_CTTGTA_L002_R1_001_(paired)_trimmed_(paired)_contig_936	5	VIRSorter_M_16_G0278_14_MK1_spongeandspongevirus_CTTGTA_L002_R1_001_(paired)_trimmed_(paired)_contig_936	5	2		3.05334
M_16_G0278_14_MK1_spongeandspongevirus_CTTGTA_L002_R1_001_(paired)_trimmed_(paired)_contig_942	8	VIRSorter_M_16_G0278_14_MK1_spongeandspongevirus_CTTGTA_L002_R1_001_(paired)_trimmed_(paired)_contig_942	8	2		5.63537
M_16_G0278_14_MK1_spongeandspongevirus_CTTGTA_L002_R1_001_(paired)_trimmed_(paired)_contig_987	5	VIRSorter_M_16_G0278_14_MK1_spongeandspongevirus_CTTGTA_L002_R1_001_(paired)_trimmed_(paired)_contig_987	5	2		3.05334
## 3 - Complete phage contigs - category 3 (not so sure)
## Contig_id	Nb genes contigs	Fragment	Nb genes	Category	Nb phage hallmark genes	Phage gene enrichment sig	Non-Caudovirales phage gene enrichment sig	Pfam depletion sig	Uncharacterized enrichment sig	Strand switch depletion sig	Short genes enrichment sig
## 4 - Prophages - category 1 (sure)
## Contig_id	Nb genes contigs	Fragment	Nb genes	Category	Nb phage hallmark genes	Phage gene enrichment sig	Non-Caudovirales phage gene enrichment sig	Pfam depletion sig	Uncharacterized enrichment sig	Strand switch depletion sig	Short genes enrichment sig
## 5 - Prophages - category 2 (somewhat sure)
## Contig_id	Nb genes contigs	Fragment	Nb genes	Category	Nb phage hallmark genes	Phage gene enrichment sig	Non-Caudovirales phage gene enrichment sig	Pfam depletion sig	Uncharacterized enrichment sig	Strand switch depletion sig	Short genes enrichment sig
M_16_G0278_14_MK1_spongeandspongevirus_CTTGTA_L002_R1_001_(paired)_trimmed_(paired)_contig_241	26	VIRSorter_M_16_G0278_14_MK1_spongeandspongevirus_CTTGTA_L002_R1_001_(paired)_trimmed_(paired)_contig_241-gene_5-gene_21	17	2		gene_5-gene_21:2.16420253456018
## 6 - Prophages - category 3 (not so sure)
## Contig_id	Nb genes contigs	Fragment	Nb genes	Category	Nb phage hallmark genes	Phage gene enrichment sig	Non-Caudovirales phage gene enrichment sig	Pfam depletion sig	Uncharacterized enrichment sig	Strand switch depletion sig	Short genes enrichment sig
## 1 - Complete phage contigs - category 1 (sure)
## Contig_id	Nb genes contigs	Fragment	Nb genes	Category	Nb phage hallmark genes	Phage gene enrichment sig	Non-Caudovirales phage gene enrichment sig	Pfam depletion sig	Uncharacterized enrichment sig	Strand switch depletion sig	Short genes enrichment sig
GBR_CAR_17_combined_R1_(paired)_trimmed_(paired)_contig_24	7	VIRSorter_GBR_CAR_17_combined_R1_(paired)_trimmed_(paired)_contig_24	7	1	3	2.05681
GBR_CAR_17_combined_R1_(paired)_trimmed_(paired)_contig_30	6	VIRSorter_GBR_CAR_17_combined_R1_(paired)_trimmed_(paired)_contig_30	6	1	2	3.58733	10.9738
GBR_CAR_17_combined_R1_(paired)_trimmed_(paired)_contig_3895	3	VIRSorter_GBR_CAR_17_combined_R1_(paired)_trimmed_(paired)_contig_3895	3	1	2	2.58764
GBR_CAR_17_combined_R1_(paired)_trimmed_(paired)_contig_844	4	VIRSorter_GBR_CAR_17_combined_R1_(paired)_trimmed_(paired)_contig_844	4	1	1		3.92458
## 2 - Complete phage contigs - category 2 (somewhat sure)
## Contig_id	Nb genes contigs	Fragment	Nb genes	Category	Nb phage hallmark genes	Phage gene enrichment sig	Non-Caudovirales phage gene enrichment sig	Pfam depletion sig	Uncharacterized enrichment sig	Strand switch depletion sig	Short genes enrichment sig
GBR_CAR_17_combined_R1_(paired)_trimmed_(paired)_contig_1973	9	VIRSorter_GBR_CAR_17_combined_R1_(paired)_trimmed_(paired)_contig_1973	9	2			3.1529
GBR_CAR_17_combined_R1_(paired)_trimmed_(paired)_contig_200	4	VIRSorter_GBR_CAR_17_combined_R1_(paired)_trimmed_(paired)_contig_200	4	2		2.03275
GBR_CAR_17_combined_R1_(paired)_trimmed_(paired)_contig_39656	3	VIRSorter_GBR_CAR_17_combined_R1_(paired)_trimmed_(paired)_contig_39656	3	2		2.58764
GBR_CAR_17_combined_R1_(paired)_trimmed_(paired)_contig_5553	6	VIRSorter_GBR_CAR_17_combined_R1_(paired)_trimmed_(paired)_contig_5553	6	2		2.37483
GBR_CAR_17_combined_R1_(paired)_trimmed_(paired)_contig_6125	4	VIRSorter_GBR_CAR_17_combined_R1_(paired)_trimmed_(paired)_contig_6125	4	2		2.03275
GBR_CAR_17_combined_R1_(paired)_trimmed_(paired)_contig_6579	4	VIRSorter_GBR_CAR_17_combined_R1_(paired)_trimmed_(paired)_contig_6579	4	2		2.03275
GBR_CAR_17_combined_R1_(paired)_trimmed_(paired)_contig_867	4	VIRSorter_GBR_CAR_17_combined_R1_(paired)_trimmed_(paired)_contig_867	4	2		2.03275
## 3 - Complete phage contigs - category 3 (not so sure)
## Contig_id	Nb genes contigs	Fragment	Nb genes	Category	Nb phage hallmark genes	Phage gene enrichment sig	Non-Caudovirales phage gene enrichment sig	Pfam depletion sig	Uncharacterized enrichment sig	Strand switch depletion sig	Short genes enrichment sig
## 4 - Prophages - category 1 (sure)
## Contig_id	Nb genes contigs	Fragment	Nb genes	Category	Nb phage hallmark genes	Phage gene enrichment sig	Non-Caudovirales phage gene enrichment sig	Pfam depletion sig	Uncharacterized enrichment sig	Strand switch depletion sig	Short genes enrichment sig
GBR_CAR_17_combined_R1_(paired)_trimmed_(paired)_contig_181	13	VIRSorter_GBR_CAR_17_combined_R1_(paired)_trimmed_(paired)_contig_181-gene_1-gene_10	10	1	2	gene_1-gene_10:2.06947755657633
## 5 - Prophages - category 2 (somewhat sure)
## Contig_id	Nb genes contigs	Fragment	Nb genes	Category	Nb phage hallmark genes	Phage gene enrichment sig	Non-Caudovirales phage gene enrichment sig	Pfam depletion sig	Uncharacterized enrichment sig	Strand switch depletion sig	Short genes enrichment sig
## 6 - Prophages - category 3 (not so sure)
## Contig_id	Nb genes contigs	Fragment	Nb genes	Category	Nb phage hallmark genes	Phage gene enrichment sig	Non-Caudovirales phage gene enrichment sig	Pfam depletion sig	Uncharacterized enrichment sig	Strand switch depletion sig	Short genes enrichment sig
## 1 - Complete phage contigs - category 1 (sure)
## Contig_id	Nb genes contigs	Fragment	Nb genes	Category	Nb phage hallmark genes	Phage gene enrichment sig	Non-Caudovirales phage gene enrichment sig	Pfam depletion sig	Uncharacterized enrichment sig	Strand switch depletion sig	Short genes enrichment sig
M_16_G0276_24_MK1_spongeandspongevirus_TAGCTT_L002_R1_001_(paired)_trimmed_(paired)_contig_11147	6	VIRSorter_M_16_G0276_24_MK1_spongeandspongevirus_TAGCTT_L002_R1_001_(paired)_trimmed_(paired)_contig_11147	6	1	1	3.8774
M_16_G0276_24_MK1_spongeandspongevirus_TAGCTT_L002_R1_001_(paired)_trimmed_(paired)_contig_1207	7	VIRSorter_M_16_G0276_24_MK1_spongeandspongevirus_TAGCTT_L002_R1_001_(paired)_trimmed_(paired)_contig_1207	7	1	2	2.27438	7.1608
M_16_G0276_24_MK1_spongeandspongevirus_TAGCTT_L002_R1_001_(paired)_trimmed_(paired)_contig_13979	4	VIRSorter_M_16_G0276_24_MK1_spongeandspongevirus_TAGCTT_L002_R1_001_(paired)_trimmed_(paired)_contig_13979	4	1	1	3.68794
M_16_G0276_24_MK1_spongeandspongevirus_TAGCTT_L002_R1_001_(paired)_trimmed_(paired)_contig_1506	3	VIRSorter_M_16_G0276_24_MK1_spongeandspongevirus_TAGCTT_L002_R1_001_(paired)_trimmed_(paired)_contig_1506	3	1	1		2.4245
M_16_G0276_24_MK1_spongeandspongevirus_TAGCTT_L002_R1_001_(paired)_trimmed_(paired)_contig_26799	5	VIRSorter_M_16_G0276_24_MK1_spongeandspongevirus_TAGCTT_L002_R1_001_(paired)_trimmed_(paired)_contig_26799	5	1	5	4.60992
M_16_G0276_24_MK1_spongeandspongevirus_TAGCTT_L002_R1_001_(paired)_trimmed_(paired)_contig_2713	3	VIRSorter_M_16_G0276_24_MK1_spongeandspongevirus_TAGCTT_L002_R1_001_(paired)_trimmed_(paired)_contig_2713	3	1	3	2.76595
M_16_G0276_24_MK1_spongeandspongevirus_TAGCTT_L002_R1_001_(paired)_trimmed_(paired)_contig_28399	4	VIRSorter_M_16_G0276_24_MK1_spongeandspongevirus_TAGCTT_L002_R1_001_(paired)_trimmed_(paired)_contig_28399	4	1	1	2.20474
M_16_G0276_24_MK1_spongeandspongevirus_TAGCTT_L002_R1_001_(paired)_trimmed_(paired)_contig_3449	8	VIRSorter_M_16_G0276_24_MK1_spongeandspongevirus_TAGCTT_L002_R1_001_(paired)_trimmed_(paired)_contig_3449	8	1	1	2.01644
M_16_G0276_24_MK1_spongeandspongevirus_TAGCTT_L002_R1_001_(paired)_trimmed_(paired)_contig_3870	4	VIRSorter_M_16_G0276_24_MK1_spongeandspongevirus_TAGCTT_L002_R1_001_(paired)_trimmed_(paired)_contig_3870	4	1	3	2.20474
M_16_G0276_24_MK1_spongeandspongevirus_TAGCTT_L002_R1_001_(paired)_trimmed_(paired)_contig_4592	4	VIRSorter_M_16_G0276_24_MK1_spongeandspongevirus_TAGCTT_L002_R1_001_(paired)_trimmed_(paired)_contig_4592	4	1	2	3.68794
M_16_G0276_24_MK1_spongeandspongevirus_TAGCTT_L002_R1_001_(paired)_trimmed_(paired)_contig_53	7	VIRSorter_M_16_G0276_24_MK1_spongeandspongevirus_TAGCTT_L002_R1_001_(paired)_trimmed_(paired)_contig_53	7	1	2	3.3788	13.1841
M_16_G0276_24_MK1_spongeandspongevirus_TAGCTT_L002_R1_001_(paired)_trimmed_(paired)_contig_5438	7	VIRSorter_M_16_G0276_24_MK1_spongeandspongevirus_TAGCTT_L002_R1_001_(paired)_trimmed_(paired)_contig_5438	7	1	1	2.27438
M_16_G0276_24_MK1_spongeandspongevirus_TAGCTT_L002_R1_001_(paired)_trimmed_(paired)_contig_58334	5	VIRSorter_M_16_G0276_24_MK1_spongeandspongevirus_TAGCTT_L002_R1_001_(paired)_trimmed_(paired)_contig_58334	5	1	1	3.03267
M_16_G0276_24_MK1_spongeandspongevirus_TAGCTT_L002_R1_001_(paired)_trimmed_(paired)_contig_756	7	VIRSorter_M_16_G0276_24_MK1_spongeandspongevirus_TAGCTT_L002_R1_001_(paired)_trimmed_(paired)_contig_756	7	1	3	3.3788
M_16_G0276_24_MK1_spongeandspongevirus_TAGCTT_L002_R1_001_(paired)_trimmed_(paired)_contig_9417	4	VIRSorter_M_16_G0276_24_MK1_spongeandspongevirus_TAGCTT_L002_R1_001_(paired)_trimmed_(paired)_contig_9417	4	1	1		2.29983
M_16_G0276_24_MK1_spongeandspongevirus_TAGCTT_L002_R1_001_(paired)_trimmed_(paired)_contig_978	4	VIRSorter_M_16_G0276_24_MK1_spongeandspongevirus_TAGCTT_L002_R1_001_(paired)_trimmed_(paired)_contig_978	4	1	2	3.68794
## 2 - Complete phage contigs - category 2 (somewhat sure)
## Contig_id	Nb genes contigs	Fragment	Nb genes	Category	Nb phage hallmark genes	Phage gene enrichment sig	Non-Caudovirales phage gene enrichment sig	Pfam depletion sig	Uncharacterized enrichment sig	Strand switch depletion sig	Short genes enrichment sig
M_16_G0276_24_MK1_spongeandspongevirus_TAGCTT_L002_R1_001_(paired)_trimmed_(paired)_contig_1048	4	VIRSorter_M_16_G0276_24_MK1_spongeandspongevirus_TAGCTT_L002_R1_001_(paired)_trimmed_(paired)_contig_1048	4	2		3.68794
M_16_G0276_24_MK1_spongeandspongevirus_TAGCTT_L002_R1_001_(paired)_trimmed_(paired)_contig_10833	6	VIRSorter_M_16_G0276_24_MK1_spongeandspongevirus_TAGCTT_L002_R1_001_(paired)_trimmed_(paired)_contig_10833	6	2		2.59906
M_16_G0276_24_MK1_spongeandspongevirus_TAGCTT_L002_R1_001_(paired)_trimmed_(paired)_contig_11196	4	VIRSorter_M_16_G0276_24_MK1_spongeandspongevirus_TAGCTT_L002_R1_001_(paired)_trimmed_(paired)_contig_11196	4	2		2.20474
M_16_G0276_24_MK1_spongeandspongevirus_TAGCTT_L002_R1_001_(paired)_trimmed_(paired)_contig_11340	6	VIRSorter_M_16_G0276_24_MK1_spongeandspongevirus_TAGCTT_L002_R1_001_(paired)_trimmed_(paired)_contig_11340	6	2		2.59906
M_16_G0276_24_MK1_spongeandspongevirus_TAGCTT_L002_R1_001_(paired)_trimmed_(paired)_contig_11704	4	VIRSorter_M_16_G0276_24_MK1_spongeandspongevirus_TAGCTT_L002_R1_001_(paired)_trimmed_(paired)_contig_11704	4	2		2.20474
M_16_G0276_24_MK1_spongeandspongevirus_TAGCTT_L002_R1_001_(paired)_trimmed_(paired)_contig_12037	4	VIRSorter_M_16_G0276_24_MK1_spongeandspongevirus_TAGCTT_L002_R1_001_(paired)_trimmed_(paired)_contig_12037	4	2		3.68794
M_16_G0276_24_MK1_spongeandspongevirus_TAGCTT_L002_R1_001_(paired)_trimmed_(paired)_contig_1321	6	VIRSorter_M_16_G0276_24_MK1_spongeandspongevirus_TAGCTT_L002_R1_001_(paired)_trimmed_(paired)_contig_1321	6	2		3.8774
M_16_G0276_24_MK1_spongeandspongevirus_TAGCTT_L002_R1_001_(paired)_trimmed_(paired)_contig_1348	6	VIRSorter_M_16_G0276_24_MK1_spongeandspongevirus_TAGCTT_L002_R1_001_(paired)_trimmed_(paired)_contig_1348	6	2		3.8774
M_16_G0276_24_MK1_spongeandspongevirus_TAGCTT_L002_R1_001_(paired)_trimmed_(paired)_contig_1368	8	VIRSorter_M_16_G0276_24_MK1_spongeandspongevirus_TAGCTT_L002_R1_001_(paired)_trimmed_(paired)_contig_1368	8	2		2.01644
M_16_G0276_24_MK1_spongeandspongevirus_TAGCTT_L002_R1_001_(paired)_trimmed_(paired)_contig_14603	5	VIRSorter_M_16_G0276_24_MK1_spongeandspongevirus_TAGCTT_L002_R1_001_(paired)_trimmed_(paired)_contig_14603	5	2		4.60992
M_16_G0276_24_MK1_spongeandspongevirus_TAGCTT_L002_R1_001_(paired)_trimmed_(paired)_contig_14679	4	VIRSorter_M_16_G0276_24_MK1_spongeandspongevirus_TAGCTT_L002_R1_001_(paired)_trimmed_(paired)_contig_14679	4	2		2.20474
M_16_G0276_24_MK1_spongeandspongevirus_TAGCTT_L002_R1_001_(paired)_trimmed_(paired)_contig_14939	4	VIRSorter_M_16_G0276_24_MK1_spongeandspongevirus_TAGCTT_L002_R1_001_(paired)_trimmed_(paired)_contig_14939	4	2		2.20474
M_16_G0276_24_MK1_spongeandspongevirus_TAGCTT_L002_R1_001_(paired)_trimmed_(paired)_contig_15914	4	VIRSorter_M_16_G0276_24_MK1_spongeandspongevirus_TAGCTT_L002_R1_001_(paired)_trimmed_(paired)_contig_15914	4	2		3.68794
M_16_G0276_24_MK1_spongeandspongevirus_TAGCTT_L002_R1_001_(paired)_trimmed_(paired)_contig_16683	4	VIRSorter_M_16_G0276_24_MK1_spongeandspongevirus_TAGCTT_L002_R1_001_(paired)_trimmed_(paired)_contig_16683	4	2		2.20474
M_16_G0276_24_MK1_spongeandspongevirus_TAGCTT_L002_R1_001_(paired)_trimmed_(paired)_contig_17112	5	VIRSorter_M_16_G0276_24_MK1_spongeandspongevirus_TAGCTT_L002_R1_001_(paired)_trimmed_(paired)_contig_17112	5	2		3.03267
M_16_G0276_24_MK1_spongeandspongevirus_TAGCTT_L002_R1_001_(paired)_trimmed_(paired)_contig_18130	3	VIRSorter_M_16_G0276_24_MK1_spongeandspongevirus_TAGCTT_L002_R1_001_(paired)_trimmed_(paired)_contig_18130	3	2		2.76595
M_16_G0276_24_MK1_spongeandspongevirus_TAGCTT_L002_R1_001_(paired)_trimmed_(paired)_contig_1937	5	VIRSorter_M_16_G0276_24_MK1_spongeandspongevirus_TAGCTT_L002_R1_001_(paired)_trimmed_(paired)_contig_1937	5	2		3.03267
M_16_G0276_24_MK1_spongeandspongevirus_TAGCTT_L002_R1_001_(paired)_trimmed_(paired)_contig_19811	4	VIRSorter_M_16_G0276_24_MK1_spongeandspongevirus_TAGCTT_L002_R1_001_(paired)_trimmed_(paired)_contig_19811	4	2		2.20474
M_16_G0276_24_MK1_spongeandspongevirus_TAGCTT_L002_R1_001_(paired)_trimmed_(paired)_contig_19864	4	VIRSorter_M_16_G0276_24_MK1_spongeandspongevirus_TAGCTT_L002_R1_001_(paired)_trimmed_(paired)_contig_19864	4	2		3.68794
M_16_G0276_24_MK1_spongeandspongevirus_TAGCTT_L002_R1_001_(paired)_trimmed_(paired)_contig_21170	4	VIRSorter_M_16_G0276_24_MK1_spongeandspongevirus_TAGCTT_L002_R1_001_(paired)_trimmed_(paired)_contig_21170	4	2		2.20474
M_16_G0276_24_MK1_spongeandspongevirus_TAGCTT_L002_R1_001_(paired)_trimmed_(paired)_contig_23564	3	VIRSorter_M_16_G0276_24_MK1_spongeandspongevirus_TAGCTT_L002_R1_001_(paired)_trimmed_(paired)_contig_23564	3	2		2.76595
M_16_G0276_24_MK1_spongeandspongevirus_TAGCTT_L002_R1_001_(paired)_trimmed_(paired)_contig_2406	8	VIRSorter_M_16_G0276_24_MK1_spongeandspongevirus_TAGCTT_L002_R1_001_(paired)_trimmed_(paired)_contig_2406	8	2		2.01644
M_16_G0276_24_MK1_spongeandspongevirus_TAGCTT_L002_R1_001_(paired)_trimmed_(paired)_contig_25534	3	VIRSorter_M_16_G0276_24_MK1_spongeandspongevirus_TAGCTT_L002_R1_001_(paired)_trimmed_(paired)_contig_25534	3	2		2.76595
M_16_G0276_24_MK1_spongeandspongevirus_TAGCTT_L002_R1_001_(paired)_trimmed_(paired)_contig_25568	4	VIRSorter_M_16_G0276_24_MK1_spongeandspongevirus_TAGCTT_L002_R1_001_(paired)_trimmed_(paired)_contig_25568	4	2		2.20474
M_16_G0276_24_MK1_spongeandspongevirus_TAGCTT_L002_R1_001_(paired)_trimmed_(paired)_contig_266	8	VIRSorter_M_16_G0276_24_MK1_spongeandspongevirus_TAGCTT_L002_R1_001_(paired)_trimmed_(paired)_contig_266	8	2		2.01644
M_16_G0276_24_MK1_spongeandspongevirus_TAGCTT_L002_R1_001_(paired)_trimmed_(paired)_contig_27501	4	VIRSorter_M_16_G0276_24_MK1_spongeandspongevirus_TAGCTT_L002_R1_001_(paired)_trimmed_(paired)_contig_27501	4	2		2.20474
M_16_G0276_24_MK1_spongeandspongevirus_TAGCTT_L002_R1_001_(paired)_trimmed_(paired)_contig_2827	4	VIRSorter_M_16_G0276_24_MK1_spongeandspongevirus_TAGCTT_L002_R1_001_(paired)_trimmed_(paired)_contig_2827	4	2		3.68794
M_16_G0276_24_MK1_spongeandspongevirus_TAGCTT_L002_R1_001_(paired)_trimmed_(paired)_contig_28588	3	VIRSorter_M_16_G0276_24_MK1_spongeandspongevirus_TAGCTT_L002_R1_001_(paired)_trimmed_(paired)_contig_28588	3	2		2.76595
M_16_G0276_24_MK1_spongeandspongevirus_TAGCTT_L002_R1_001_(paired)_trimmed_(paired)_contig_29811	3	VIRSorter_M_16_G0276_24_MK1_spongeandspongevirus_TAGCTT_L002_R1_001_(paired)_trimmed_(paired)_contig_29811	3	2		2.76595
M_16_G0276_24_MK1_spongeandspongevirus_TAGCTT_L002_R1_001_(paired)_trimmed_(paired)_contig_32475	9	VIRSorter_M_16_G0276_24_MK1_spongeandspongevirus_TAGCTT_L002_R1_001_(paired)_trimmed_(paired)_contig_32475	9	2		8.29785
M_16_G0276_24_MK1_spongeandspongevirus_TAGCTT_L002_R1_001_(paired)_trimmed_(paired)_contig_33232	4	VIRSorter_M_16_G0276_24_MK1_spongeandspongevirus_TAGCTT_L002_R1_001_(paired)_trimmed_(paired)_contig_33232	4	2		2.20474
M_16_G0276_24_MK1_spongeandspongevirus_TAGCTT_L002_R1_001_(paired)_trimmed_(paired)_contig_3517	4	VIRSorter_M_16_G0276_24_MK1_spongeandspongevirus_TAGCTT_L002_R1_001_(paired)_trimmed_(paired)_contig_3517	4	2		2.20474
M_16_G0276_24_MK1_spongeandspongevirus_TAGCTT_L002_R1_001_(paired)_trimmed_(paired)_contig_3845	3	VIRSorter_M_16_G0276_24_MK1_spongeandspongevirus_TAGCTT_L002_R1_001_(paired)_trimmed_(paired)_contig_3845	3	2		2.76595
M_16_G0276_24_MK1_spongeandspongevirus_TAGCTT_L002_R1_001_(paired)_trimmed_(paired)_contig_3846	4	VIRSorter_M_16_G0276_24_MK1_spongeandspongevirus_TAGCTT_L002_R1_001_(paired)_trimmed_(paired)_contig_3846	4	2		2.20474
M_16_G0276_24_MK1_spongeandspongevirus_TAGCTT_L002_R1_001_(paired)_trimmed_(paired)_contig_39307	3	VIRSorter_M_16_G0276_24_MK1_spongeandspongevirus_TAGCTT_L002_R1_001_(paired)_trimmed_(paired)_contig_39307	3	2		2.76595
M_16_G0276_24_MK1_spongeandspongevirus_TAGCTT_L002_R1_001_(paired)_trimmed_(paired)_contig_3944	4	VIRSorter_M_16_G0276_24_MK1_spongeandspongevirus_TAGCTT_L002_R1_001_(paired)_trimmed_(paired)_contig_3944	4	2		2.20474
M_16_G0276_24_MK1_spongeandspongevirus_TAGCTT_L002_R1_001_(paired)_trimmed_(paired)_contig_4043	12	VIRSorter_M_16_G0276_24_MK1_spongeandspongevirus_TAGCTT_L002_R1_001_(paired)_trimmed_(paired)_contig_4043	12	2		gene_3-gene_12:8.44168690049563
M_16_G0276_24_MK1_spongeandspongevirus_TAGCTT_L002_R1_001_(paired)_trimmed_(paired)_contig_4122	4	VIRSorter_M_16_G0276_24_MK1_spongeandspongevirus_TAGCTT_L002_R1_001_(paired)_trimmed_(paired)_contig_4122	4	2		2.20474
M_16_G0276_24_MK1_spongeandspongevirus_TAGCTT_L002_R1_001_(paired)_trimmed_(paired)_contig_4148	3	VIRSorter_M_16_G0276_24_MK1_spongeandspongevirus_TAGCTT_L002_R1_001_(paired)_trimmed_(paired)_contig_4148	3	2		2.76595
M_16_G0276_24_MK1_spongeandspongevirus_TAGCTT_L002_R1_001_(paired)_trimmed_(paired)_contig_439	4	VIRSorter_M_16_G0276_24_MK1_spongeandspongevirus_TAGCTT_L002_R1_001_(paired)_trimmed_(paired)_contig_439	4	2		3.68794
M_16_G0276_24_MK1_spongeandspongevirus_TAGCTT_L002_R1_001_(paired)_trimmed_(paired)_contig_4408	4	VIRSorter_M_16_G0276_24_MK1_spongeandspongevirus_TAGCTT_L002_R1_001_(paired)_trimmed_(paired)_contig_4408	4	2		2.20474
M_16_G0276_24_MK1_spongeandspongevirus_TAGCTT_L002_R1_001_(paired)_trimmed_(paired)_contig_4465	4	VIRSorter_M_16_G0276_24_MK1_spongeandspongevirus_TAGCTT_L002_R1_001_(paired)_trimmed_(paired)_contig_4465	4	2		3.68794
M_16_G0276_24_MK1_spongeandspongevirus_TAGCTT_L002_R1_001_(paired)_trimmed_(paired)_contig_47295	3	VIRSorter_M_16_G0276_24_MK1_spongeandspongevirus_TAGCTT_L002_R1_001_(paired)_trimmed_(paired)_contig_47295	3	2		2.76595
M_16_G0276_24_MK1_spongeandspongevirus_TAGCTT_L002_R1_001_(paired)_trimmed_(paired)_contig_474	8	VIRSorter_M_16_G0276_24_MK1_spongeandspongevirus_TAGCTT_L002_R1_001_(paired)_trimmed_(paired)_contig_474	8	2		2.01644
M_16_G0276_24_MK1_spongeandspongevirus_TAGCTT_L002_R1_001_(paired)_trimmed_(paired)_contig_4940	3	VIRSorter_M_16_G0276_24_MK1_spongeandspongevirus_TAGCTT_L002_R1_001_(paired)_trimmed_(paired)_contig_4940	3	2		2.76595
M_16_G0276_24_MK1_spongeandspongevirus_TAGCTT_L002_R1_001_(paired)_trimmed_(paired)_contig_495	10	VIRSorter_M_16_G0276_24_MK1_spongeandspongevirus_TAGCTT_L002_R1_001_(paired)_trimmed_(paired)_contig_495	10	2			4.15185
M_16_G0276_24_MK1_spongeandspongevirus_TAGCTT_L002_R1_001_(paired)_trimmed_(paired)_contig_49595	4	VIRSorter_M_16_G0276_24_MK1_spongeandspongevirus_TAGCTT_L002_R1_001_(paired)_trimmed_(paired)_contig_49595	4	2		2.20474
M_16_G0276_24_MK1_spongeandspongevirus_TAGCTT_L002_R1_001_(paired)_trimmed_(paired)_contig_51513	5	VIRSorter_M_16_G0276_24_MK1_spongeandspongevirus_TAGCTT_L002_R1_001_(paired)_trimmed_(paired)_contig_51513	5	2		4.60992
M_16_G0276_24_MK1_spongeandspongevirus_TAGCTT_L002_R1_001_(paired)_trimmed_(paired)_contig_550	6	VIRSorter_M_16_G0276_24_MK1_spongeandspongevirus_TAGCTT_L002_R1_001_(paired)_trimmed_(paired)_contig_550	6	2		2.59906
M_16_G0276_24_MK1_spongeandspongevirus_TAGCTT_L002_R1_001_(paired)_trimmed_(paired)_contig_5553	4	VIRSorter_M_16_G0276_24_MK1_spongeandspongevirus_TAGCTT_L002_R1_001_(paired)_trimmed_(paired)_contig_5553	4	2		3.68794
M_16_G0276_24_MK1_spongeandspongevirus_TAGCTT_L002_R1_001_(paired)_trimmed_(paired)_contig_58986	3	VIRSorter_M_16_G0276_24_MK1_spongeandspongevirus_TAGCTT_L002_R1_001_(paired)_trimmed_(paired)_contig_58986	3	2		2.76595
M_16_G0276_24_MK1_spongeandspongevirus_TAGCTT_L002_R1_001_(paired)_trimmed_(paired)_contig_6086	7	VIRSorter_M_16_G0276_24_MK1_spongeandspongevirus_TAGCTT_L002_R1_001_(paired)_trimmed_(paired)_contig_6086	7	2		3.3788
M_16_G0276_24_MK1_spongeandspongevirus_TAGCTT_L002_R1_001_(paired)_trimmed_(paired)_contig_6112	7	VIRSorter_M_16_G0276_24_MK1_spongeandspongevirus_TAGCTT_L002_R1_001_(paired)_trimmed_(paired)_contig_6112	7	2		2.27438
M_16_G0276_24_MK1_spongeandspongevirus_TAGCTT_L002_R1_001_(paired)_trimmed_(paired)_contig_63817	3	VIRSorter_M_16_G0276_24_MK1_spongeandspongevirus_TAGCTT_L002_R1_001_(paired)_trimmed_(paired)_contig_63817	3	2		2.76595
M_16_G0276_24_MK1_spongeandspongevirus_TAGCTT_L002_R1_001_(paired)_trimmed_(paired)_contig_6895	4	VIRSorter_M_16_G0276_24_MK1_spongeandspongevirus_TAGCTT_L002_R1_001_(paired)_trimmed_(paired)_contig_6895	4	2		3.68794
M_16_G0276_24_MK1_spongeandspongevirus_TAGCTT_L002_R1_001_(paired)_trimmed_(paired)_contig_6896	5	VIRSorter_M_16_G0276_24_MK1_spongeandspongevirus_TAGCTT_L002_R1_001_(paired)_trimmed_(paired)_contig_6896	5	2		3.03267
M_16_G0276_24_MK1_spongeandspongevirus_TAGCTT_L002_R1_001_(paired)_trimmed_(paired)_contig_7431	5	VIRSorter_M_16_G0276_24_MK1_spongeandspongevirus_TAGCTT_L002_R1_001_(paired)_trimmed_(paired)_contig_7431	5	2		4.60992
M_16_G0276_24_MK1_spongeandspongevirus_TAGCTT_L002_R1_001_(paired)_trimmed_(paired)_contig_753	5	VIRSorter_M_16_G0276_24_MK1_spongeandspongevirus_TAGCTT_L002_R1_001_(paired)_trimmed_(paired)_contig_753	5	2		4.60992
M_16_G0276_24_MK1_spongeandspongevirus_TAGCTT_L002_R1_001_(paired)_trimmed_(paired)_contig_7617	4	VIRSorter_M_16_G0276_24_MK1_spongeandspongevirus_TAGCTT_L002_R1_001_(paired)_trimmed_(paired)_contig_7617	4	2		3.68794
M_16_G0276_24_MK1_spongeandspongevirus_TAGCTT_L002_R1_001_(paired)_trimmed_(paired)_contig_82100	3	VIRSorter_M_16_G0276_24_MK1_spongeandspongevirus_TAGCTT_L002_R1_001_(paired)_trimmed_(paired)_contig_82100	3	2		2.76595
M_16_G0276_24_MK1_spongeandspongevirus_TAGCTT_L002_R1_001_(paired)_trimmed_(paired)_contig_873	10	VIRSorter_M_16_G0276_24_MK1_spongeandspongevirus_TAGCTT_L002_R1_001_(paired)_trimmed_(paired)_contig_873	10	2		4.51854
M_16_G0276_24_MK1_spongeandspongevirus_TAGCTT_L002_R1_001_(paired)_trimmed_(paired)_contig_8828	3	VIRSorter_M_16_G0276_24_MK1_spongeandspongevirus_TAGCTT_L002_R1_001_(paired)_trimmed_(paired)_contig_8828	3	2		2.76595
M_16_G0276_24_MK1_spongeandspongevirus_TAGCTT_L002_R1_001_(paired)_trimmed_(paired)_contig_8860	5	VIRSorter_M_16_G0276_24_MK1_spongeandspongevirus_TAGCTT_L002_R1_001_(paired)_trimmed_(paired)_contig_8860	5	2		3.03267
M_16_G0276_24_MK1_spongeandspongevirus_TAGCTT_L002_R1_001_(paired)_trimmed_(paired)_contig_890	4	VIRSorter_M_16_G0276_24_MK1_spongeandspongevirus_TAGCTT_L002_R1_001_(paired)_trimmed_(paired)_contig_890	4	2		2.20474
M_16_G0276_24_MK1_spongeandspongevirus_TAGCTT_L002_R1_001_(paired)_trimmed_(paired)_contig_933	11	VIRSorter_M_16_G0276_24_MK1_spongeandspongevirus_TAGCTT_L002_R1_001_(paired)_trimmed_(paired)_contig_933	11	2		gene_2-gene_11:2.91986354362411
M_16_G0276_24_MK1_spongeandspongevirus_TAGCTT_L002_R1_001_(paired)_trimmed_(paired)_contig_9409	3	VIRSorter_M_16_G0276_24_MK1_spongeandspongevirus_TAGCTT_L002_R1_001_(paired)_trimmed_(paired)_contig_9409	3	2		2.76595
M_16_G0276_24_MK1_spongeandspongevirus_TAGCTT_L002_R1_001_(paired)_trimmed_(paired)_contig_973	16	VIRSorter_M_16_G0276_24_MK1_spongeandspongevirus_TAGCTT_L002_R1_001_(paired)_trimmed_(paired)_contig_973	16	2	2	gene_2-gene_15:2.74305986838734
M_16_G0276_24_MK1_spongeandspongevirus_TAGCTT_L002_R1_001_(paired)_trimmed_(paired)_contig_9799	3	VIRSorter_M_16_G0276_24_MK1_spongeandspongevirus_TAGCTT_L002_R1_001_(paired)_trimmed_(paired)_contig_9799	3	2		2.76595
## 3 - Complete phage contigs - category 3 (not so sure)
## Contig_id	Nb genes contigs	Fragment	Nb genes	Category	Nb phage hallmark genes	Phage gene enrichment sig	Non-Caudovirales phage gene enrichment sig	Pfam depletion sig	Uncharacterized enrichment sig	Strand switch depletion sig	Short genes enrichment sig
## 4 - Prophages - category 1 (sure)
## Contig_id	Nb genes contigs	Fragment	Nb genes	Category	Nb phage hallmark genes	Phage gene enrichment sig	Non-Caudovirales phage gene enrichment sig	Pfam depletion sig	Uncharacterized enrichment sig	Strand switch depletion sig	Short genes enrichment sig
## 5 - Prophages - category 2 (somewhat sure)
## Contig_id	Nb genes contigs	Fragment	Nb genes	Category	Nb phage hallmark genes	Phage gene enrichment sig	Non-Caudovirales phage gene enrichment sig	Pfam depletion sig	Uncharacterized enrichment sig	Strand switch depletion sig	Short genes enrichment sig
M_16_G0276_24_MK1_spongeandspongevirus_TAGCTT_L002_R1_001_(paired)_trimmed_(paired)_contig_1971	19	VIRSorter_M_16_G0276_24_MK1_spongeandspongevirus_TAGCTT_L002_R1_001_(paired)_trimmed_(paired)_contig_1971-gene_10-gene_19	10	2		gene_10-gene_19:2.77817949069249
## 6 - Prophages - category 3 (not so sure)
## Contig_id	Nb genes contigs	Fragment	Nb genes	Category	Nb phage hallmark genes	Phage gene enrichment sig	Non-Caudovirales phage gene enrichment sig	Pfam depletion sig	Uncharacterized enrichment sig	Strand switch depletion sig	Short genes enrichment sig
## 1 - Complete phage contigs - category 1 (sure)
## Contig_id	Nb genes contigs	Fragment	Nb genes	Category	Nb phage hallmark genes	Phage gene enrichment sig	Non-Caudovirales phage gene enrichment sig	Pfam depletion sig	Uncharacterized enrichment sig	Strand switch depletion sig	Short genes enrichment sig
M_16_G0277_2_MK1_spongeandspongevirus_GGCTAC_L002_R1_001_(paired)_trimmed_(paired)_contig_189-circular	5	VIRSorter_M_16_G0277_2_MK1_spongeandspongevirus_GGCTAC_L002_R1_001_(paired)_trimmed_(paired)_contig_189-circular	5	1	3	3.37133	9.59017
M_16_G0277_2_MK1_spongeandspongevirus_GGCTAC_L002_R1_001_(paired)_trimmed_(paired)_contig_2427	4	VIRSorter_M_16_G0277_2_MK1_spongeandspongevirus_GGCTAC_L002_R1_001_(paired)_trimmed_(paired)_contig_2427	4	1	1	2.45723
M_16_G0277_2_MK1_spongeandspongevirus_GGCTAC_L002_R1_001_(paired)_trimmed_(paired)_contig_3100	4	VIRSorter_M_16_G0277_2_MK1_spongeandspongevirus_GGCTAC_L002_R1_001_(paired)_trimmed_(paired)_contig_3100	4	1	1	2.45723
M_16_G0277_2_MK1_spongeandspongevirus_GGCTAC_L002_R1_001_(paired)_trimmed_(paired)_contig_3108	4	VIRSorter_M_16_G0277_2_MK1_spongeandspongevirus_GGCTAC_L002_R1_001_(paired)_trimmed_(paired)_contig_3108	4	1	1	2.45723
M_16_G0277_2_MK1_spongeandspongevirus_GGCTAC_L002_R1_001_(paired)_trimmed_(paired)_contig_504	6	VIRSorter_M_16_G0277_2_MK1_spongeandspongevirus_GGCTAC_L002_R1_001_(paired)_trimmed_(paired)_contig_504	6	1	3	2.92954
M_16_G0277_2_MK1_spongeandspongevirus_GGCTAC_L002_R1_001_(paired)_trimmed_(paired)_contig_64	7	VIRSorter_M_16_G0277_2_MK1_spongeandspongevirus_GGCTAC_L002_R1_001_(paired)_trimmed_(paired)_contig_64	7	1	2	5.24527	14.5882
M_16_G0277_2_MK1_spongeandspongevirus_GGCTAC_L002_R1_001_(paired)_trimmed_(paired)_contig_89	11	VIRSorter_M_16_G0277_2_MK1_spongeandspongevirus_GGCTAC_L002_R1_001_(paired)_trimmed_(paired)_contig_89	11	1	5	5.49369
## 2 - Complete phage contigs - category 2 (somewhat sure)
## Contig_id	Nb genes contigs	Fragment	Nb genes	Category	Nb phage hallmark genes	Phage gene enrichment sig	Non-Caudovirales phage gene enrichment sig	Pfam depletion sig	Uncharacterized enrichment sig	Strand switch depletion sig	Short genes enrichment sig
M_16_G0277_2_MK1_spongeandspongevirus_GGCTAC_L002_R1_001_(paired)_trimmed_(paired)_contig_11977	3	VIRSorter_M_16_G0277_2_MK1_spongeandspongevirus_GGCTAC_L002_R1_001_(paired)_trimmed_(paired)_contig_11977	3	2		3.02613
M_16_G0277_2_MK1_spongeandspongevirus_GGCTAC_L002_R1_001_(paired)_trimmed_(paired)_contig_1230	2	VIRSorter_M_16_G0277_2_MK1_spongeandspongevirus_GGCTAC_L002_R1_001_(paired)_trimmed_(paired)_contig_1230	2	2		2.01742
M_16_G0277_2_MK1_spongeandspongevirus_GGCTAC_L002_R1_001_(paired)_trimmed_(paired)_contig_14574	3	VIRSorter_M_16_G0277_2_MK1_spongeandspongevirus_GGCTAC_L002_R1_001_(paired)_trimmed_(paired)_contig_14574	3	2		3.02613
M_16_G0277_2_MK1_spongeandspongevirus_GGCTAC_L002_R1_001_(paired)_trimmed_(paired)_contig_1622	4	VIRSorter_M_16_G0277_2_MK1_spongeandspongevirus_GGCTAC_L002_R1_001_(paired)_trimmed_(paired)_contig_1622	4	2		2.45723
M_16_G0277_2_MK1_spongeandspongevirus_GGCTAC_L002_R1_001_(paired)_trimmed_(paired)_contig_17734	4	VIRSorter_M_16_G0277_2_MK1_spongeandspongevirus_GGCTAC_L002_R1_001_(paired)_trimmed_(paired)_contig_17734	4	2		4.03484
M_16_G0277_2_MK1_spongeandspongevirus_GGCTAC_L002_R1_001_(paired)_trimmed_(paired)_contig_2754	3	VIRSorter_M_16_G0277_2_MK1_spongeandspongevirus_GGCTAC_L002_R1_001_(paired)_trimmed_(paired)_contig_2754	3	2		3.02613
M_16_G0277_2_MK1_spongeandspongevirus_GGCTAC_L002_R1_001_(paired)_trimmed_(paired)_contig_3530	2	VIRSorter_M_16_G0277_2_MK1_spongeandspongevirus_GGCTAC_L002_R1_001_(paired)_trimmed_(paired)_contig_3530	2	2		2.01742
M_16_G0277_2_MK1_spongeandspongevirus_GGCTAC_L002_R1_001_(paired)_trimmed_(paired)_contig_372	13	VIRSorter_M_16_G0277_2_MK1_spongeandspongevirus_GGCTAC_L002_R1_001_(paired)_trimmed_(paired)_contig_372	13	2	3	gene_1-gene_12:2.31408173557339
M_16_G0277_2_MK1_spongeandspongevirus_GGCTAC_L002_R1_001_(paired)_trimmed_(paired)_contig_403	7	VIRSorter_M_16_G0277_2_MK1_spongeandspongevirus_GGCTAC_L002_R1_001_(paired)_trimmed_(paired)_contig_403	7	2		2.59676
M_16_G0277_2_MK1_spongeandspongevirus_GGCTAC_L002_R1_001_(paired)_trimmed_(paired)_contig_4117	3	VIRSorter_M_16_G0277_2_MK1_spongeandspongevirus_GGCTAC_L002_R1_001_(paired)_trimmed_(paired)_contig_4117	3	2		3.02613
M_16_G0277_2_MK1_spongeandspongevirus_GGCTAC_L002_R1_001_(paired)_trimmed_(paired)_contig_415	9	VIRSorter_M_16_G0277_2_MK1_spongeandspongevirus_GGCTAC_L002_R1_001_(paired)_trimmed_(paired)_contig_415	9	2		4.24208
M_16_G0277_2_MK1_spongeandspongevirus_GGCTAC_L002_R1_001_(paired)_trimmed_(paired)_contig_452	9	VIRSorter_M_16_G0277_2_MK1_spongeandspongevirus_GGCTAC_L002_R1_001_(paired)_trimmed_(paired)_contig_452	9	2		2.11045
M_16_G0277_2_MK1_spongeandspongevirus_GGCTAC_L002_R1_001_(paired)_trimmed_(paired)_contig_5162	3	VIRSorter_M_16_G0277_2_MK1_spongeandspongevirus_GGCTAC_L002_R1_001_(paired)_trimmed_(paired)_contig_5162	3	2		3.02613
M_16_G0277_2_MK1_spongeandspongevirus_GGCTAC_L002_R1_001_(paired)_trimmed_(paired)_contig_55	72	VIRSorter_M_16_G0277_2_MK1_spongeandspongevirus_GGCTAC_L002_R1_001_(paired)_trimmed_(paired)_contig_55	72	2	1			5.64435
M_16_G0277_2_MK1_spongeandspongevirus_GGCTAC_L002_R1_001_(paired)_trimmed_(paired)_contig_589	4	VIRSorter_M_16_G0277_2_MK1_spongeandspongevirus_GGCTAC_L002_R1_001_(paired)_trimmed_(paired)_contig_589	4	2		2.45723
M_16_G0277_2_MK1_spongeandspongevirus_GGCTAC_L002_R1_001_(paired)_trimmed_(paired)_contig_642	11	VIRSorter_M_16_G0277_2_MK1_spongeandspongevirus_GGCTAC_L002_R1_001_(paired)_trimmed_(paired)_contig_642	11	2			gene_1-gene_10:3.01997406128819
## 3 - Complete phage contigs - category 3 (not so sure)
## Contig_id	Nb genes contigs	Fragment	Nb genes	Category	Nb phage hallmark genes	Phage gene enrichment sig	Non-Caudovirales phage gene enrichment sig	Pfam depletion sig	Uncharacterized enrichment sig	Strand switch depletion sig	Short genes enrichment sig
## 4 - Prophages - category 1 (sure)
## Contig_id	Nb genes contigs	Fragment	Nb genes	Category	Nb phage hallmark genes	Phage gene enrichment sig	Non-Caudovirales phage gene enrichment sig	Pfam depletion sig	Uncharacterized enrichment sig	Strand switch depletion sig	Short genes enrichment sig
## 5 - Prophages - category 2 (somewhat sure)
## Contig_id	Nb genes contigs	Fragment	Nb genes	Category	Nb phage hallmark genes	Phage gene enrichment sig	Non-Caudovirales phage gene enrichment sig	Pfam depletion sig	Uncharacterized enrichment sig	Strand switch depletion sig	Short genes enrichment sig
## 6 - Prophages - category 3 (not so sure)
## Contig_id	Nb genes contigs	Fragment	Nb genes	Category	Nb phage hallmark genes	Phage gene enrichment sig	Non-Caudovirales phage gene enrichment sig	Pfam depletion sig	Uncharacterized enrichment sig	Strand switch depletion sig	Short genes enrichment sig
## 1 - Complete phage contigs - category 1 (sure)
## Contig_id	Nb genes contigs	Fragment	Nb genes	Category	Nb phage hallmark genes	Phage gene enrichment sig	Non-Caudovirales phage gene enrichment sig	Pfam depletion sig	Uncharacterized enrichment sig	Strand switch depletion sig	Short genes enrichment sig
GBR_CAR_39_combined_R1_(paired)_trimmed_(paired)_contig_2875	5	VIRSorter_GBR_CAR_39_combined_R1_(paired)_trimmed_(paired)_contig_2875	5	1	1		3.87111
GBR_CAR_39_combined_R1_(paired)_trimmed_(paired)_contig_304	4	VIRSorter_GBR_CAR_39_combined_R1_(paired)_trimmed_(paired)_contig_304	4	1	2	2.08174
GBR_CAR_39_combined_R1_(paired)_trimmed_(paired)_contig_3177	7	VIRSorter_GBR_CAR_39_combined_R1_(paired)_trimmed_(paired)_contig_3177	7	1	1	3.17635
GBR_CAR_39_combined_R1_(paired)_trimmed_(paired)_contig_409	7	VIRSorter_GBR_CAR_39_combined_R1_(paired)_trimmed_(paired)_contig_409	7	1	2		5.7626
GBR_CAR_39_combined_R1_(paired)_trimmed_(paired)_contig_5488	6	VIRSorter_GBR_CAR_39_combined_R1_(paired)_trimmed_(paired)_contig_5488	6	1	1	2.43862
GBR_CAR_39_combined_R1_(paired)_trimmed_(paired)_contig_865	6	VIRSorter_GBR_CAR_39_combined_R1_(paired)_trimmed_(paired)_contig_865	6	1	3	2.43862
GBR_CAR_39_combined_R1_(paired)_trimmed_(paired)_contig_93	7	VIRSorter_GBR_CAR_39_combined_R1_(paired)_trimmed_(paired)_contig_93	7	1	3	4.48411	13.76
## 2 - Complete phage contigs - category 2 (somewhat sure)
## Contig_id	Nb genes contigs	Fragment	Nb genes	Category	Nb phage hallmark genes	Phage gene enrichment sig	Non-Caudovirales phage gene enrichment sig	Pfam depletion sig	Uncharacterized enrichment sig	Strand switch depletion sig	Short genes enrichment sig
GBR_CAR_39_combined_R1_(paired)_trimmed_(paired)_contig_10226	4	VIRSorter_GBR_CAR_39_combined_R1_(paired)_trimmed_(paired)_contig_10226	4	2		3.51805
GBR_CAR_39_combined_R1_(paired)_trimmed_(paired)_contig_10358	3	VIRSorter_GBR_CAR_39_combined_R1_(paired)_trimmed_(paired)_contig_10358	3	2		2.63854
GBR_CAR_39_combined_R1_(paired)_trimmed_(paired)_contig_12004	3	VIRSorter_GBR_CAR_39_combined_R1_(paired)_trimmed_(paired)_contig_12004	3	2		2.63854
GBR_CAR_39_combined_R1_(paired)_trimmed_(paired)_contig_13353	4	VIRSorter_GBR_CAR_39_combined_R1_(paired)_trimmed_(paired)_contig_13353	4	2		2.08174
GBR_CAR_39_combined_R1_(paired)_trimmed_(paired)_contig_1983	6	VIRSorter_GBR_CAR_39_combined_R1_(paired)_trimmed_(paired)_contig_1983	6	2		5.27707
GBR_CAR_39_combined_R1_(paired)_trimmed_(paired)_contig_5030	4	VIRSorter_GBR_CAR_39_combined_R1_(paired)_trimmed_(paired)_contig_5030	4	2		2.08174
GBR_CAR_39_combined_R1_(paired)_trimmed_(paired)_contig_60	6	VIRSorter_GBR_CAR_39_combined_R1_(paired)_trimmed_(paired)_contig_60	6	2		3.67001
GBR_CAR_39_combined_R1_(paired)_trimmed_(paired)_contig_706	4	VIRSorter_GBR_CAR_39_combined_R1_(paired)_trimmed_(paired)_contig_706	4	2		2.08174
## 3 - Complete phage contigs - category 3 (not so sure)
## Contig_id	Nb genes contigs	Fragment	Nb genes	Category	Nb phage hallmark genes	Phage gene enrichment sig	Non-Caudovirales phage gene enrichment sig	Pfam depletion sig	Uncharacterized enrichment sig	Strand switch depletion sig	Short genes enrichment sig
## 4 - Prophages - category 1 (sure)
## Contig_id	Nb genes contigs	Fragment	Nb genes	Category	Nb phage hallmark genes	Phage gene enrichment sig	Non-Caudovirales phage gene enrichment sig	Pfam depletion sig	Uncharacterized enrichment sig	Strand switch depletion sig	Short genes enrichment sig
## 5 - Prophages - category 2 (somewhat sure)
## Contig_id	Nb genes contigs	Fragment	Nb genes	Category	Nb phage hallmark genes	Phage gene enrichment sig	Non-Caudovirales phage gene enrichment sig	Pfam depletion sig	Uncharacterized enrichment sig	Strand switch depletion sig	Short genes enrichment sig
## 6 - Prophages - category 3 (not so sure)
## Contig_id	Nb genes contigs	Fragment	Nb genes	Category	Nb phage hallmark genes	Phage gene enrichment sig	Non-Caudovirales phage gene enrichment sig	Pfam depletion sig	Uncharacterized enrichment sig	Strand switch depletion sig	Short genes enrichment sig
## 1 - Complete phage contigs - category 1 (sure)
## Contig_id	Nb genes contigs	Fragment	Nb genes	Category	Nb phage hallmark genes	Phage gene enrichment sig	Non-Caudovirales phage gene enrichment sig	Pfam depletion sig	Uncharacterized enrichment sig	Strand switch depletion sig	Short genes enrichment sig
M_16_G0273_35_MK1_spongeandspongevirus_CAGATC_L002_R1_001_(paired)_trimmed_(paired)_contig_1003	7	VIRSorter_M_16_G0273_35_MK1_spongeandspongevirus_CAGATC_L002_R1_001_(paired)_trimmed_(paired)_contig_1003	7	1	3	2.11487
M_16_G0273_35_MK1_spongeandspongevirus_CAGATC_L002_R1_001_(paired)_trimmed_(paired)_contig_11224	7	VIRSorter_M_16_G0273_35_MK1_spongeandspongevirus_CAGATC_L002_R1_001_(paired)_trimmed_(paired)_contig_11224	7	1	2	2.11487
M_16_G0273_35_MK1_spongeandspongevirus_CAGATC_L002_R1_001_(paired)_trimmed_(paired)_contig_1123	6	VIRSorter_M_16_G0273_35_MK1_spongeandspongevirus_CAGATC_L002_R1_001_(paired)_trimmed_(paired)_contig_1123	6	1	1	2.43478
M_16_G0273_35_MK1_spongeandspongevirus_CAGATC_L002_R1_001_(paired)_trimmed_(paired)_contig_11814	4	VIRSorter_M_16_G0273_35_MK1_spongeandspongevirus_CAGATC_L002_R1_001_(paired)_trimmed_(paired)_contig_11814	4	1	1	2.07879
M_16_G0273_35_MK1_spongeandspongevirus_CAGATC_L002_R1_001_(paired)_trimmed_(paired)_contig_140	7	VIRSorter_M_16_G0273_35_MK1_spongeandspongevirus_CAGATC_L002_R1_001_(paired)_trimmed_(paired)_contig_140	7	1	2	4.47812	12.867
M_16_G0273_35_MK1_spongeandspongevirus_CAGATC_L002_R1_001_(paired)_trimmed_(paired)_contig_152	6	VIRSorter_M_16_G0273_35_MK1_spongeandspongevirus_CAGATC_L002_R1_001_(paired)_trimmed_(paired)_contig_152	6	1	2		5.55914
M_16_G0273_35_MK1_spongeandspongevirus_CAGATC_L002_R1_001_(paired)_trimmed_(paired)_contig_1591	4	VIRSorter_M_16_G0273_35_MK1_spongeandspongevirus_CAGATC_L002_R1_001_(paired)_trimmed_(paired)_contig_1591	4	1	1	2.07879
M_16_G0273_35_MK1_spongeandspongevirus_CAGATC_L002_R1_001_(paired)_trimmed_(paired)_contig_1761	3	VIRSorter_M_16_G0273_35_MK1_spongeandspongevirus_CAGATC_L002_R1_001_(paired)_trimmed_(paired)_contig_1761	3	1	3	2.63548
M_16_G0273_35_MK1_spongeandspongevirus_CAGATC_L002_R1_001_(paired)_trimmed_(paired)_contig_2942	4	VIRSorter_M_16_G0273_35_MK1_spongeandspongevirus_CAGATC_L002_R1_001_(paired)_trimmed_(paired)_contig_2942	4	1	1	2.07879
M_16_G0273_35_MK1_spongeandspongevirus_CAGATC_L002_R1_001_(paired)_trimmed_(paired)_contig_376	19	VIRSorter_M_16_G0273_35_MK1_spongeandspongevirus_CAGATC_L002_R1_001_(paired)_trimmed_(paired)_contig_376	19	1	3	8.07844
M_16_G0273_35_MK1_spongeandspongevirus_CAGATC_L002_R1_001_(paired)_trimmed_(paired)_contig_4326	4	VIRSorter_M_16_G0273_35_MK1_spongeandspongevirus_CAGATC_L002_R1_001_(paired)_trimmed_(paired)_contig_4326	4	1	1	2.07879
M_16_G0273_35_MK1_spongeandspongevirus_CAGATC_L002_R1_001_(paired)_trimmed_(paired)_contig_46	9	VIRSorter_M_16_G0273_35_MK1_spongeandspongevirus_CAGATC_L002_R1_001_(paired)_trimmed_(paired)_contig_46	9	1	1		4.94097
M_16_G0273_35_MK1_spongeandspongevirus_CAGATC_L002_R1_001_(paired)_trimmed_(paired)_contig_6062	4	VIRSorter_M_16_G0273_35_MK1_spongeandspongevirus_CAGATC_L002_R1_001_(paired)_trimmed_(paired)_contig_6062	4	1	2	2.07879
M_16_G0273_35_MK1_spongeandspongevirus_CAGATC_L002_R1_001_(paired)_trimmed_(paired)_contig_6192	9	VIRSorter_M_16_G0273_35_MK1_spongeandspongevirus_CAGATC_L002_R1_001_(paired)_trimmed_(paired)_contig_6192	9	1	1		3.02428
M_16_G0273_35_MK1_spongeandspongevirus_CAGATC_L002_R1_001_(paired)_trimmed_(paired)_contig_7158	8	VIRSorter_M_16_G0273_35_MK1_spongeandspongevirus_CAGATC_L002_R1_001_(paired)_trimmed_(paired)_contig_7158	8	1	2		5.11537
## 2 - Complete phage contigs - category 2 (somewhat sure)
## Contig_id	Nb genes contigs	Fragment	Nb genes	Category	Nb phage hallmark genes	Phage gene enrichment sig	Non-Caudovirales phage gene enrichment sig	Pfam depletion sig	Uncharacterized enrichment sig	Strand switch depletion sig	Short genes enrichment sig
M_16_G0273_35_MK1_spongeandspongevirus_CAGATC_L002_R1_001_(paired)_trimmed_(paired)_contig_10509	4	VIRSorter_M_16_G0273_35_MK1_spongeandspongevirus_CAGATC_L002_R1_001_(paired)_trimmed_(paired)_contig_10509	4	2		2.07879
M_16_G0273_35_MK1_spongeandspongevirus_CAGATC_L002_R1_001_(paired)_trimmed_(paired)_contig_1071	6	VIRSorter_M_16_G0273_35_MK1_spongeandspongevirus_CAGATC_L002_R1_001_(paired)_trimmed_(paired)_contig_1071	6	2		3.66503
M_16_G0273_35_MK1_spongeandspongevirus_CAGATC_L002_R1_001_(paired)_trimmed_(paired)_contig_1143	4	VIRSorter_M_16_G0273_35_MK1_spongeandspongevirus_CAGATC_L002_R1_001_(paired)_trimmed_(paired)_contig_1143	4	2		2.07879
M_16_G0273_35_MK1_spongeandspongevirus_CAGATC_L002_R1_001_(paired)_trimmed_(paired)_contig_11563	3	VIRSorter_M_16_G0273_35_MK1_spongeandspongevirus_CAGATC_L002_R1_001_(paired)_trimmed_(paired)_contig_11563	3	2		2.63548
M_16_G0273_35_MK1_spongeandspongevirus_CAGATC_L002_R1_001_(paired)_trimmed_(paired)_contig_12226	4	VIRSorter_M_16_G0273_35_MK1_spongeandspongevirus_CAGATC_L002_R1_001_(paired)_trimmed_(paired)_contig_12226	4	2		2.07879
M_16_G0273_35_MK1_spongeandspongevirus_CAGATC_L002_R1_001_(paired)_trimmed_(paired)_contig_1294	5	VIRSorter_M_16_G0273_35_MK1_spongeandspongevirus_CAGATC_L002_R1_001_(paired)_trimmed_(paired)_contig_1294	5	2		2.86358
M_16_G0273_35_MK1_spongeandspongevirus_CAGATC_L002_R1_001_(paired)_trimmed_(paired)_contig_146	11	VIRSorter_M_16_G0273_35_MK1_spongeandspongevirus_CAGATC_L002_R1_001_(paired)_trimmed_(paired)_contig_146	11	2			gene_2-gene_11:2.45174835634648
M_16_G0273_35_MK1_spongeandspongevirus_CAGATC_L002_R1_001_(paired)_trimmed_(paired)_contig_1606	10	VIRSorter_M_16_G0273_35_MK1_spongeandspongevirus_CAGATC_L002_R1_001_(paired)_trimmed_(paired)_contig_1606	10	2		2.24274
M_16_G0273_35_MK1_spongeandspongevirus_CAGATC_L002_R1_001_(paired)_trimmed_(paired)_contig_17887	9	VIRSorter_M_16_G0273_35_MK1_spongeandspongevirus_CAGATC_L002_R1_001_(paired)_trimmed_(paired)_contig_17887	9	2		3.50302
M_16_G0273_35_MK1_spongeandspongevirus_CAGATC_L002_R1_001_(paired)_trimmed_(paired)_contig_18096	4	VIRSorter_M_16_G0273_35_MK1_spongeandspongevirus_CAGATC_L002_R1_001_(paired)_trimmed_(paired)_contig_18096	4	2		3.51397
M_16_G0273_35_MK1_spongeandspongevirus_CAGATC_L002_R1_001_(paired)_trimmed_(paired)_contig_182	4	VIRSorter_M_16_G0273_35_MK1_spongeandspongevirus_CAGATC_L002_R1_001_(paired)_trimmed_(paired)_contig_182	4	2		2.07879
M_16_G0273_35_MK1_spongeandspongevirus_CAGATC_L002_R1_001_(paired)_trimmed_(paired)_contig_1832	4	VIRSorter_M_16_G0273_35_MK1_spongeandspongevirus_CAGATC_L002_R1_001_(paired)_trimmed_(paired)_contig_1832	4	2		2.07879
M_16_G0273_35_MK1_spongeandspongevirus_CAGATC_L002_R1_001_(paired)_trimmed_(paired)_contig_1998	4	VIRSorter_M_16_G0273_35_MK1_spongeandspongevirus_CAGATC_L002_R1_001_(paired)_trimmed_(paired)_contig_1998	4	2		2.07879
M_16_G0273_35_MK1_spongeandspongevirus_CAGATC_L002_R1_001_(paired)_trimmed_(paired)_contig_202	5	VIRSorter_M_16_G0273_35_MK1_spongeandspongevirus_CAGATC_L002_R1_001_(paired)_trimmed_(paired)_contig_202	5	2		2.86358
M_16_G0273_35_MK1_spongeandspongevirus_CAGATC_L002_R1_001_(paired)_trimmed_(paired)_contig_2285	5	VIRSorter_M_16_G0273_35_MK1_spongeandspongevirus_CAGATC_L002_R1_001_(paired)_trimmed_(paired)_contig_2285	5	2		2.86358
M_16_G0273_35_MK1_spongeandspongevirus_CAGATC_L002_R1_001_(paired)_trimmed_(paired)_contig_25970	4	VIRSorter_M_16_G0273_35_MK1_spongeandspongevirus_CAGATC_L002_R1_001_(paired)_trimmed_(paired)_contig_25970	4	2		2.07879
M_16_G0273_35_MK1_spongeandspongevirus_CAGATC_L002_R1_001_(paired)_trimmed_(paired)_contig_30231	4	VIRSorter_M_16_G0273_35_MK1_spongeandspongevirus_CAGATC_L002_R1_001_(paired)_trimmed_(paired)_contig_30231	4	2		2.07879
M_16_G0273_35_MK1_spongeandspongevirus_CAGATC_L002_R1_001_(paired)_trimmed_(paired)_contig_443	4	VIRSorter_M_16_G0273_35_MK1_spongeandspongevirus_CAGATC_L002_R1_001_(paired)_trimmed_(paired)_contig_443	4	2		3.51397
M_16_G0273_35_MK1_spongeandspongevirus_CAGATC_L002_R1_001_(paired)_trimmed_(paired)_contig_450	13	VIRSorter_M_16_G0273_35_MK1_spongeandspongevirus_CAGATC_L002_R1_001_(paired)_trimmed_(paired)_contig_450	13	2		gene_3-gene_13:5.27608626131350
M_16_G0273_35_MK1_spongeandspongevirus_CAGATC_L002_R1_001_(paired)_trimmed_(paired)_contig_6104	10	VIRSorter_M_16_G0273_35_MK1_spongeandspongevirus_CAGATC_L002_R1_001_(paired)_trimmed_(paired)_contig_6104	10	2		4.23018
M_16_G0273_35_MK1_spongeandspongevirus_CAGATC_L002_R1_001_(paired)_trimmed_(paired)_contig_7118	4	VIRSorter_M_16_G0273_35_MK1_spongeandspongevirus_CAGATC_L002_R1_001_(paired)_trimmed_(paired)_contig_7118	4	2		2.07879
M_16_G0273_35_MK1_spongeandspongevirus_CAGATC_L002_R1_001_(paired)_trimmed_(paired)_contig_742	4	VIRSorter_M_16_G0273_35_MK1_spongeandspongevirus_CAGATC_L002_R1_001_(paired)_trimmed_(paired)_contig_742	4	2		2.07879
M_16_G0273_35_MK1_spongeandspongevirus_CAGATC_L002_R1_001_(paired)_trimmed_(paired)_contig_7514	4	VIRSorter_M_16_G0273_35_MK1_spongeandspongevirus_CAGATC_L002_R1_001_(paired)_trimmed_(paired)_contig_7514	4	2		2.07879
M_16_G0273_35_MK1_spongeandspongevirus_CAGATC_L002_R1_001_(paired)_trimmed_(paired)_contig_774	9	VIRSorter_M_16_G0273_35_MK1_spongeandspongevirus_CAGATC_L002_R1_001_(paired)_trimmed_(paired)_contig_774	9	2		2.49383
M_16_G0273_35_MK1_spongeandspongevirus_CAGATC_L002_R1_001_(paired)_trimmed_(paired)_contig_781	10	VIRSorter_M_16_G0273_35_MK1_spongeandspongevirus_CAGATC_L002_R1_001_(paired)_trimmed_(paired)_contig_781	10	2		2.24274
M_16_G0273_35_MK1_spongeandspongevirus_CAGATC_L002_R1_001_(paired)_trimmed_(paired)_contig_8095	5	VIRSorter_M_16_G0273_35_MK1_spongeandspongevirus_CAGATC_L002_R1_001_(paired)_trimmed_(paired)_contig_8095	5	2		2.86358
M_16_G0273_35_MK1_spongeandspongevirus_CAGATC_L002_R1_001_(paired)_trimmed_(paired)_contig_8684	3	VIRSorter_M_16_G0273_35_MK1_spongeandspongevirus_CAGATC_L002_R1_001_(paired)_trimmed_(paired)_contig_8684	3	2		2.63548
M_16_G0273_35_MK1_spongeandspongevirus_CAGATC_L002_R1_001_(paired)_trimmed_(paired)_contig_8707	4	VIRSorter_M_16_G0273_35_MK1_spongeandspongevirus_CAGATC_L002_R1_001_(paired)_trimmed_(paired)_contig_8707	4	2		2.07879
M_16_G0273_35_MK1_spongeandspongevirus_CAGATC_L002_R1_001_(paired)_trimmed_(paired)_contig_9759	3	VIRSorter_M_16_G0273_35_MK1_spongeandspongevirus_CAGATC_L002_R1_001_(paired)_trimmed_(paired)_contig_9759	3	2		2.63548
## 3 - Complete phage contigs - category 3 (not so sure)
## Contig_id	Nb genes contigs	Fragment	Nb genes	Category	Nb phage hallmark genes	Phage gene enrichment sig	Non-Caudovirales phage gene enrichment sig	Pfam depletion sig	Uncharacterized enrichment sig	Strand switch depletion sig	Short genes enrichment sig
## 4 - Prophages - category 1 (sure)
## Contig_id	Nb genes contigs	Fragment	Nb genes	Category	Nb phage hallmark genes	Phage gene enrichment sig	Non-Caudovirales phage gene enrichment sig	Pfam depletion sig	Uncharacterized enrichment sig	Strand switch depletion sig	Short genes enrichment sig
## 5 - Prophages - category 2 (somewhat sure)
## Contig_id	Nb genes contigs	Fragment	Nb genes	Category	Nb phage hallmark genes	Phage gene enrichment sig	Non-Caudovirales phage gene enrichment sig	Pfam depletion sig	Uncharacterized enrichment sig	Strand switch depletion sig	Short genes enrichment sig
## 6 - Prophages - category 3 (not so sure)
## Contig_id	Nb genes contigs	Fragment	Nb genes	Category	Nb phage hallmark genes	Phage gene enrichment sig	Non-Caudovirales phage gene enrichment sig	Pfam depletion sig	Uncharacterized enrichment sig	Strand switch depletion sig	Short genes enrichment sig
## 1 - Complete phage contigs - category 1 (sure)
## Contig_id	Nb genes contigs	Fragment	Nb genes	Category	Nb phage hallmark genes	Phage gene enrichment sig	Non-Caudovirales phage gene enrichment sig	Pfam depletion sig	Uncharacterized enrichment sig	Strand switch depletion sig	Short genes enrichment sig
M_16_G0274_60_MK1_spongeandspongevirus_ACTTGA_L002_R1_001_(paired)_trimmed_(paired)_contig_101	8	VIRSorter_M_16_G0274_60_MK1_spongeandspongevirus_ACTTGA_L002_R1_001_(paired)_trimmed_(paired)_contig_101	8	1	1		3.64534
M_16_G0274_60_MK1_spongeandspongevirus_ACTTGA_L002_R1_001_(paired)_trimmed_(paired)_contig_13073	4	VIRSorter_M_16_G0274_60_MK1_spongeandspongevirus_ACTTGA_L002_R1_001_(paired)_trimmed_(paired)_contig_13073	4	1	1		4.31104
M_16_G0274_60_MK1_spongeandspongevirus_ACTTGA_L002_R1_001_(paired)_trimmed_(paired)_contig_1372	7	VIRSorter_M_16_G0274_60_MK1_spongeandspongevirus_ACTTGA_L002_R1_001_(paired)_trimmed_(paired)_contig_1372	7	1	1		3.76946
M_16_G0274_60_MK1_spongeandspongevirus_ACTTGA_L002_R1_001_(paired)_trimmed_(paired)_contig_201	5	VIRSorter_M_16_G0274_60_MK1_spongeandspongevirus_ACTTGA_L002_R1_001_(paired)_trimmed_(paired)_contig_201	5	1	1		4.09002
M_16_G0274_60_MK1_spongeandspongevirus_ACTTGA_L002_R1_001_(paired)_trimmed_(paired)_contig_2537	7	VIRSorter_M_16_G0274_60_MK1_spongeandspongevirus_ACTTGA_L002_R1_001_(paired)_trimmed_(paired)_contig_2537	7	1	2	3.93953
M_16_G0274_60_MK1_spongeandspongevirus_ACTTGA_L002_R1_001_(paired)_trimmed_(paired)_contig_3079	6	VIRSorter_M_16_G0274_60_MK1_spongeandspongevirus_ACTTGA_L002_R1_001_(paired)_trimmed_(paired)_contig_3079	6	1	1	3.218
M_16_G0274_60_MK1_spongeandspongevirus_ACTTGA_L002_R1_001_(paired)_trimmed_(paired)_contig_3393	6	VIRSorter_M_16_G0274_60_MK1_spongeandspongevirus_ACTTGA_L002_R1_001_(paired)_trimmed_(paired)_contig_3393	6	1	1	2.09129
M_16_G0274_60_MK1_spongeandspongevirus_ACTTGA_L002_R1_001_(paired)_trimmed_(paired)_contig_5217	9	VIRSorter_M_16_G0274_60_MK1_spongeandspongevirus_ACTTGA_L002_R1_001_(paired)_trimmed_(paired)_contig_5217	9	1	1	2.99076
M_16_G0274_60_MK1_spongeandspongevirus_ACTTGA_L002_R1_001_(paired)_trimmed_(paired)_contig_5478	4	VIRSorter_M_16_G0274_60_MK1_spongeandspongevirus_ACTTGA_L002_R1_001_(paired)_trimmed_(paired)_contig_5478	4	1	1	3.14604
M_16_G0274_60_MK1_spongeandspongevirus_ACTTGA_L002_R1_001_(paired)_trimmed_(paired)_contig_5757	7	VIRSorter_M_16_G0274_60_MK1_spongeandspongevirus_ACTTGA_L002_R1_001_(paired)_trimmed_(paired)_contig_5757	7	1	2		6.09096
M_16_G0274_60_MK1_spongeandspongevirus_ACTTGA_L002_R1_001_(paired)_trimmed_(paired)_contig_714	9	VIRSorter_M_16_G0274_60_MK1_spongeandspongevirus_ACTTGA_L002_R1_001_(paired)_trimmed_(paired)_contig_714	9	1	1	2.08472
M_16_G0274_60_MK1_spongeandspongevirus_ACTTGA_L002_R1_001_(paired)_trimmed_(paired)_contig_7413	4	VIRSorter_M_16_G0274_60_MK1_spongeandspongevirus_ACTTGA_L002_R1_001_(paired)_trimmed_(paired)_contig_7413	4	1	1	3.14604
M_16_G0274_60_MK1_spongeandspongevirus_ACTTGA_L002_R1_001_(paired)_trimmed_(paired)_contig_7803	5	VIRSorter_M_16_G0274_60_MK1_spongeandspongevirus_ACTTGA_L002_R1_001_(paired)_trimmed_(paired)_contig_7803	5	1	2	3.93255
M_16_G0274_60_MK1_spongeandspongevirus_ACTTGA_L002_R1_001_(paired)_trimmed_(paired)_contig_8144	3	VIRSorter_M_16_G0274_60_MK1_spongeandspongevirus_ACTTGA_L002_R1_001_(paired)_trimmed_(paired)_contig_8144	3	1	3	2.35953
M_16_G0274_60_MK1_spongeandspongevirus_ACTTGA_L002_R1_001_(paired)_trimmed_(paired)_contig_9	7	VIRSorter_M_16_G0274_60_MK1_spongeandspongevirus_ACTTGA_L002_R1_001_(paired)_trimmed_(paired)_contig_9	7	1	3	3.93953	14.4186
## 2 - Complete phage contigs - category 2 (somewhat sure)
## Contig_id	Nb genes contigs	Fragment	Nb genes	Category	Nb phage hallmark genes	Phage gene enrichment sig	Non-Caudovirales phage gene enrichment sig	Pfam depletion sig	Uncharacterized enrichment sig	Strand switch depletion sig	Short genes enrichment sig
M_16_G0274_60_MK1_spongeandspongevirus_ACTTGA_L002_R1_001_(paired)_trimmed_(paired)_contig_11534	5	VIRSorter_M_16_G0274_60_MK1_spongeandspongevirus_ACTTGA_L002_R1_001_(paired)_trimmed_(paired)_contig_11534	5	2		2.50794
M_16_G0274_60_MK1_spongeandspongevirus_ACTTGA_L002_R1_001_(paired)_trimmed_(paired)_contig_12595	6	VIRSorter_M_16_G0274_60_MK1_spongeandspongevirus_ACTTGA_L002_R1_001_(paired)_trimmed_(paired)_contig_12595	6	2		2.09129
M_16_G0274_60_MK1_spongeandspongevirus_ACTTGA_L002_R1_001_(paired)_trimmed_(paired)_contig_12710	4	VIRSorter_M_16_G0274_60_MK1_spongeandspongevirus_ACTTGA_L002_R1_001_(paired)_trimmed_(paired)_contig_12710	4	2		3.14604
M_16_G0274_60_MK1_spongeandspongevirus_ACTTGA_L002_R1_001_(paired)_trimmed_(paired)_contig_13038	5	VIRSorter_M_16_G0274_60_MK1_spongeandspongevirus_ACTTGA_L002_R1_001_(paired)_trimmed_(paired)_contig_13038	5	2		2.50794
M_16_G0274_60_MK1_spongeandspongevirus_ACTTGA_L002_R1_001_(paired)_trimmed_(paired)_contig_13080	7	VIRSorter_M_16_G0274_60_MK1_spongeandspongevirus_ACTTGA_L002_R1_001_(paired)_trimmed_(paired)_contig_13080	7	2		2.73723
M_16_G0274_60_MK1_spongeandspongevirus_ACTTGA_L002_R1_001_(paired)_trimmed_(paired)_contig_1333	5	VIRSorter_M_16_G0274_60_MK1_spongeandspongevirus_ACTTGA_L002_R1_001_(paired)_trimmed_(paired)_contig_1333	5	2		2.50794
M_16_G0274_60_MK1_spongeandspongevirus_ACTTGA_L002_R1_001_(paired)_trimmed_(paired)_contig_13782	6	VIRSorter_M_16_G0274_60_MK1_spongeandspongevirus_ACTTGA_L002_R1_001_(paired)_trimmed_(paired)_contig_13782	6	2		3.218
M_16_G0274_60_MK1_spongeandspongevirus_ACTTGA_L002_R1_001_(paired)_trimmed_(paired)_contig_14311	3	VIRSorter_M_16_G0274_60_MK1_spongeandspongevirus_ACTTGA_L002_R1_001_(paired)_trimmed_(paired)_contig_14311	3	2		2.35953
M_16_G0274_60_MK1_spongeandspongevirus_ACTTGA_L002_R1_001_(paired)_trimmed_(paired)_contig_14381	3	VIRSorter_M_16_G0274_60_MK1_spongeandspongevirus_ACTTGA_L002_R1_001_(paired)_trimmed_(paired)_contig_14381	3	2		2.35953
M_16_G0274_60_MK1_spongeandspongevirus_ACTTGA_L002_R1_001_(paired)_trimmed_(paired)_contig_1477	7	VIRSorter_M_16_G0274_60_MK1_spongeandspongevirus_ACTTGA_L002_R1_001_(paired)_trimmed_(paired)_contig_1477	7	2		2.73723
M_16_G0274_60_MK1_spongeandspongevirus_ACTTGA_L002_R1_001_(paired)_trimmed_(paired)_contig_1517	6	VIRSorter_M_16_G0274_60_MK1_spongeandspongevirus_ACTTGA_L002_R1_001_(paired)_trimmed_(paired)_contig_1517	6	2		3.218
M_16_G0274_60_MK1_spongeandspongevirus_ACTTGA_L002_R1_001_(paired)_trimmed_(paired)_contig_1559	3	VIRSorter_M_16_G0274_60_MK1_spongeandspongevirus_ACTTGA_L002_R1_001_(paired)_trimmed_(paired)_contig_1559	3	2		2.35953
M_16_G0274_60_MK1_spongeandspongevirus_ACTTGA_L002_R1_001_(paired)_trimmed_(paired)_contig_1579	8	VIRSorter_M_16_G0274_60_MK1_spongeandspongevirus_ACTTGA_L002_R1_001_(paired)_trimmed_(paired)_contig_1579	8	2		2.37425
M_16_G0274_60_MK1_spongeandspongevirus_ACTTGA_L002_R1_001_(paired)_trimmed_(paired)_contig_17265	3	VIRSorter_M_16_G0274_60_MK1_spongeandspongevirus_ACTTGA_L002_R1_001_(paired)_trimmed_(paired)_contig_17265	3	2		2.35953
M_16_G0274_60_MK1_spongeandspongevirus_ACTTGA_L002_R1_001_(paired)_trimmed_(paired)_contig_17586	4	VIRSorter_M_16_G0274_60_MK1_spongeandspongevirus_ACTTGA_L002_R1_001_(paired)_trimmed_(paired)_contig_17586	4	2		3.14604
M_16_G0274_60_MK1_spongeandspongevirus_ACTTGA_L002_R1_001_(paired)_trimmed_(paired)_contig_17773	5	VIRSorter_M_16_G0274_60_MK1_spongeandspongevirus_ACTTGA_L002_R1_001_(paired)_trimmed_(paired)_contig_17773	5	2		2.50794
M_16_G0274_60_MK1_spongeandspongevirus_ACTTGA_L002_R1_001_(paired)_trimmed_(paired)_contig_17890	3	VIRSorter_M_16_G0274_60_MK1_spongeandspongevirus_ACTTGA_L002_R1_001_(paired)_trimmed_(paired)_contig_17890	3	2		2.35953
M_16_G0274_60_MK1_spongeandspongevirus_ACTTGA_L002_R1_001_(paired)_trimmed_(paired)_contig_1792	6	VIRSorter_M_16_G0274_60_MK1_spongeandspongevirus_ACTTGA_L002_R1_001_(paired)_trimmed_(paired)_contig_1792	6	2		4.71906
M_16_G0274_60_MK1_spongeandspongevirus_ACTTGA_L002_R1_001_(paired)_trimmed_(paired)_contig_18663	3	VIRSorter_M_16_G0274_60_MK1_spongeandspongevirus_ACTTGA_L002_R1_001_(paired)_trimmed_(paired)_contig_18663	3	2		2.35953
M_16_G0274_60_MK1_spongeandspongevirus_ACTTGA_L002_R1_001_(paired)_trimmed_(paired)_contig_20281	5	VIRSorter_M_16_G0274_60_MK1_spongeandspongevirus_ACTTGA_L002_R1_001_(paired)_trimmed_(paired)_contig_20281	5	2		2.50794
M_16_G0274_60_MK1_spongeandspongevirus_ACTTGA_L002_R1_001_(paired)_trimmed_(paired)_contig_2319	5	VIRSorter_M_16_G0274_60_MK1_spongeandspongevirus_ACTTGA_L002_R1_001_(paired)_trimmed_(paired)_contig_2319	5	2		2.50794
M_16_G0274_60_MK1_spongeandspongevirus_ACTTGA_L002_R1_001_(paired)_trimmed_(paired)_contig_23778	5	VIRSorter_M_16_G0274_60_MK1_spongeandspongevirus_ACTTGA_L002_R1_001_(paired)_trimmed_(paired)_contig_23778	5	2		3.93255
M_16_G0274_60_MK1_spongeandspongevirus_ACTTGA_L002_R1_001_(paired)_trimmed_(paired)_contig_24934	4	VIRSorter_M_16_G0274_60_MK1_spongeandspongevirus_ACTTGA_L002_R1_001_(paired)_trimmed_(paired)_contig_24934	4	2		3.14604
M_16_G0274_60_MK1_spongeandspongevirus_ACTTGA_L002_R1_001_(paired)_trimmed_(paired)_contig_2767	7	VIRSorter_M_16_G0274_60_MK1_spongeandspongevirus_ACTTGA_L002_R1_001_(paired)_trimmed_(paired)_contig_2767	7	2			3.76946
M_16_G0274_60_MK1_spongeandspongevirus_ACTTGA_L002_R1_001_(paired)_trimmed_(paired)_contig_286	4	VIRSorter_M_16_G0274_60_MK1_spongeandspongevirus_ACTTGA_L002_R1_001_(paired)_trimmed_(paired)_contig_286	4	2		3.14604
M_16_G0274_60_MK1_spongeandspongevirus_ACTTGA_L002_R1_001_(paired)_trimmed_(paired)_contig_3160	9	VIRSorter_M_16_G0274_60_MK1_spongeandspongevirus_ACTTGA_L002_R1_001_(paired)_trimmed_(paired)_contig_3160	9	2		2.08472
M_16_G0274_60_MK1_spongeandspongevirus_ACTTGA_L002_R1_001_(paired)_trimmed_(paired)_contig_32207	4	VIRSorter_M_16_G0274_60_MK1_spongeandspongevirus_ACTTGA_L002_R1_001_(paired)_trimmed_(paired)_contig_32207	4	2		3.14604
M_16_G0274_60_MK1_spongeandspongevirus_ACTTGA_L002_R1_001_(paired)_trimmed_(paired)_contig_3236	5	VIRSorter_M_16_G0274_60_MK1_spongeandspongevirus_ACTTGA_L002_R1_001_(paired)_trimmed_(paired)_contig_3236	5	2		3.93255
M_16_G0274_60_MK1_spongeandspongevirus_ACTTGA_L002_R1_001_(paired)_trimmed_(paired)_contig_335	10	VIRSorter_M_16_G0274_60_MK1_spongeandspongevirus_ACTTGA_L002_R1_001_(paired)_trimmed_(paired)_contig_335	10	2		2.65764
M_16_G0274_60_MK1_spongeandspongevirus_ACTTGA_L002_R1_001_(paired)_trimmed_(paired)_contig_358	3	VIRSorter_M_16_G0274_60_MK1_spongeandspongevirus_ACTTGA_L002_R1_001_(paired)_trimmed_(paired)_contig_358	3	2		2.35953
M_16_G0274_60_MK1_spongeandspongevirus_ACTTGA_L002_R1_001_(paired)_trimmed_(paired)_contig_3791	4	VIRSorter_M_16_G0274_60_MK1_spongeandspongevirus_ACTTGA_L002_R1_001_(paired)_trimmed_(paired)_contig_3791	4	2		3.14604
M_16_G0274_60_MK1_spongeandspongevirus_ACTTGA_L002_R1_001_(paired)_trimmed_(paired)_contig_3813	9	VIRSorter_M_16_G0274_60_MK1_spongeandspongevirus_ACTTGA_L002_R1_001_(paired)_trimmed_(paired)_contig_3813	9	2		7.07858
M_16_G0274_60_MK1_spongeandspongevirus_ACTTGA_L002_R1_001_(paired)_trimmed_(paired)_contig_3914	5	VIRSorter_M_16_G0274_60_MK1_spongeandspongevirus_ACTTGA_L002_R1_001_(paired)_trimmed_(paired)_contig_3914	5	2		2.50794
M_16_G0274_60_MK1_spongeandspongevirus_ACTTGA_L002_R1_001_(paired)_trimmed_(paired)_contig_434	90	VIRSorter_M_16_G0274_60_MK1_spongeandspongevirus_ACTTGA_L002_R1_001_(paired)_trimmed_(paired)_contig_434	90	2	2			3.84282
M_16_G0274_60_MK1_spongeandspongevirus_ACTTGA_L002_R1_001_(paired)_trimmed_(paired)_contig_4409	4	VIRSorter_M_16_G0274_60_MK1_spongeandspongevirus_ACTTGA_L002_R1_001_(paired)_trimmed_(paired)_contig_4409	4	2		3.14604
M_16_G0274_60_MK1_spongeandspongevirus_ACTTGA_L002_R1_001_(paired)_trimmed_(paired)_contig_452	8	VIRSorter_M_16_G0274_60_MK1_spongeandspongevirus_ACTTGA_L002_R1_001_(paired)_trimmed_(paired)_contig_452	8	2		3.4028
M_16_G0274_60_MK1_spongeandspongevirus_ACTTGA_L002_R1_001_(paired)_trimmed_(paired)_contig_4604	8	VIRSorter_M_16_G0274_60_MK1_spongeandspongevirus_ACTTGA_L002_R1_001_(paired)_trimmed_(paired)_contig_4604	8	2		4.66952
M_16_G0274_60_MK1_spongeandspongevirus_ACTTGA_L002_R1_001_(paired)_trimmed_(paired)_contig_5232	5	VIRSorter_M_16_G0274_60_MK1_spongeandspongevirus_ACTTGA_L002_R1_001_(paired)_trimmed_(paired)_contig_5232	5	2		3.93255
M_16_G0274_60_MK1_spongeandspongevirus_ACTTGA_L002_R1_001_(paired)_trimmed_(paired)_contig_5244	4	VIRSorter_M_16_G0274_60_MK1_spongeandspongevirus_ACTTGA_L002_R1_001_(paired)_trimmed_(paired)_contig_5244	4	2		3.14604
M_16_G0274_60_MK1_spongeandspongevirus_ACTTGA_L002_R1_001_(paired)_trimmed_(paired)_contig_531	4	VIRSorter_M_16_G0274_60_MK1_spongeandspongevirus_ACTTGA_L002_R1_001_(paired)_trimmed_(paired)_contig_531	4	2		3.14604
M_16_G0274_60_MK1_spongeandspongevirus_ACTTGA_L002_R1_001_(paired)_trimmed_(paired)_contig_5706	8	VIRSorter_M_16_G0274_60_MK1_spongeandspongevirus_ACTTGA_L002_R1_001_(paired)_trimmed_(paired)_contig_5706	8	2		2.37425
M_16_G0274_60_MK1_spongeandspongevirus_ACTTGA_L002_R1_001_(paired)_trimmed_(paired)_contig_599	9	VIRSorter_M_16_G0274_60_MK1_spongeandspongevirus_ACTTGA_L002_R1_001_(paired)_trimmed_(paired)_contig_599	9	2		4.08316
M_16_G0274_60_MK1_spongeandspongevirus_ACTTGA_L002_R1_001_(paired)_trimmed_(paired)_contig_6109	7	VIRSorter_M_16_G0274_60_MK1_spongeandspongevirus_ACTTGA_L002_R1_001_(paired)_trimmed_(paired)_contig_6109	7	2		2.73723
M_16_G0274_60_MK1_spongeandspongevirus_ACTTGA_L002_R1_001_(paired)_trimmed_(paired)_contig_636	4	VIRSorter_M_16_G0274_60_MK1_spongeandspongevirus_ACTTGA_L002_R1_001_(paired)_trimmed_(paired)_contig_636	4	2		3.14604
M_16_G0274_60_MK1_spongeandspongevirus_ACTTGA_L002_R1_001_(paired)_trimmed_(paired)_contig_6528	3	VIRSorter_M_16_G0274_60_MK1_spongeandspongevirus_ACTTGA_L002_R1_001_(paired)_trimmed_(paired)_contig_6528	3	2		2.35953
M_16_G0274_60_MK1_spongeandspongevirus_ACTTGA_L002_R1_001_(paired)_trimmed_(paired)_contig_6582	6	VIRSorter_M_16_G0274_60_MK1_spongeandspongevirus_ACTTGA_L002_R1_001_(paired)_trimmed_(paired)_contig_6582	6	2		2.09129
M_16_G0274_60_MK1_spongeandspongevirus_ACTTGA_L002_R1_001_(paired)_trimmed_(paired)_contig_716	6	VIRSorter_M_16_G0274_60_MK1_spongeandspongevirus_ACTTGA_L002_R1_001_(paired)_trimmed_(paired)_contig_716	6	2		2.09129
M_16_G0274_60_MK1_spongeandspongevirus_ACTTGA_L002_R1_001_(paired)_trimmed_(paired)_contig_7345	11	VIRSorter_M_16_G0274_60_MK1_spongeandspongevirus_ACTTGA_L002_R1_001_(paired)_trimmed_(paired)_contig_7345	11	2	1		gene_2-gene_11:2.96382367095253
M_16_G0274_60_MK1_spongeandspongevirus_ACTTGA_L002_R1_001_(paired)_trimmed_(paired)_contig_7606	3	VIRSorter_M_16_G0274_60_MK1_spongeandspongevirus_ACTTGA_L002_R1_001_(paired)_trimmed_(paired)_contig_7606	3	2		2.35953
M_16_G0274_60_MK1_spongeandspongevirus_ACTTGA_L002_R1_001_(paired)_trimmed_(paired)_contig_7728	5	VIRSorter_M_16_G0274_60_MK1_spongeandspongevirus_ACTTGA_L002_R1_001_(paired)_trimmed_(paired)_contig_7728	5	2		2.50794
M_16_G0274_60_MK1_spongeandspongevirus_ACTTGA_L002_R1_001_(paired)_trimmed_(paired)_contig_783	5	VIRSorter_M_16_G0274_60_MK1_spongeandspongevirus_ACTTGA_L002_R1_001_(paired)_trimmed_(paired)_contig_783	5	2		2.50794
M_16_G0274_60_MK1_spongeandspongevirus_ACTTGA_L002_R1_001_(paired)_trimmed_(paired)_contig_7930	3	VIRSorter_M_16_G0274_60_MK1_spongeandspongevirus_ACTTGA_L002_R1_001_(paired)_trimmed_(paired)_contig_7930	3	2		2.35953
M_16_G0274_60_MK1_spongeandspongevirus_ACTTGA_L002_R1_001_(paired)_trimmed_(paired)_contig_9210	3	VIRSorter_M_16_G0274_60_MK1_spongeandspongevirus_ACTTGA_L002_R1_001_(paired)_trimmed_(paired)_contig_9210	3	2		2.35953
M_16_G0274_60_MK1_spongeandspongevirus_ACTTGA_L002_R1_001_(paired)_trimmed_(paired)_contig_9232	8	VIRSorter_M_16_G0274_60_MK1_spongeandspongevirus_ACTTGA_L002_R1_001_(paired)_trimmed_(paired)_contig_9232	8	2		4.66952
M_16_G0274_60_MK1_spongeandspongevirus_ACTTGA_L002_R1_001_(paired)_trimmed_(paired)_contig_9405	9	VIRSorter_M_16_G0274_60_MK1_spongeandspongevirus_ACTTGA_L002_R1_001_(paired)_trimmed_(paired)_contig_9405	9	2		2.08472
M_16_G0274_60_MK1_spongeandspongevirus_ACTTGA_L002_R1_001_(paired)_trimmed_(paired)_contig_9439	3	VIRSorter_M_16_G0274_60_MK1_spongeandspongevirus_ACTTGA_L002_R1_001_(paired)_trimmed_(paired)_contig_9439	3	2		2.35953
M_16_G0274_60_MK1_spongeandspongevirus_ACTTGA_L002_R1_001_(paired)_trimmed_(paired)_contig_9457	4	VIRSorter_M_16_G0274_60_MK1_spongeandspongevirus_ACTTGA_L002_R1_001_(paired)_trimmed_(paired)_contig_9457	4	2		3.14604
M_16_G0274_60_MK1_spongeandspongevirus_ACTTGA_L002_R1_001_(paired)_trimmed_(paired)_contig_980	5	VIRSorter_M_16_G0274_60_MK1_spongeandspongevirus_ACTTGA_L002_R1_001_(paired)_trimmed_(paired)_contig_980	5	2		2.50794
M_16_G0274_60_MK1_spongeandspongevirus_ACTTGA_L002_R1_001_(paired)_trimmed_(paired)_contig_9874	4	VIRSorter_M_16_G0274_60_MK1_spongeandspongevirus_ACTTGA_L002_R1_001_(paired)_trimmed_(paired)_contig_9874	4	2		3.14604
## 3 - Complete phage contigs - category 3 (not so sure)
## Contig_id	Nb genes contigs	Fragment	Nb genes	Category	Nb phage hallmark genes	Phage gene enrichment sig	Non-Caudovirales phage gene enrichment sig	Pfam depletion sig	Uncharacterized enrichment sig	Strand switch depletion sig	Short genes enrichment sig
## 4 - Prophages - category 1 (sure)
## Contig_id	Nb genes contigs	Fragment	Nb genes	Category	Nb phage hallmark genes	Phage gene enrichment sig	Non-Caudovirales phage gene enrichment sig	Pfam depletion sig	Uncharacterized enrichment sig	Strand switch depletion sig	Short genes enrichment sig
M_16_G0274_60_MK1_spongeandspongevirus_ACTTGA_L002_R1_001_(paired)_trimmed_(paired)_contig_2331	31	VIRSorter_M_16_G0274_60_MK1_spongeandspongevirus_ACTTGA_L002_R1_001_(paired)_trimmed_(paired)_contig_2331-gene_2-gene_17	16	1	1	gene_2-gene_17:8.26265299188237
## 5 - Prophages - category 2 (somewhat sure)
## Contig_id	Nb genes contigs	Fragment	Nb genes	Category	Nb phage hallmark genes	Phage gene enrichment sig	Non-Caudovirales phage gene enrichment sig	Pfam depletion sig	Uncharacterized enrichment sig	Strand switch depletion sig	Short genes enrichment sig
M_16_G0274_60_MK1_spongeandspongevirus_ACTTGA_L002_R1_001_(paired)_trimmed_(paired)_contig_1029	20	VIRSorter_M_16_G0274_60_MK1_spongeandspongevirus_ACTTGA_L002_R1_001_(paired)_trimmed_(paired)_contig_1029-gene_1-gene_11	11	2		gene_1-gene_11:2.45916660082996
M_16_G0274_60_MK1_spongeandspongevirus_ACTTGA_L002_R1_001_(paired)_trimmed_(paired)_contig_143	27	VIRSorter_M_16_G0274_60_MK1_spongeandspongevirus_ACTTGA_L002_R1_001_(paired)_trimmed_(paired)_contig_143-gene_1-gene_10	10	2		gene_1-gene_10:2.54210512058798
## 6 - Prophages - category 3 (not so sure)
## Contig_id	Nb genes contigs	Fragment	Nb genes	Category	Nb phage hallmark genes	Phage gene enrichment sig	Non-Caudovirales phage gene enrichment sig	Pfam depletion sig	Uncharacterized enrichment sig	Strand switch depletion sig	Short genes enrichment sig
## 1 - Complete phage contigs - category 1 (sure)
## Contig_id	Nb genes contigs	Fragment	Nb genes	Category	Nb phage hallmark genes	Phage gene enrichment sig	Non-Caudovirales phage gene enrichment sig	Pfam depletion sig	Uncharacterized enrichment sig	Strand switch depletion sig	Short genes enrichment sig
M_16_G0275_61_MK1_spongeandspongevirus_GATCAG_L002_R1_001_(paired)_trimmed_(paired)_contig_10602	5	VIRSorter_M_16_G0275_61_MK1_spongeandspongevirus_GATCAG_L002_R1_001_(paired)_trimmed_(paired)_contig_10602	5	1	2	2.56975
M_16_G0275_61_MK1_spongeandspongevirus_GATCAG_L002_R1_001_(paired)_trimmed_(paired)_contig_11360	8	VIRSorter_M_16_G0275_61_MK1_spongeandspongevirus_GATCAG_L002_R1_001_(paired)_trimmed_(paired)_contig_11360	8	1	5	4.7792
M_16_G0275_61_MK1_spongeandspongevirus_GATCAG_L002_R1_001_(paired)_trimmed_(paired)_contig_1167	6	VIRSorter_M_16_G0275_61_MK1_spongeandspongevirus_GATCAG_L002_R1_001_(paired)_trimmed_(paired)_contig_1167	6	1	1		3.68754
M_16_G0275_61_MK1_spongeandspongevirus_GATCAG_L002_R1_001_(paired)_trimmed_(paired)_contig_11834	6	VIRSorter_M_16_G0275_61_MK1_spongeandspongevirus_GATCAG_L002_R1_001_(paired)_trimmed_(paired)_contig_11834	6	1	3	3.29574	11.3715
M_16_G0275_61_MK1_spongeandspongevirus_GATCAG_L002_R1_001_(paired)_trimmed_(paired)_contig_12381	7	VIRSorter_M_16_G0275_61_MK1_spongeandspongevirus_GATCAG_L002_R1_001_(paired)_trimmed_(paired)_contig_12381	7	1	2	4.03323
M_16_G0275_61_MK1_spongeandspongevirus_GATCAG_L002_R1_001_(paired)_trimmed_(paired)_contig_12671	8	VIRSorter_M_16_G0275_61_MK1_spongeandspongevirus_GATCAG_L002_R1_001_(paired)_trimmed_(paired)_contig_12671	8	1	1		3.36638
M_16_G0275_61_MK1_spongeandspongevirus_GATCAG_L002_R1_001_(paired)_trimmed_(paired)_contig_133750	4	VIRSorter_M_16_G0275_61_MK1_spongeandspongevirus_GATCAG_L002_R1_001_(paired)_trimmed_(paired)_contig_133750	4	1	1		4.08333
M_16_G0275_61_MK1_spongeandspongevirus_GATCAG_L002_R1_001_(paired)_trimmed_(paired)_contig_134201	3	VIRSorter_M_16_G0275_61_MK1_spongeandspongevirus_GATCAG_L002_R1_001_(paired)_trimmed_(paired)_contig_134201	3	1	1		4.38328
M_16_G0275_61_MK1_spongeandspongevirus_GATCAG_L002_R1_001_(paired)_trimmed_(paired)_contig_14538	6	VIRSorter_M_16_G0275_61_MK1_spongeandspongevirus_GATCAG_L002_R1_001_(paired)_trimmed_(paired)_contig_14538	6	1	1	2.15077
M_16_G0275_61_MK1_spongeandspongevirus_GATCAG_L002_R1_001_(paired)_trimmed_(paired)_contig_14574	6	VIRSorter_M_16_G0275_61_MK1_spongeandspongevirus_GATCAG_L002_R1_001_(paired)_trimmed_(paired)_contig_14574	6	1	1		3.68754
M_16_G0275_61_MK1_spongeandspongevirus_GATCAG_L002_R1_001_(paired)_trimmed_(paired)_contig_1664	15	VIRSorter_M_16_G0275_61_MK1_spongeandspongevirus_GATCAG_L002_R1_001_(paired)_trimmed_(paired)_contig_1664	15	1	2	2.59798
M_16_G0275_61_MK1_spongeandspongevirus_GATCAG_L002_R1_001_(paired)_trimmed_(paired)_contig_16866	2	VIRSorter_M_16_G0275_61_MK1_spongeandspongevirus_GATCAG_L002_R1_001_(paired)_trimmed_(paired)_contig_16866	2	1	1		2.12944
M_16_G0275_61_MK1_spongeandspongevirus_GATCAG_L002_R1_001_(paired)_trimmed_(paired)_contig_1881	26	VIRSorter_M_16_G0275_61_MK1_spongeandspongevirus_GATCAG_L002_R1_001_(paired)_trimmed_(paired)_contig_1881	26	1	2	5.59213
M_16_G0275_61_MK1_spongeandspongevirus_GATCAG_L002_R1_001_(paired)_trimmed_(paired)_contig_19919	6	VIRSorter_M_16_G0275_61_MK1_spongeandspongevirus_GATCAG_L002_R1_001_(paired)_trimmed_(paired)_contig_19919	6	1	2	3.29574	5.9916
M_16_G0275_61_MK1_spongeandspongevirus_GATCAG_L002_R1_001_(paired)_trimmed_(paired)_contig_20816	10	VIRSorter_M_16_G0275_61_MK1_spongeandspongevirus_GATCAG_L002_R1_001_(paired)_trimmed_(paired)_contig_20816	10	1	1	3.73143
M_16_G0275_61_MK1_spongeandspongevirus_GATCAG_L002_R1_001_(paired)_trimmed_(paired)_contig_2091	31	VIRSorter_M_16_G0275_61_MK1_spongeandspongevirus_GATCAG_L002_R1_001_(paired)_trimmed_(paired)_contig_2091	31	1	3	15.0542
M_16_G0275_61_MK1_spongeandspongevirus_GATCAG_L002_R1_001_(paired)_trimmed_(paired)_contig_21062	9	VIRSorter_M_16_G0275_61_MK1_spongeandspongevirus_GATCAG_L002_R1_001_(paired)_trimmed_(paired)_contig_21062	9	1	1		3.25837
M_16_G0275_61_MK1_spongeandspongevirus_GATCAG_L002_R1_001_(paired)_trimmed_(paired)_contig_21246	6	VIRSorter_M_16_G0275_61_MK1_spongeandspongevirus_GATCAG_L002_R1_001_(paired)_trimmed_(paired)_contig_21246	6	1	5	4.81532
M_16_G0275_61_MK1_spongeandspongevirus_GATCAG_L002_R1_001_(paired)_trimmed_(paired)_contig_215	6	VIRSorter_M_16_G0275_61_MK1_spongeandspongevirus_GATCAG_L002_R1_001_(paired)_trimmed_(paired)_contig_215	6	1	2	2.15077	5.9916
M_16_G0275_61_MK1_spongeandspongevirus_GATCAG_L002_R1_001_(paired)_trimmed_(paired)_contig_216	6	VIRSorter_M_16_G0275_61_MK1_spongeandspongevirus_GATCAG_L002_R1_001_(paired)_trimmed_(paired)_contig_216	6	1	1		3.63516
M_16_G0275_61_MK1_spongeandspongevirus_GATCAG_L002_R1_001_(paired)_trimmed_(paired)_contig_22811	5	VIRSorter_M_16_G0275_61_MK1_spongeandspongevirus_GATCAG_L002_R1_001_(paired)_trimmed_(paired)_contig_22811	5	1	3	2.56975
M_16_G0275_61_MK1_spongeandspongevirus_GATCAG_L002_R1_001_(paired)_trimmed_(paired)_contig_23077	5	VIRSorter_M_16_G0275_61_MK1_spongeandspongevirus_GATCAG_L002_R1_001_(paired)_trimmed_(paired)_contig_23077	5	1	4	2.56975
M_16_G0275_61_MK1_spongeandspongevirus_GATCAG_L002_R1_001_(paired)_trimmed_(paired)_contig_23131	4	VIRSorter_M_16_G0275_61_MK1_spongeandspongevirus_GATCAG_L002_R1_001_(paired)_trimmed_(paired)_contig_23131	4	1	1		6.68814
M_16_G0275_61_MK1_spongeandspongevirus_GATCAG_L002_R1_001_(paired)_trimmed_(paired)_contig_245	4	VIRSorter_M_16_G0275_61_MK1_spongeandspongevirus_GATCAG_L002_R1_001_(paired)_trimmed_(paired)_contig_245	4	1	2	3.21021
M_16_G0275_61_MK1_spongeandspongevirus_GATCAG_L002_R1_001_(paired)_trimmed_(paired)_contig_2468	9	VIRSorter_M_16_G0275_61_MK1_spongeandspongevirus_GATCAG_L002_R1_001_(paired)_trimmed_(paired)_contig_2468	9	1	1	3.0794
M_16_G0275_61_MK1_spongeandspongevirus_GATCAG_L002_R1_001_(paired)_trimmed_(paired)_contig_26908	8	VIRSorter_M_16_G0275_61_MK1_spongeandspongevirus_GATCAG_L002_R1_001_(paired)_trimmed_(paired)_contig_26908	8	1	4	3.49396	13.1336
M_16_G0275_61_MK1_spongeandspongevirus_GATCAG_L002_R1_001_(paired)_trimmed_(paired)_contig_2722	7	VIRSorter_M_16_G0275_61_MK1_spongeandspongevirus_GATCAG_L002_R1_001_(paired)_trimmed_(paired)_contig_2722	7	1	2	5.61787
M_16_G0275_61_MK1_spongeandspongevirus_GATCAG_L002_R1_001_(paired)_trimmed_(paired)_contig_28086	5	VIRSorter_M_16_G0275_61_MK1_spongeandspongevirus_GATCAG_L002_R1_001_(paired)_trimmed_(paired)_contig_28086	5	1	2	2.56975
M_16_G0275_61_MK1_spongeandspongevirus_GATCAG_L002_R1_001_(paired)_trimmed_(paired)_contig_28447	7	VIRSorter_M_16_G0275_61_MK1_spongeandspongevirus_GATCAG_L002_R1_001_(paired)_trimmed_(paired)_contig_28447	7	1	1	4.03323
M_16_G0275_61_MK1_spongeandspongevirus_GATCAG_L002_R1_001_(paired)_trimmed_(paired)_contig_29187	7	VIRSorter_M_16_G0275_61_MK1_spongeandspongevirus_GATCAG_L002_R1_001_(paired)_trimmed_(paired)_contig_29187	7	1	2	4.03323
M_16_G0275_61_MK1_spongeandspongevirus_GATCAG_L002_R1_001_(paired)_trimmed_(paired)_contig_304	7	VIRSorter_M_16_G0275_61_MK1_spongeandspongevirus_GATCAG_L002_R1_001_(paired)_trimmed_(paired)_contig_304	7	1	2	4.03323	13.7343
M_16_G0275_61_MK1_spongeandspongevirus_GATCAG_L002_R1_001_(paired)_trimmed_(paired)_contig_31315	6	VIRSorter_M_16_G0275_61_MK1_spongeandspongevirus_GATCAG_L002_R1_001_(paired)_trimmed_(paired)_contig_31315	6	1	1		3.68754
M_16_G0275_61_MK1_spongeandspongevirus_GATCAG_L002_R1_001_(paired)_trimmed_(paired)_contig_3163	7	VIRSorter_M_16_G0275_61_MK1_spongeandspongevirus_GATCAG_L002_R1_001_(paired)_trimmed_(paired)_contig_3163	7	1	3	2.81252
M_16_G0275_61_MK1_spongeandspongevirus_GATCAG_L002_R1_001_(paired)_trimmed_(paired)_contig_31723	5	VIRSorter_M_16_G0275_61_MK1_spongeandspongevirus_GATCAG_L002_R1_001_(paired)_trimmed_(paired)_contig_31723	5	1	1	2.56975
M_16_G0275_61_MK1_spongeandspongevirus_GATCAG_L002_R1_001_(paired)_trimmed_(paired)_contig_33090	8	VIRSorter_M_16_G0275_61_MK1_spongeandspongevirus_GATCAG_L002_R1_001_(paired)_trimmed_(paired)_contig_33090	8	1	3	2.44711
M_16_G0275_61_MK1_spongeandspongevirus_GATCAG_L002_R1_001_(paired)_trimmed_(paired)_contig_34488	2	VIRSorter_M_16_G0275_61_MK1_spongeandspongevirus_GATCAG_L002_R1_001_(paired)_trimmed_(paired)_contig_34488	2	1	1		2.12944
M_16_G0275_61_MK1_spongeandspongevirus_GATCAG_L002_R1_001_(paired)_trimmed_(paired)_contig_3708	6	VIRSorter_M_16_G0275_61_MK1_spongeandspongevirus_GATCAG_L002_R1_001_(paired)_trimmed_(paired)_contig_3708	6	1	1	2.15077
M_16_G0275_61_MK1_spongeandspongevirus_GATCAG_L002_R1_001_(paired)_trimmed_(paired)_contig_37350	9	VIRSorter_M_16_G0275_61_MK1_spongeandspongevirus_GATCAG_L002_R1_001_(paired)_trimmed_(paired)_contig_37350	9	1	5	4.19024	15.4542
M_16_G0275_61_MK1_spongeandspongevirus_GATCAG_L002_R1_001_(paired)_trimmed_(paired)_contig_38418	6	VIRSorter_M_16_G0275_61_MK1_spongeandspongevirus_GATCAG_L002_R1_001_(paired)_trimmed_(paired)_contig_38418	6	1	1	2.15077
M_16_G0275_61_MK1_spongeandspongevirus_GATCAG_L002_R1_001_(paired)_trimmed_(paired)_contig_39384	6	VIRSorter_M_16_G0275_61_MK1_spongeandspongevirus_GATCAG_L002_R1_001_(paired)_trimmed_(paired)_contig_39384	6	1	1	3.29574
M_16_G0275_61_MK1_spongeandspongevirus_GATCAG_L002_R1_001_(paired)_trimmed_(paired)_contig_39987	6	VIRSorter_M_16_G0275_61_MK1_spongeandspongevirus_GATCAG_L002_R1_001_(paired)_trimmed_(paired)_contig_39987	6	1	3	3.29574	11.3715
M_16_G0275_61_MK1_spongeandspongevirus_GATCAG_L002_R1_001_(paired)_trimmed_(paired)_contig_41265	6	VIRSorter_M_16_G0275_61_MK1_spongeandspongevirus_GATCAG_L002_R1_001_(paired)_trimmed_(paired)_contig_41265	6	1	3	3.29574
M_16_G0275_61_MK1_spongeandspongevirus_GATCAG_L002_R1_001_(paired)_trimmed_(paired)_contig_41604	3	VIRSorter_M_16_G0275_61_MK1_spongeandspongevirus_GATCAG_L002_R1_001_(paired)_trimmed_(paired)_contig_41604	3	1	3	2.40766
M_16_G0275_61_MK1_spongeandspongevirus_GATCAG_L002_R1_001_(paired)_trimmed_(paired)_contig_42363	4	VIRSorter_M_16_G0275_61_MK1_spongeandspongevirus_GATCAG_L002_R1_001_(paired)_trimmed_(paired)_contig_42363	4	1	1		6.68814
M_16_G0275_61_MK1_spongeandspongevirus_GATCAG_L002_R1_001_(paired)_trimmed_(paired)_contig_44354	5	VIRSorter_M_16_G0275_61_MK1_spongeandspongevirus_GATCAG_L002_R1_001_(paired)_trimmed_(paired)_contig_44354	5	1	1	2.56975
M_16_G0275_61_MK1_spongeandspongevirus_GATCAG_L002_R1_001_(paired)_trimmed_(paired)_contig_46265	9	VIRSorter_M_16_G0275_61_MK1_spongeandspongevirus_GATCAG_L002_R1_001_(paired)_trimmed_(paired)_contig_46265	9	1	1	2.15518
M_16_G0275_61_MK1_spongeandspongevirus_GATCAG_L002_R1_001_(paired)_trimmed_(paired)_contig_482	8	VIRSorter_M_16_G0275_61_MK1_spongeandspongevirus_GATCAG_L002_R1_001_(paired)_trimmed_(paired)_contig_482	8	1	1		3.41863
M_16_G0275_61_MK1_spongeandspongevirus_GATCAG_L002_R1_001_(paired)_trimmed_(paired)_contig_48595	7	VIRSorter_M_16_G0275_61_MK1_spongeandspongevirus_GATCAG_L002_R1_001_(paired)_trimmed_(paired)_contig_48595	7	1	1		8.17846
M_16_G0275_61_MK1_spongeandspongevirus_GATCAG_L002_R1_001_(paired)_trimmed_(paired)_contig_5316	18	VIRSorter_M_16_G0275_61_MK1_spongeandspongevirus_GATCAG_L002_R1_001_(paired)_trimmed_(paired)_contig_5316	18	1	3	7.68148
M_16_G0275_61_MK1_spongeandspongevirus_GATCAG_L002_R1_001_(paired)_trimmed_(paired)_contig_53425	4	VIRSorter_M_16_G0275_61_MK1_spongeandspongevirus_GATCAG_L002_R1_001_(paired)_trimmed_(paired)_contig_53425	4	1	1		4.08333
M_16_G0275_61_MK1_spongeandspongevirus_GATCAG_L002_R1_001_(paired)_trimmed_(paired)_contig_53665	4	VIRSorter_M_16_G0275_61_MK1_spongeandspongevirus_GATCAG_L002_R1_001_(paired)_trimmed_(paired)_contig_53665	4	1	1	3.21021
M_16_G0275_61_MK1_spongeandspongevirus_GATCAG_L002_R1_001_(paired)_trimmed_(paired)_contig_5511	8	VIRSorter_M_16_G0275_61_MK1_spongeandspongevirus_GATCAG_L002_R1_001_(paired)_trimmed_(paired)_contig_5511	8	1	2	3.49396	3.41863
M_16_G0275_61_MK1_spongeandspongevirus_GATCAG_L002_R1_001_(paired)_trimmed_(paired)_contig_5721	4	VIRSorter_M_16_G0275_61_MK1_spongeandspongevirus_GATCAG_L002_R1_001_(paired)_trimmed_(paired)_contig_5721	4	1	2		4.08333
M_16_G0275_61_MK1_spongeandspongevirus_GATCAG_L002_R1_001_(paired)_trimmed_(paired)_contig_5834	5	VIRSorter_M_16_G0275_61_MK1_spongeandspongevirus_GATCAG_L002_R1_001_(paired)_trimmed_(paired)_contig_5834	5	1	2	2.56975
M_16_G0275_61_MK1_spongeandspongevirus_GATCAG_L002_R1_001_(paired)_trimmed_(paired)_contig_5925	9	VIRSorter_M_16_G0275_61_MK1_spongeandspongevirus_GATCAG_L002_R1_001_(paired)_trimmed_(paired)_contig_5925	9	1	5	5.53171
M_16_G0275_61_MK1_spongeandspongevirus_GATCAG_L002_R1_001_(paired)_trimmed_(paired)_contig_5985	7	VIRSorter_M_16_G0275_61_MK1_spongeandspongevirus_GATCAG_L002_R1_001_(paired)_trimmed_(paired)_contig_5985	7	1	1	2.81252
M_16_G0275_61_MK1_spongeandspongevirus_GATCAG_L002_R1_001_(paired)_trimmed_(paired)_contig_6279	7	VIRSorter_M_16_G0275_61_MK1_spongeandspongevirus_GATCAG_L002_R1_001_(paired)_trimmed_(paired)_contig_6279	7	1	1		3.54249
M_16_G0275_61_MK1_spongeandspongevirus_GATCAG_L002_R1_001_(paired)_trimmed_(paired)_contig_6370	6	VIRSorter_M_16_G0275_61_MK1_spongeandspongevirus_GATCAG_L002_R1_001_(paired)_trimmed_(paired)_contig_6370	6	1	1	2.15077
M_16_G0275_61_MK1_spongeandspongevirus_GATCAG_L002_R1_001_(paired)_trimmed_(paired)_contig_6498	2	VIRSorter_M_16_G0275_61_MK1_spongeandspongevirus_GATCAG_L002_R1_001_(paired)_trimmed_(paired)_contig_6498	2	1	2		4.85933
M_16_G0275_61_MK1_spongeandspongevirus_GATCAG_L002_R1_001_(paired)_trimmed_(paired)_contig_7043	8	VIRSorter_M_16_G0275_61_MK1_spongeandspongevirus_GATCAG_L002_R1_001_(paired)_trimmed_(paired)_contig_7043	8	1	1		3.41863
M_16_G0275_61_MK1_spongeandspongevirus_GATCAG_L002_R1_001_(paired)_trimmed_(paired)_contig_7126	10	VIRSorter_M_16_G0275_61_MK1_spongeandspongevirus_GATCAG_L002_R1_001_(paired)_trimmed_(paired)_contig_7126	10	1	1		3.21473
M_16_G0275_61_MK1_spongeandspongevirus_GATCAG_L002_R1_001_(paired)_trimmed_(paired)_contig_7531	7	VIRSorter_M_16_G0275_61_MK1_spongeandspongevirus_GATCAG_L002_R1_001_(paired)_trimmed_(paired)_contig_7531	7	1	1	2.81252
M_16_G0275_61_MK1_spongeandspongevirus_GATCAG_L002_R1_001_(paired)_trimmed_(paired)_contig_7643	6	VIRSorter_M_16_G0275_61_MK1_spongeandspongevirus_GATCAG_L002_R1_001_(paired)_trimmed_(paired)_contig_7643	6	1	4	4.81532	14.578
M_16_G0275_61_MK1_spongeandspongevirus_GATCAG_L002_R1_001_(paired)_trimmed_(paired)_contig_77192	4	VIRSorter_M_16_G0275_61_MK1_spongeandspongevirus_GATCAG_L002_R1_001_(paired)_trimmed_(paired)_contig_77192	4	1	1	3.21021
M_16_G0275_61_MK1_spongeandspongevirus_GATCAG_L002_R1_001_(paired)_trimmed_(paired)_contig_7768	8	VIRSorter_M_16_G0275_61_MK1_spongeandspongevirus_GATCAG_L002_R1_001_(paired)_trimmed_(paired)_contig_7768	8	1	1		3.41863
M_16_G0275_61_MK1_spongeandspongevirus_GATCAG_L002_R1_001_(paired)_trimmed_(paired)_contig_9078	5	VIRSorter_M_16_G0275_61_MK1_spongeandspongevirus_GATCAG_L002_R1_001_(paired)_trimmed_(paired)_contig_9078	5	1	1	2.56975	3.86256
M_16_G0275_61_MK1_spongeandspongevirus_GATCAG_L002_R1_001_(paired)_trimmed_(paired)_contig_92228	5	VIRSorter_M_16_G0275_61_MK1_spongeandspongevirus_GATCAG_L002_R1_001_(paired)_trimmed_(paired)_contig_92228	5	1	3	2.56975
M_16_G0275_61_MK1_spongeandspongevirus_GATCAG_L002_R1_001_(paired)_trimmed_(paired)_contig_9290	18	VIRSorter_M_16_G0275_61_MK1_spongeandspongevirus_GATCAG_L002_R1_001_(paired)_trimmed_(paired)_contig_9290	18	1	6	9.14231
M_16_G0275_61_MK1_spongeandspongevirus_GATCAG_L002_R1_001_(paired)_trimmed_(paired)_contig_980	8	VIRSorter_M_16_G0275_61_MK1_spongeandspongevirus_GATCAG_L002_R1_001_(paired)_trimmed_(paired)_contig_980	8	1	2	4.7792
## 2 - Complete phage contigs - category 2 (somewhat sure)
## Contig_id	Nb genes contigs	Fragment	Nb genes	Category	Nb phage hallmark genes	Phage gene enrichment sig	Non-Caudovirales phage gene enrichment sig	Pfam depletion sig	Uncharacterized enrichment sig	Strand switch depletion sig	Short genes enrichment sig
M_16_G0275_61_MK1_spongeandspongevirus_GATCAG_L002_R1_001_(paired)_trimmed_(paired)_contig_10170	6	VIRSorter_M_16_G0275_61_MK1_spongeandspongevirus_GATCAG_L002_R1_001_(paired)_trimmed_(paired)_contig_10170	6	2		3.29574
M_16_G0275_61_MK1_spongeandspongevirus_GATCAG_L002_R1_001_(paired)_trimmed_(paired)_contig_103774	3	VIRSorter_M_16_G0275_61_MK1_spongeandspongevirus_GATCAG_L002_R1_001_(paired)_trimmed_(paired)_contig_103774	3	2		2.40766
M_16_G0275_61_MK1_spongeandspongevirus_GATCAG_L002_R1_001_(paired)_trimmed_(paired)_contig_10460	21	VIRSorter_M_16_G0275_61_MK1_spongeandspongevirus_GATCAG_L002_R1_001_(paired)_trimmed_(paired)_contig_10460	21	2		3.78023
M_16_G0275_61_MK1_spongeandspongevirus_GATCAG_L002_R1_001_(paired)_trimmed_(paired)_contig_1047	9	VIRSorter_M_16_G0275_61_MK1_spongeandspongevirus_GATCAG_L002_R1_001_(paired)_trimmed_(paired)_contig_1047	9	2		2.15518
M_16_G0275_61_MK1_spongeandspongevirus_GATCAG_L002_R1_001_(paired)_trimmed_(paired)_contig_10481	6	VIRSorter_M_16_G0275_61_MK1_spongeandspongevirus_GATCAG_L002_R1_001_(paired)_trimmed_(paired)_contig_10481	6	2		3.29574
M_16_G0275_61_MK1_spongeandspongevirus_GATCAG_L002_R1_001_(paired)_trimmed_(paired)_contig_1059	7	VIRSorter_M_16_G0275_61_MK1_spongeandspongevirus_GATCAG_L002_R1_001_(paired)_trimmed_(paired)_contig_1059	7	2		5.61787
M_16_G0275_61_MK1_spongeandspongevirus_GATCAG_L002_R1_001_(paired)_trimmed_(paired)_contig_10673	3	VIRSorter_M_16_G0275_61_MK1_spongeandspongevirus_GATCAG_L002_R1_001_(paired)_trimmed_(paired)_contig_10673	3	2		2.40766
M_16_G0275_61_MK1_spongeandspongevirus_GATCAG_L002_R1_001_(paired)_trimmed_(paired)_contig_10902	7	VIRSorter_M_16_G0275_61_MK1_spongeandspongevirus_GATCAG_L002_R1_001_(paired)_trimmed_(paired)_contig_10902	7	2		4.03323
M_16_G0275_61_MK1_spongeandspongevirus_GATCAG_L002_R1_001_(paired)_trimmed_(paired)_contig_11039	5	VIRSorter_M_16_G0275_61_MK1_spongeandspongevirus_GATCAG_L002_R1_001_(paired)_trimmed_(paired)_contig_11039	5	2		2.56975
M_16_G0275_61_MK1_spongeandspongevirus_GATCAG_L002_R1_001_(paired)_trimmed_(paired)_contig_11234	4	VIRSorter_M_16_G0275_61_MK1_spongeandspongevirus_GATCAG_L002_R1_001_(paired)_trimmed_(paired)_contig_11234	4	2		3.21021
M_16_G0275_61_MK1_spongeandspongevirus_GATCAG_L002_R1_001_(paired)_trimmed_(paired)_contig_11320	5	VIRSorter_M_16_G0275_61_MK1_spongeandspongevirus_GATCAG_L002_R1_001_(paired)_trimmed_(paired)_contig_11320	5	2		2.56975
M_16_G0275_61_MK1_spongeandspongevirus_GATCAG_L002_R1_001_(paired)_trimmed_(paired)_contig_11493	9	VIRSorter_M_16_G0275_61_MK1_spongeandspongevirus_GATCAG_L002_R1_001_(paired)_trimmed_(paired)_contig_11493	9	2		2.15518
M_16_G0275_61_MK1_spongeandspongevirus_GATCAG_L002_R1_001_(paired)_trimmed_(paired)_contig_11795	3	VIRSorter_M_16_G0275_61_MK1_spongeandspongevirus_GATCAG_L002_R1_001_(paired)_trimmed_(paired)_contig_11795	3	2		2.40766
M_16_G0275_61_MK1_spongeandspongevirus_GATCAG_L002_R1_001_(paired)_trimmed_(paired)_contig_12006	11	VIRSorter_M_16_G0275_61_MK1_spongeandspongevirus_GATCAG_L002_R1_001_(paired)_trimmed_(paired)_contig_12006	11	2		gene_1-gene_10:3.25430894544667
M_16_G0275_61_MK1_spongeandspongevirus_GATCAG_L002_R1_001_(paired)_trimmed_(paired)_contig_120110	3	VIRSorter_M_16_G0275_61_MK1_spongeandspongevirus_GATCAG_L002_R1_001_(paired)_trimmed_(paired)_contig_120110	3	2		2.40766
M_16_G0275_61_MK1_spongeandspongevirus_GATCAG_L002_R1_001_(paired)_trimmed_(paired)_contig_12070	10	VIRSorter_M_16_G0275_61_MK1_spongeandspongevirus_GATCAG_L002_R1_001_(paired)_trimmed_(paired)_contig_12070	10	2		8.02553
M_16_G0275_61_MK1_spongeandspongevirus_GATCAG_L002_R1_001_(paired)_trimmed_(paired)_contig_12546	5	VIRSorter_M_16_G0275_61_MK1_spongeandspongevirus_GATCAG_L002_R1_001_(paired)_trimmed_(paired)_contig_12546	5	2		2.56975
M_16_G0275_61_MK1_spongeandspongevirus_GATCAG_L002_R1_001_(paired)_trimmed_(paired)_contig_126908	3	VIRSorter_M_16_G0275_61_MK1_spongeandspongevirus_GATCAG_L002_R1_001_(paired)_trimmed_(paired)_contig_126908	3	2		2.40766
M_16_G0275_61_MK1_spongeandspongevirus_GATCAG_L002_R1_001_(paired)_trimmed_(paired)_contig_12725	9	VIRSorter_M_16_G0275_61_MK1_spongeandspongevirus_GATCAG_L002_R1_001_(paired)_trimmed_(paired)_contig_12725	9	2		7.22298
M_16_G0275_61_MK1_spongeandspongevirus_GATCAG_L002_R1_001_(paired)_trimmed_(paired)_contig_12782	3	VIRSorter_M_16_G0275_61_MK1_spongeandspongevirus_GATCAG_L002_R1_001_(paired)_trimmed_(paired)_contig_12782	3	2		2.40766
M_16_G0275_61_MK1_spongeandspongevirus_GATCAG_L002_R1_001_(paired)_trimmed_(paired)_contig_12783	5	VIRSorter_M_16_G0275_61_MK1_spongeandspongevirus_GATCAG_L002_R1_001_(paired)_trimmed_(paired)_contig_12783	5	2		2.56975					2.06753
M_16_G0275_61_MK1_spongeandspongevirus_GATCAG_L002_R1_001_(paired)_trimmed_(paired)_contig_1296	8	VIRSorter_M_16_G0275_61_MK1_spongeandspongevirus_GATCAG_L002_R1_001_(paired)_trimmed_(paired)_contig_1296	8	2		2.44711
M_16_G0275_61_MK1_spongeandspongevirus_GATCAG_L002_R1_001_(paired)_trimmed_(paired)_contig_12979	10	VIRSorter_M_16_G0275_61_MK1_spongeandspongevirus_GATCAG_L002_R1_001_(paired)_trimmed_(paired)_contig_12979	10	2			5.21829
M_16_G0275_61_MK1_spongeandspongevirus_GATCAG_L002_R1_001_(paired)_trimmed_(paired)_contig_12995	7	VIRSorter_M_16_G0275_61_MK1_spongeandspongevirus_GATCAG_L002_R1_001_(paired)_trimmed_(paired)_contig_12995	7	2		2.81252
M_16_G0275_61_MK1_spongeandspongevirus_GATCAG_L002_R1_001_(paired)_trimmed_(paired)_contig_12996	4	VIRSorter_M_16_G0275_61_MK1_spongeandspongevirus_GATCAG_L002_R1_001_(paired)_trimmed_(paired)_contig_12996	4	2		3.21021
M_16_G0275_61_MK1_spongeandspongevirus_GATCAG_L002_R1_001_(paired)_trimmed_(paired)_contig_13031	8	VIRSorter_M_16_G0275_61_MK1_spongeandspongevirus_GATCAG_L002_R1_001_(paired)_trimmed_(paired)_contig_13031	8	2		2.44711
M_16_G0275_61_MK1_spongeandspongevirus_GATCAG_L002_R1_001_(paired)_trimmed_(paired)_contig_1329	5	VIRSorter_M_16_G0275_61_MK1_spongeandspongevirus_GATCAG_L002_R1_001_(paired)_trimmed_(paired)_contig_1329	5	2		4.01276
M_16_G0275_61_MK1_spongeandspongevirus_GATCAG_L002_R1_001_(paired)_trimmed_(paired)_contig_13378	4	VIRSorter_M_16_G0275_61_MK1_spongeandspongevirus_GATCAG_L002_R1_001_(paired)_trimmed_(paired)_contig_13378	4	2		3.21021
M_16_G0275_61_MK1_spongeandspongevirus_GATCAG_L002_R1_001_(paired)_trimmed_(paired)_contig_13485	4	VIRSorter_M_16_G0275_61_MK1_spongeandspongevirus_GATCAG_L002_R1_001_(paired)_trimmed_(paired)_contig_13485	4	2		3.21021
M_16_G0275_61_MK1_spongeandspongevirus_GATCAG_L002_R1_001_(paired)_trimmed_(paired)_contig_1359	21	VIRSorter_M_16_G0275_61_MK1_spongeandspongevirus_GATCAG_L002_R1_001_(paired)_trimmed_(paired)_contig_1359	21	2		gene_3-gene_20:2.02652664782469
M_16_G0275_61_MK1_spongeandspongevirus_GATCAG_L002_R1_001_(paired)_trimmed_(paired)_contig_13602	8	VIRSorter_M_16_G0275_61_MK1_spongeandspongevirus_GATCAG_L002_R1_001_(paired)_trimmed_(paired)_contig_13602	8	2		3.49396
M_16_G0275_61_MK1_spongeandspongevirus_GATCAG_L002_R1_001_(paired)_trimmed_(paired)_contig_13690	11	VIRSorter_M_16_G0275_61_MK1_spongeandspongevirus_GATCAG_L002_R1_001_(paired)_trimmed_(paired)_contig_13690	11	2		2.87886
M_16_G0275_61_MK1_spongeandspongevirus_GATCAG_L002_R1_001_(paired)_trimmed_(paired)_contig_141101	4	VIRSorter_M_16_G0275_61_MK1_spongeandspongevirus_GATCAG_L002_R1_001_(paired)_trimmed_(paired)_contig_141101	4	2		3.21021
M_16_G0275_61_MK1_spongeandspongevirus_GATCAG_L002_R1_001_(paired)_trimmed_(paired)_contig_14270	6	VIRSorter_M_16_G0275_61_MK1_spongeandspongevirus_GATCAG_L002_R1_001_(paired)_trimmed_(paired)_contig_14270	6	2		2.15077
M_16_G0275_61_MK1_spongeandspongevirus_GATCAG_L002_R1_001_(paired)_trimmed_(paired)_contig_1473	5	VIRSorter_M_16_G0275_61_MK1_spongeandspongevirus_GATCAG_L002_R1_001_(paired)_trimmed_(paired)_contig_1473	5	2		2.56975
M_16_G0275_61_MK1_spongeandspongevirus_GATCAG_L002_R1_001_(paired)_trimmed_(paired)_contig_14897	3	VIRSorter_M_16_G0275_61_MK1_spongeandspongevirus_GATCAG_L002_R1_001_(paired)_trimmed_(paired)_contig_14897	3	2		2.40766
M_16_G0275_61_MK1_spongeandspongevirus_GATCAG_L002_R1_001_(paired)_trimmed_(paired)_contig_15184	5	VIRSorter_M_16_G0275_61_MK1_spongeandspongevirus_GATCAG_L002_R1_001_(paired)_trimmed_(paired)_contig_15184	5	2		2.56975
M_16_G0275_61_MK1_spongeandspongevirus_GATCAG_L002_R1_001_(paired)_trimmed_(paired)_contig_1531	6	VIRSorter_M_16_G0275_61_MK1_spongeandspongevirus_GATCAG_L002_R1_001_(paired)_trimmed_(paired)_contig_1531	6	2		3.29574
M_16_G0275_61_MK1_spongeandspongevirus_GATCAG_L002_R1_001_(paired)_trimmed_(paired)_contig_15392	8	VIRSorter_M_16_G0275_61_MK1_spongeandspongevirus_GATCAG_L002_R1_001_(paired)_trimmed_(paired)_contig_15392	8	2		2.44711
M_16_G0275_61_MK1_spongeandspongevirus_GATCAG_L002_R1_001_(paired)_trimmed_(paired)_contig_15455	4	VIRSorter_M_16_G0275_61_MK1_spongeandspongevirus_GATCAG_L002_R1_001_(paired)_trimmed_(paired)_contig_15455	4	2		3.21021
M_16_G0275_61_MK1_spongeandspongevirus_GATCAG_L002_R1_001_(paired)_trimmed_(paired)_contig_1550	16	VIRSorter_M_16_G0275_61_MK1_spongeandspongevirus_GATCAG_L002_R1_001_(paired)_trimmed_(paired)_contig_1550	16	2		gene_1-gene_13:5.62423165297361
M_16_G0275_61_MK1_spongeandspongevirus_GATCAG_L002_R1_001_(paired)_trimmed_(paired)_contig_15534	4	VIRSorter_M_16_G0275_61_MK1_spongeandspongevirus_GATCAG_L002_R1_001_(paired)_trimmed_(paired)_contig_15534	4	2		3.21021
M_16_G0275_61_MK1_spongeandspongevirus_GATCAG_L002_R1_001_(paired)_trimmed_(paired)_contig_15954	5	VIRSorter_M_16_G0275_61_MK1_spongeandspongevirus_GATCAG_L002_R1_001_(paired)_trimmed_(paired)_contig_15954	5	2		2.56975
M_16_G0275_61_MK1_spongeandspongevirus_GATCAG_L002_R1_001_(paired)_trimmed_(paired)_contig_16062	3	VIRSorter_M_16_G0275_61_MK1_spongeandspongevirus_GATCAG_L002_R1_001_(paired)_trimmed_(paired)_contig_16062	3	2		2.40766
M_16_G0275_61_MK1_spongeandspongevirus_GATCAG_L002_R1_001_(paired)_trimmed_(paired)_contig_16241	7	VIRSorter_M_16_G0275_61_MK1_spongeandspongevirus_GATCAG_L002_R1_001_(paired)_trimmed_(paired)_contig_16241	7	2		2.81252
M_16_G0275_61_MK1_spongeandspongevirus_GATCAG_L002_R1_001_(paired)_trimmed_(paired)_contig_16674	7	VIRSorter_M_16_G0275_61_MK1_spongeandspongevirus_GATCAG_L002_R1_001_(paired)_trimmed_(paired)_contig_16674	7	2		2.81252
M_16_G0275_61_MK1_spongeandspongevirus_GATCAG_L002_R1_001_(paired)_trimmed_(paired)_contig_16690	12	VIRSorter_M_16_G0275_61_MK1_spongeandspongevirus_GATCAG_L002_R1_001_(paired)_trimmed_(paired)_contig_16690	12	2		gene_2-gene_11:4.11997254098874
M_16_G0275_61_MK1_spongeandspongevirus_GATCAG_L002_R1_001_(paired)_trimmed_(paired)_contig_17424	9	VIRSorter_M_16_G0275_61_MK1_spongeandspongevirus_GATCAG_L002_R1_001_(paired)_trimmed_(paired)_contig_17424	9	2		5.53171
M_16_G0275_61_MK1_spongeandspongevirus_GATCAG_L002_R1_001_(paired)_trimmed_(paired)_contig_1755	4	VIRSorter_M_16_G0275_61_MK1_spongeandspongevirus_GATCAG_L002_R1_001_(paired)_trimmed_(paired)_contig_1755	4	2		3.21021
M_16_G0275_61_MK1_spongeandspongevirus_GATCAG_L002_R1_001_(paired)_trimmed_(paired)_contig_17551	6	VIRSorter_M_16_G0275_61_MK1_spongeandspongevirus_GATCAG_L002_R1_001_(paired)_trimmed_(paired)_contig_17551	6	2		2.15077
M_16_G0275_61_MK1_spongeandspongevirus_GATCAG_L002_R1_001_(paired)_trimmed_(paired)_contig_1758	11	VIRSorter_M_16_G0275_61_MK1_spongeandspongevirus_GATCAG_L002_R1_001_(paired)_trimmed_(paired)_contig_1758	11	2		2.0453
M_16_G0275_61_MK1_spongeandspongevirus_GATCAG_L002_R1_001_(paired)_trimmed_(paired)_contig_1833	19	VIRSorter_M_16_G0275_61_MK1_spongeandspongevirus_GATCAG_L002_R1_001_(paired)_trimmed_(paired)_contig_1833	19	2		gene_1-gene_17:9.93974360606316
M_16_G0275_61_MK1_spongeandspongevirus_GATCAG_L002_R1_001_(paired)_trimmed_(paired)_contig_18466	6	VIRSorter_M_16_G0275_61_MK1_spongeandspongevirus_GATCAG_L002_R1_001_(paired)_trimmed_(paired)_contig_18466	6	2		3.29574
M_16_G0275_61_MK1_spongeandspongevirus_GATCAG_L002_R1_001_(paired)_trimmed_(paired)_contig_19152	6	VIRSorter_M_16_G0275_61_MK1_spongeandspongevirus_GATCAG_L002_R1_001_(paired)_trimmed_(paired)_contig_19152	6	2		4.81532
M_16_G0275_61_MK1_spongeandspongevirus_GATCAG_L002_R1_001_(paired)_trimmed_(paired)_contig_19310	3	VIRSorter_M_16_G0275_61_MK1_spongeandspongevirus_GATCAG_L002_R1_001_(paired)_trimmed_(paired)_contig_19310	3	2		2.40766
M_16_G0275_61_MK1_spongeandspongevirus_GATCAG_L002_R1_001_(paired)_trimmed_(paired)_contig_19617	5	VIRSorter_M_16_G0275_61_MK1_spongeandspongevirus_GATCAG_L002_R1_001_(paired)_trimmed_(paired)_contig_19617	5	2		2.56975
M_16_G0275_61_MK1_spongeandspongevirus_GATCAG_L002_R1_001_(paired)_trimmed_(paired)_contig_19649	4	VIRSorter_M_16_G0275_61_MK1_spongeandspongevirus_GATCAG_L002_R1_001_(paired)_trimmed_(paired)_contig_19649	4	2		3.21021
M_16_G0275_61_MK1_spongeandspongevirus_GATCAG_L002_R1_001_(paired)_trimmed_(paired)_contig_21218	6	VIRSorter_M_16_G0275_61_MK1_spongeandspongevirus_GATCAG_L002_R1_001_(paired)_trimmed_(paired)_contig_21218	6	2		3.29574
M_16_G0275_61_MK1_spongeandspongevirus_GATCAG_L002_R1_001_(paired)_trimmed_(paired)_contig_21436	6	VIRSorter_M_16_G0275_61_MK1_spongeandspongevirus_GATCAG_L002_R1_001_(paired)_trimmed_(paired)_contig_21436	6	2		2.15077
M_16_G0275_61_MK1_spongeandspongevirus_GATCAG_L002_R1_001_(paired)_trimmed_(paired)_contig_21437	5	VIRSorter_M_16_G0275_61_MK1_spongeandspongevirus_GATCAG_L002_R1_001_(paired)_trimmed_(paired)_contig_21437	5	2		2.56975
M_16_G0275_61_MK1_spongeandspongevirus_GATCAG_L002_R1_001_(paired)_trimmed_(paired)_contig_21441	6	VIRSorter_M_16_G0275_61_MK1_spongeandspongevirus_GATCAG_L002_R1_001_(paired)_trimmed_(paired)_contig_21441	6	2		2.15077
M_16_G0275_61_MK1_spongeandspongevirus_GATCAG_L002_R1_001_(paired)_trimmed_(paired)_contig_21872	6	VIRSorter_M_16_G0275_61_MK1_spongeandspongevirus_GATCAG_L002_R1_001_(paired)_trimmed_(paired)_contig_21872	6	2		3.29574
M_16_G0275_61_MK1_spongeandspongevirus_GATCAG_L002_R1_001_(paired)_trimmed_(paired)_contig_2298	12	VIRSorter_M_16_G0275_61_MK1_spongeandspongevirus_GATCAG_L002_R1_001_(paired)_trimmed_(paired)_contig_2298	12	2		8.85248
M_16_G0275_61_MK1_spongeandspongevirus_GATCAG_L002_R1_001_(paired)_trimmed_(paired)_contig_2403	13	VIRSorter_M_16_G0275_61_MK1_spongeandspongevirus_GATCAG_L002_R1_001_(paired)_trimmed_(paired)_contig_2403	13	2		9.43319
M_16_G0275_61_MK1_spongeandspongevirus_GATCAG_L002_R1_001_(paired)_trimmed_(paired)_contig_2459	10	VIRSorter_M_16_G0275_61_MK1_spongeandspongevirus_GATCAG_L002_R1_001_(paired)_trimmed_(paired)_contig_2459	10	2		3.73143
M_16_G0275_61_MK1_spongeandspongevirus_GATCAG_L002_R1_001_(paired)_trimmed_(paired)_contig_2460	13	VIRSorter_M_16_G0275_61_MK1_spongeandspongevirus_GATCAG_L002_R1_001_(paired)_trimmed_(paired)_contig_2460	13	2		4.77027
M_16_G0275_61_MK1_spongeandspongevirus_GATCAG_L002_R1_001_(paired)_trimmed_(paired)_contig_25406	6	VIRSorter_M_16_G0275_61_MK1_spongeandspongevirus_GATCAG_L002_R1_001_(paired)_trimmed_(paired)_contig_25406	6	2		4.81532
M_16_G0275_61_MK1_spongeandspongevirus_GATCAG_L002_R1_001_(paired)_trimmed_(paired)_contig_25836	3	VIRSorter_M_16_G0275_61_MK1_spongeandspongevirus_GATCAG_L002_R1_001_(paired)_trimmed_(paired)_contig_25836	3	2		2.40766
M_16_G0275_61_MK1_spongeandspongevirus_GATCAG_L002_R1_001_(paired)_trimmed_(paired)_contig_2591	11	VIRSorter_M_16_G0275_61_MK1_spongeandspongevirus_GATCAG_L002_R1_001_(paired)_trimmed_(paired)_contig_2591	11	2	1	gene_2-gene_11:3.25430894544667
M_16_G0275_61_MK1_spongeandspongevirus_GATCAG_L002_R1_001_(paired)_trimmed_(paired)_contig_26383	5	VIRSorter_M_16_G0275_61_MK1_spongeandspongevirus_GATCAG_L002_R1_001_(paired)_trimmed_(paired)_contig_26383	5	2		2.56975
M_16_G0275_61_MK1_spongeandspongevirus_GATCAG_L002_R1_001_(paired)_trimmed_(paired)_contig_26438	9	VIRSorter_M_16_G0275_61_MK1_spongeandspongevirus_GATCAG_L002_R1_001_(paired)_trimmed_(paired)_contig_26438	9	2		4.19024
M_16_G0275_61_MK1_spongeandspongevirus_GATCAG_L002_R1_001_(paired)_trimmed_(paired)_contig_27254	6	VIRSorter_M_16_G0275_61_MK1_spongeandspongevirus_GATCAG_L002_R1_001_(paired)_trimmed_(paired)_contig_27254	6	2		4.81532
M_16_G0275_61_MK1_spongeandspongevirus_GATCAG_L002_R1_001_(paired)_trimmed_(paired)_contig_274	9	VIRSorter_M_16_G0275_61_MK1_spongeandspongevirus_GATCAG_L002_R1_001_(paired)_trimmed_(paired)_contig_274	9	2		5.53171
M_16_G0275_61_MK1_spongeandspongevirus_GATCAG_L002_R1_001_(paired)_trimmed_(paired)_contig_27409	3	VIRSorter_M_16_G0275_61_MK1_spongeandspongevirus_GATCAG_L002_R1_001_(paired)_trimmed_(paired)_contig_27409	3	2		2.40766
M_16_G0275_61_MK1_spongeandspongevirus_GATCAG_L002_R1_001_(paired)_trimmed_(paired)_contig_27661	10	VIRSorter_M_16_G0275_61_MK1_spongeandspongevirus_GATCAG_L002_R1_001_(paired)_trimmed_(paired)_contig_27661	10	2		2.74379
M_16_G0275_61_MK1_spongeandspongevirus_GATCAG_L002_R1_001_(paired)_trimmed_(paired)_contig_2794	5	VIRSorter_M_16_G0275_61_MK1_spongeandspongevirus_GATCAG_L002_R1_001_(paired)_trimmed_(paired)_contig_2794	5	2		2.56975
M_16_G0275_61_MK1_spongeandspongevirus_GATCAG_L002_R1_001_(paired)_trimmed_(paired)_contig_28241	11	VIRSorter_M_16_G0275_61_MK1_spongeandspongevirus_GATCAG_L002_R1_001_(paired)_trimmed_(paired)_contig_28241	11	2	1	gene_1-gene_10:2.26666882169829	gene_1-gene_10:2.73760500880276
M_16_G0275_61_MK1_spongeandspongevirus_GATCAG_L002_R1_001_(paired)_trimmed_(paired)_contig_2907	6	VIRSorter_M_16_G0275_61_MK1_spongeandspongevirus_GATCAG_L002_R1_001_(paired)_trimmed_(paired)_contig_2907	6	2		3.29574
M_16_G0275_61_MK1_spongeandspongevirus_GATCAG_L002_R1_001_(paired)_trimmed_(paired)_contig_2952	12	VIRSorter_M_16_G0275_61_MK1_spongeandspongevirus_GATCAG_L002_R1_001_(paired)_trimmed_(paired)_contig_2952	12	2		2.26131
M_16_G0275_61_MK1_spongeandspongevirus_GATCAG_L002_R1_001_(paired)_trimmed_(paired)_contig_29864	5	VIRSorter_M_16_G0275_61_MK1_spongeandspongevirus_GATCAG_L002_R1_001_(paired)_trimmed_(paired)_contig_29864	5	2		2.56975
M_16_G0275_61_MK1_spongeandspongevirus_GATCAG_L002_R1_001_(paired)_trimmed_(paired)_contig_29865	4	VIRSorter_M_16_G0275_61_MK1_spongeandspongevirus_GATCAG_L002_R1_001_(paired)_trimmed_(paired)_contig_29865	4	2		3.21021
M_16_G0275_61_MK1_spongeandspongevirus_GATCAG_L002_R1_001_(paired)_trimmed_(paired)_contig_3	20	VIRSorter_M_16_G0275_61_MK1_spongeandspongevirus_GATCAG_L002_R1_001_(paired)_trimmed_(paired)_contig_3	20	2	3	gene_4-gene_20:6.79075237898875
M_16_G0275_61_MK1_spongeandspongevirus_GATCAG_L002_R1_001_(paired)_trimmed_(paired)_contig_30399	7	VIRSorter_M_16_G0275_61_MK1_spongeandspongevirus_GATCAG_L002_R1_001_(paired)_trimmed_(paired)_contig_30399	7	2		4.03323
M_16_G0275_61_MK1_spongeandspongevirus_GATCAG_L002_R1_001_(paired)_trimmed_(paired)_contig_305	4	VIRSorter_M_16_G0275_61_MK1_spongeandspongevirus_GATCAG_L002_R1_001_(paired)_trimmed_(paired)_contig_305	4	2		3.21021
M_16_G0275_61_MK1_spongeandspongevirus_GATCAG_L002_R1_001_(paired)_trimmed_(paired)_contig_30748	4	VIRSorter_M_16_G0275_61_MK1_spongeandspongevirus_GATCAG_L002_R1_001_(paired)_trimmed_(paired)_contig_30748	4	2		3.21021
M_16_G0275_61_MK1_spongeandspongevirus_GATCAG_L002_R1_001_(paired)_trimmed_(paired)_contig_31373	4	VIRSorter_M_16_G0275_61_MK1_spongeandspongevirus_GATCAG_L002_R1_001_(paired)_trimmed_(paired)_contig_31373	4	2		3.21021
M_16_G0275_61_MK1_spongeandspongevirus_GATCAG_L002_R1_001_(paired)_trimmed_(paired)_contig_31396	6	VIRSorter_M_16_G0275_61_MK1_spongeandspongevirus_GATCAG_L002_R1_001_(paired)_trimmed_(paired)_contig_31396	6	2		2.15077
M_16_G0275_61_MK1_spongeandspongevirus_GATCAG_L002_R1_001_(paired)_trimmed_(paired)_contig_31451	6	VIRSorter_M_16_G0275_61_MK1_spongeandspongevirus_GATCAG_L002_R1_001_(paired)_trimmed_(paired)_contig_31451	6	2		2.15077
M_16_G0275_61_MK1_spongeandspongevirus_GATCAG_L002_R1_001_(paired)_trimmed_(paired)_contig_31641	6	VIRSorter_M_16_G0275_61_MK1_spongeandspongevirus_GATCAG_L002_R1_001_(paired)_trimmed_(paired)_contig_31641	6	2		2.15077
M_16_G0275_61_MK1_spongeandspongevirus_GATCAG_L002_R1_001_(paired)_trimmed_(paired)_contig_3165	5	VIRSorter_M_16_G0275_61_MK1_spongeandspongevirus_GATCAG_L002_R1_001_(paired)_trimmed_(paired)_contig_3165	5	2		2.56975
M_16_G0275_61_MK1_spongeandspongevirus_GATCAG_L002_R1_001_(paired)_trimmed_(paired)_contig_32079	10	VIRSorter_M_16_G0275_61_MK1_spongeandspongevirus_GATCAG_L002_R1_001_(paired)_trimmed_(paired)_contig_32079	10	2		2.74379
M_16_G0275_61_MK1_spongeandspongevirus_GATCAG_L002_R1_001_(paired)_trimmed_(paired)_contig_3254	8	VIRSorter_M_16_G0275_61_MK1_spongeandspongevirus_GATCAG_L002_R1_001_(paired)_trimmed_(paired)_contig_3254	8	2		3.49396
M_16_G0275_61_MK1_spongeandspongevirus_GATCAG_L002_R1_001_(paired)_trimmed_(paired)_contig_3335	7	VIRSorter_M_16_G0275_61_MK1_spongeandspongevirus_GATCAG_L002_R1_001_(paired)_trimmed_(paired)_contig_3335	7	2		5.61787
M_16_G0275_61_MK1_spongeandspongevirus_GATCAG_L002_R1_001_(paired)_trimmed_(paired)_contig_33711	4	VIRSorter_M_16_G0275_61_MK1_spongeandspongevirus_GATCAG_L002_R1_001_(paired)_trimmed_(paired)_contig_33711	4	2		3.21021
M_16_G0275_61_MK1_spongeandspongevirus_GATCAG_L002_R1_001_(paired)_trimmed_(paired)_contig_34875	3	VIRSorter_M_16_G0275_61_MK1_spongeandspongevirus_GATCAG_L002_R1_001_(paired)_trimmed_(paired)_contig_34875	3	2		2.40766	4.38328
M_16_G0275_61_MK1_spongeandspongevirus_GATCAG_L002_R1_001_(paired)_trimmed_(paired)_contig_35042	3	VIRSorter_M_16_G0275_61_MK1_spongeandspongevirus_GATCAG_L002_R1_001_(paired)_trimmed_(paired)_contig_35042	3	2		2.40766
M_16_G0275_61_MK1_spongeandspongevirus_GATCAG_L002_R1_001_(paired)_trimmed_(paired)_contig_35306	7	VIRSorter_M_16_G0275_61_MK1_spongeandspongevirus_GATCAG_L002_R1_001_(paired)_trimmed_(paired)_contig_35306	7	2		5.61787
M_16_G0275_61_MK1_spongeandspongevirus_GATCAG_L002_R1_001_(paired)_trimmed_(paired)_contig_35504	5	VIRSorter_M_16_G0275_61_MK1_spongeandspongevirus_GATCAG_L002_R1_001_(paired)_trimmed_(paired)_contig_35504	5	2		2.56975
M_16_G0275_61_MK1_spongeandspongevirus_GATCAG_L002_R1_001_(paired)_trimmed_(paired)_contig_35754	3	VIRSorter_M_16_G0275_61_MK1_spongeandspongevirus_GATCAG_L002_R1_001_(paired)_trimmed_(paired)_contig_35754	3	2		2.40766
M_16_G0275_61_MK1_spongeandspongevirus_GATCAG_L002_R1_001_(paired)_trimmed_(paired)_contig_36391	4	VIRSorter_M_16_G0275_61_MK1_spongeandspongevirus_GATCAG_L002_R1_001_(paired)_trimmed_(paired)_contig_36391	4	2		3.21021
M_16_G0275_61_MK1_spongeandspongevirus_GATCAG_L002_R1_001_(paired)_trimmed_(paired)_contig_36845	3	VIRSorter_M_16_G0275_61_MK1_spongeandspongevirus_GATCAG_L002_R1_001_(paired)_trimmed_(paired)_contig_36845	3	2		2.40766
M_16_G0275_61_MK1_spongeandspongevirus_GATCAG_L002_R1_001_(paired)_trimmed_(paired)_contig_36988	3	VIRSorter_M_16_G0275_61_MK1_spongeandspongevirus_GATCAG_L002_R1_001_(paired)_trimmed_(paired)_contig_36988	3	2		2.40766
M_16_G0275_61_MK1_spongeandspongevirus_GATCAG_L002_R1_001_(paired)_trimmed_(paired)_contig_37025	4	VIRSorter_M_16_G0275_61_MK1_spongeandspongevirus_GATCAG_L002_R1_001_(paired)_trimmed_(paired)_contig_37025	4	2		3.21021
M_16_G0275_61_MK1_spongeandspongevirus_GATCAG_L002_R1_001_(paired)_trimmed_(paired)_contig_37083	4	VIRSorter_M_16_G0275_61_MK1_spongeandspongevirus_GATCAG_L002_R1_001_(paired)_trimmed_(paired)_contig_37083	4	2		3.21021
M_16_G0275_61_MK1_spongeandspongevirus_GATCAG_L002_R1_001_(paired)_trimmed_(paired)_contig_37305	7	VIRSorter_M_16_G0275_61_MK1_spongeandspongevirus_GATCAG_L002_R1_001_(paired)_trimmed_(paired)_contig_37305	7	2		2.81252
M_16_G0275_61_MK1_spongeandspongevirus_GATCAG_L002_R1_001_(paired)_trimmed_(paired)_contig_3784	12	VIRSorter_M_16_G0275_61_MK1_spongeandspongevirus_GATCAG_L002_R1_001_(paired)_trimmed_(paired)_contig_3784	12	2		5.56201
M_16_G0275_61_MK1_spongeandspongevirus_GATCAG_L002_R1_001_(paired)_trimmed_(paired)_contig_39186	4	VIRSorter_M_16_G0275_61_MK1_spongeandspongevirus_GATCAG_L002_R1_001_(paired)_trimmed_(paired)_contig_39186	4	2		3.21021
M_16_G0275_61_MK1_spongeandspongevirus_GATCAG_L002_R1_001_(paired)_trimmed_(paired)_contig_40	9	VIRSorter_M_16_G0275_61_MK1_spongeandspongevirus_GATCAG_L002_R1_001_(paired)_trimmed_(paired)_contig_40	9	2		3.0794
M_16_G0275_61_MK1_spongeandspongevirus_GATCAG_L002_R1_001_(paired)_trimmed_(paired)_contig_40199	3	VIRSorter_M_16_G0275_61_MK1_spongeandspongevirus_GATCAG_L002_R1_001_(paired)_trimmed_(paired)_contig_40199	3	2		2.40766
M_16_G0275_61_MK1_spongeandspongevirus_GATCAG_L002_R1_001_(paired)_trimmed_(paired)_contig_4116	4	VIRSorter_M_16_G0275_61_MK1_spongeandspongevirus_GATCAG_L002_R1_001_(paired)_trimmed_(paired)_contig_4116	4	2		3.21021
M_16_G0275_61_MK1_spongeandspongevirus_GATCAG_L002_R1_001_(paired)_trimmed_(paired)_contig_4232	3	VIRSorter_M_16_G0275_61_MK1_spongeandspongevirus_GATCAG_L002_R1_001_(paired)_trimmed_(paired)_contig_4232	3	2		2.40766
M_16_G0275_61_MK1_spongeandspongevirus_GATCAG_L002_R1_001_(paired)_trimmed_(paired)_contig_4272	6	VIRSorter_M_16_G0275_61_MK1_spongeandspongevirus_GATCAG_L002_R1_001_(paired)_trimmed_(paired)_contig_4272	6	2		3.29574
M_16_G0275_61_MK1_spongeandspongevirus_GATCAG_L002_R1_001_(paired)_trimmed_(paired)_contig_432	5	VIRSorter_M_16_G0275_61_MK1_spongeandspongevirus_GATCAG_L002_R1_001_(paired)_trimmed_(paired)_contig_432	5	2		2.56975
M_16_G0275_61_MK1_spongeandspongevirus_GATCAG_L002_R1_001_(paired)_trimmed_(paired)_contig_4320	8	VIRSorter_M_16_G0275_61_MK1_spongeandspongevirus_GATCAG_L002_R1_001_(paired)_trimmed_(paired)_contig_4320	8	2		4.7792
M_16_G0275_61_MK1_spongeandspongevirus_GATCAG_L002_R1_001_(paired)_trimmed_(paired)_contig_43820	4	VIRSorter_M_16_G0275_61_MK1_spongeandspongevirus_GATCAG_L002_R1_001_(paired)_trimmed_(paired)_contig_43820	4	2		3.21021
M_16_G0275_61_MK1_spongeandspongevirus_GATCAG_L002_R1_001_(paired)_trimmed_(paired)_contig_4537	7	VIRSorter_M_16_G0275_61_MK1_spongeandspongevirus_GATCAG_L002_R1_001_(paired)_trimmed_(paired)_contig_4537	7	2		2.81252
M_16_G0275_61_MK1_spongeandspongevirus_GATCAG_L002_R1_001_(paired)_trimmed_(paired)_contig_457	17	VIRSorter_M_16_G0275_61_MK1_spongeandspongevirus_GATCAG_L002_R1_001_(paired)_trimmed_(paired)_contig_457	17	2		gene_1-gene_16:2.07052664589698
M_16_G0275_61_MK1_spongeandspongevirus_GATCAG_L002_R1_001_(paired)_trimmed_(paired)_contig_4602	14	VIRSorter_M_16_G0275_61_MK1_spongeandspongevirus_GATCAG_L002_R1_001_(paired)_trimmed_(paired)_contig_4602	14	2	1	gene_2-gene_13:8.45454313686166
M_16_G0275_61_MK1_spongeandspongevirus_GATCAG_L002_R1_001_(paired)_trimmed_(paired)_contig_4641	5	VIRSorter_M_16_G0275_61_MK1_spongeandspongevirus_GATCAG_L002_R1_001_(paired)_trimmed_(paired)_contig_4641	5	2		2.56975
M_16_G0275_61_MK1_spongeandspongevirus_GATCAG_L002_R1_001_(paired)_trimmed_(paired)_contig_4844	16	VIRSorter_M_16_G0275_61_MK1_spongeandspongevirus_GATCAG_L002_R1_001_(paired)_trimmed_(paired)_contig_4844	16	2		3.07612
M_16_G0275_61_MK1_spongeandspongevirus_GATCAG_L002_R1_001_(paired)_trimmed_(paired)_contig_49413	3	VIRSorter_M_16_G0275_61_MK1_spongeandspongevirus_GATCAG_L002_R1_001_(paired)_trimmed_(paired)_contig_49413	3	2		2.40766
M_16_G0275_61_MK1_spongeandspongevirus_GATCAG_L002_R1_001_(paired)_trimmed_(paired)_contig_5006	11	VIRSorter_M_16_G0275_61_MK1_spongeandspongevirus_GATCAG_L002_R1_001_(paired)_trimmed_(paired)_contig_5006	11	2		8.35096
M_16_G0275_61_MK1_spongeandspongevirus_GATCAG_L002_R1_001_(paired)_trimmed_(paired)_contig_5043	5	VIRSorter_M_16_G0275_61_MK1_spongeandspongevirus_GATCAG_L002_R1_001_(paired)_trimmed_(paired)_contig_5043	5	2		4.01276
M_16_G0275_61_MK1_spongeandspongevirus_GATCAG_L002_R1_001_(paired)_trimmed_(paired)_contig_5189	5	VIRSorter_M_16_G0275_61_MK1_spongeandspongevirus_GATCAG_L002_R1_001_(paired)_trimmed_(paired)_contig_5189	5	2		4.01276
M_16_G0275_61_MK1_spongeandspongevirus_GATCAG_L002_R1_001_(paired)_trimmed_(paired)_contig_54346	4	VIRSorter_M_16_G0275_61_MK1_spongeandspongevirus_GATCAG_L002_R1_001_(paired)_trimmed_(paired)_contig_54346	4	2		3.21021
M_16_G0275_61_MK1_spongeandspongevirus_GATCAG_L002_R1_001_(paired)_trimmed_(paired)_contig_5471	6	VIRSorter_M_16_G0275_61_MK1_spongeandspongevirus_GATCAG_L002_R1_001_(paired)_trimmed_(paired)_contig_5471	6	2		2.15077
M_16_G0275_61_MK1_spongeandspongevirus_GATCAG_L002_R1_001_(paired)_trimmed_(paired)_contig_55	21	VIRSorter_M_16_G0275_61_MK1_spongeandspongevirus_GATCAG_L002_R1_001_(paired)_trimmed_(paired)_contig_55	21	2		2.88179
M_16_G0275_61_MK1_spongeandspongevirus_GATCAG_L002_R1_001_(paired)_trimmed_(paired)_contig_5585	6	VIRSorter_M_16_G0275_61_MK1_spongeandspongevirus_GATCAG_L002_R1_001_(paired)_trimmed_(paired)_contig_5585	6	2		4.81532
M_16_G0275_61_MK1_spongeandspongevirus_GATCAG_L002_R1_001_(paired)_trimmed_(paired)_contig_57091	5	VIRSorter_M_16_G0275_61_MK1_spongeandspongevirus_GATCAG_L002_R1_001_(paired)_trimmed_(paired)_contig_57091	5	2		4.01276
M_16_G0275_61_MK1_spongeandspongevirus_GATCAG_L002_R1_001_(paired)_trimmed_(paired)_contig_57168	3	VIRSorter_M_16_G0275_61_MK1_spongeandspongevirus_GATCAG_L002_R1_001_(paired)_trimmed_(paired)_contig_57168	3	2		2.40766
M_16_G0275_61_MK1_spongeandspongevirus_GATCAG_L002_R1_001_(paired)_trimmed_(paired)_contig_57833	3	VIRSorter_M_16_G0275_61_MK1_spongeandspongevirus_GATCAG_L002_R1_001_(paired)_trimmed_(paired)_contig_57833	3	2		2.40766
M_16_G0275_61_MK1_spongeandspongevirus_GATCAG_L002_R1_001_(paired)_trimmed_(paired)_contig_58110	3	VIRSorter_M_16_G0275_61_MK1_spongeandspongevirus_GATCAG_L002_R1_001_(paired)_trimmed_(paired)_contig_58110	3	2		2.40766
M_16_G0275_61_MK1_spongeandspongevirus_GATCAG_L002_R1_001_(paired)_trimmed_(paired)_contig_5906	4	VIRSorter_M_16_G0275_61_MK1_spongeandspongevirus_GATCAG_L002_R1_001_(paired)_trimmed_(paired)_contig_5906	4	2		3.21021
M_16_G0275_61_MK1_spongeandspongevirus_GATCAG_L002_R1_001_(paired)_trimmed_(paired)_contig_59149	7	VIRSorter_M_16_G0275_61_MK1_spongeandspongevirus_GATCAG_L002_R1_001_(paired)_trimmed_(paired)_contig_59149	7	2		4.03323
M_16_G0275_61_MK1_spongeandspongevirus_GATCAG_L002_R1_001_(paired)_trimmed_(paired)_contig_61622	4	VIRSorter_M_16_G0275_61_MK1_spongeandspongevirus_GATCAG_L002_R1_001_(paired)_trimmed_(paired)_contig_61622	4	2		3.21021
M_16_G0275_61_MK1_spongeandspongevirus_GATCAG_L002_R1_001_(paired)_trimmed_(paired)_contig_62155	5	VIRSorter_M_16_G0275_61_MK1_spongeandspongevirus_GATCAG_L002_R1_001_(paired)_trimmed_(paired)_contig_62155	5	2		2.56975
M_16_G0275_61_MK1_spongeandspongevirus_GATCAG_L002_R1_001_(paired)_trimmed_(paired)_contig_6376	6	VIRSorter_M_16_G0275_61_MK1_spongeandspongevirus_GATCAG_L002_R1_001_(paired)_trimmed_(paired)_contig_6376	6	2		4.81532
M_16_G0275_61_MK1_spongeandspongevirus_GATCAG_L002_R1_001_(paired)_trimmed_(paired)_contig_66586	3	VIRSorter_M_16_G0275_61_MK1_spongeandspongevirus_GATCAG_L002_R1_001_(paired)_trimmed_(paired)_contig_66586	3	2		2.40766
M_16_G0275_61_MK1_spongeandspongevirus_GATCAG_L002_R1_001_(paired)_trimmed_(paired)_contig_66751	3	VIRSorter_M_16_G0275_61_MK1_spongeandspongevirus_GATCAG_L002_R1_001_(paired)_trimmed_(paired)_contig_66751	3	2		2.40766
M_16_G0275_61_MK1_spongeandspongevirus_GATCAG_L002_R1_001_(paired)_trimmed_(paired)_contig_6819	6	VIRSorter_M_16_G0275_61_MK1_spongeandspongevirus_GATCAG_L002_R1_001_(paired)_trimmed_(paired)_contig_6819	6	2		3.29574
M_16_G0275_61_MK1_spongeandspongevirus_GATCAG_L002_R1_001_(paired)_trimmed_(paired)_contig_70001	3	VIRSorter_M_16_G0275_61_MK1_spongeandspongevirus_GATCAG_L002_R1_001_(paired)_trimmed_(paired)_contig_70001	3	2		2.40766
M_16_G0275_61_MK1_spongeandspongevirus_GATCAG_L002_R1_001_(paired)_trimmed_(paired)_contig_7171	11	VIRSorter_M_16_G0275_61_MK1_spongeandspongevirus_GATCAG_L002_R1_001_(paired)_trimmed_(paired)_contig_7171	11	2		gene_2-gene_11:2.26666882169829
M_16_G0275_61_MK1_spongeandspongevirus_GATCAG_L002_R1_001_(paired)_trimmed_(paired)_contig_7568	9	VIRSorter_M_16_G0275_61_MK1_spongeandspongevirus_GATCAG_L002_R1_001_(paired)_trimmed_(paired)_contig_7568	9	2		4.19024
M_16_G0275_61_MK1_spongeandspongevirus_GATCAG_L002_R1_001_(paired)_trimmed_(paired)_contig_77357	3	VIRSorter_M_16_G0275_61_MK1_spongeandspongevirus_GATCAG_L002_R1_001_(paired)_trimmed_(paired)_contig_77357	3	2		2.40766
M_16_G0275_61_MK1_spongeandspongevirus_GATCAG_L002_R1_001_(paired)_trimmed_(paired)_contig_77677	4	VIRSorter_M_16_G0275_61_MK1_spongeandspongevirus_GATCAG_L002_R1_001_(paired)_trimmed_(paired)_contig_77677	4	2		3.21021
M_16_G0275_61_MK1_spongeandspongevirus_GATCAG_L002_R1_001_(paired)_trimmed_(paired)_contig_78137	4	VIRSorter_M_16_G0275_61_MK1_spongeandspongevirus_GATCAG_L002_R1_001_(paired)_trimmed_(paired)_contig_78137	4	2		3.21021
M_16_G0275_61_MK1_spongeandspongevirus_GATCAG_L002_R1_001_(paired)_trimmed_(paired)_contig_8082	3	VIRSorter_M_16_G0275_61_MK1_spongeandspongevirus_GATCAG_L002_R1_001_(paired)_trimmed_(paired)_contig_8082	3	2		2.40766
M_16_G0275_61_MK1_spongeandspongevirus_GATCAG_L002_R1_001_(paired)_trimmed_(paired)_contig_8117	8	VIRSorter_M_16_G0275_61_MK1_spongeandspongevirus_GATCAG_L002_R1_001_(paired)_trimmed_(paired)_contig_8117	8	2		6.42042
M_16_G0275_61_MK1_spongeandspongevirus_GATCAG_L002_R1_001_(paired)_trimmed_(paired)_contig_83253	3	VIRSorter_M_16_G0275_61_MK1_spongeandspongevirus_GATCAG_L002_R1_001_(paired)_trimmed_(paired)_contig_83253	3	2		2.40766
M_16_G0275_61_MK1_spongeandspongevirus_GATCAG_L002_R1_001_(paired)_trimmed_(paired)_contig_83708	3	VIRSorter_M_16_G0275_61_MK1_spongeandspongevirus_GATCAG_L002_R1_001_(paired)_trimmed_(paired)_contig_83708	3	2		2.40766
M_16_G0275_61_MK1_spongeandspongevirus_GATCAG_L002_R1_001_(paired)_trimmed_(paired)_contig_8395	5	VIRSorter_M_16_G0275_61_MK1_spongeandspongevirus_GATCAG_L002_R1_001_(paired)_trimmed_(paired)_contig_8395	5	2		2.56975
M_16_G0275_61_MK1_spongeandspongevirus_GATCAG_L002_R1_001_(paired)_trimmed_(paired)_contig_85047	3	VIRSorter_M_16_G0275_61_MK1_spongeandspongevirus_GATCAG_L002_R1_001_(paired)_trimmed_(paired)_contig_85047	3	2		2.40766
M_16_G0275_61_MK1_spongeandspongevirus_GATCAG_L002_R1_001_(paired)_trimmed_(paired)_contig_869	4	VIRSorter_M_16_G0275_61_MK1_spongeandspongevirus_GATCAG_L002_R1_001_(paired)_trimmed_(paired)_contig_869	4	2		3.21021
M_16_G0275_61_MK1_spongeandspongevirus_GATCAG_L002_R1_001_(paired)_trimmed_(paired)_contig_88334	5	VIRSorter_M_16_G0275_61_MK1_spongeandspongevirus_GATCAG_L002_R1_001_(paired)_trimmed_(paired)_contig_88334	5	2		2.56975
M_16_G0275_61_MK1_spongeandspongevirus_GATCAG_L002_R1_001_(paired)_trimmed_(paired)_contig_898	22	VIRSorter_M_16_G0275_61_MK1_spongeandspongevirus_GATCAG_L002_R1_001_(paired)_trimmed_(paired)_contig_898	22	2	2	gene_1-gene_21:4.69350324410989
M_16_G0275_61_MK1_spongeandspongevirus_GATCAG_L002_R1_001_(paired)_trimmed_(paired)_contig_90055	5	VIRSorter_M_16_G0275_61_MK1_spongeandspongevirus_GATCAG_L002_R1_001_(paired)_trimmed_(paired)_contig_90055	5	2		2.56975
M_16_G0275_61_MK1_spongeandspongevirus_GATCAG_L002_R1_001_(paired)_trimmed_(paired)_contig_90426	3	VIRSorter_M_16_G0275_61_MK1_spongeandspongevirus_GATCAG_L002_R1_001_(paired)_trimmed_(paired)_contig_90426	3	2		2.40766
M_16_G0275_61_MK1_spongeandspongevirus_GATCAG_L002_R1_001_(paired)_trimmed_(paired)_contig_923	5	VIRSorter_M_16_G0275_61_MK1_spongeandspongevirus_GATCAG_L002_R1_001_(paired)_trimmed_(paired)_contig_923	5	2		2.56975
M_16_G0275_61_MK1_spongeandspongevirus_GATCAG_L002_R1_001_(paired)_trimmed_(paired)_contig_9376	6	VIRSorter_M_16_G0275_61_MK1_spongeandspongevirus_GATCAG_L002_R1_001_(paired)_trimmed_(paired)_contig_9376	6	2		2.15077
M_16_G0275_61_MK1_spongeandspongevirus_GATCAG_L002_R1_001_(paired)_trimmed_(paired)_contig_939	3	VIRSorter_M_16_G0275_61_MK1_spongeandspongevirus_GATCAG_L002_R1_001_(paired)_trimmed_(paired)_contig_939	3	2		2.40766
M_16_G0275_61_MK1_spongeandspongevirus_GATCAG_L002_R1_001_(paired)_trimmed_(paired)_contig_9418	4	VIRSorter_M_16_G0275_61_MK1_spongeandspongevirus_GATCAG_L002_R1_001_(paired)_trimmed_(paired)_contig_9418	4	2		3.21021
M_16_G0275_61_MK1_spongeandspongevirus_GATCAG_L002_R1_001_(paired)_trimmed_(paired)_contig_9905	9	VIRSorter_M_16_G0275_61_MK1_spongeandspongevirus_GATCAG_L002_R1_001_(paired)_trimmed_(paired)_contig_9905	9	2		2.15518
M_16_G0275_61_MK1_spongeandspongevirus_GATCAG_L002_R1_001_(paired)_trimmed_(paired)_contig_9976	11	VIRSorter_M_16_G0275_61_MK1_spongeandspongevirus_GATCAG_L002_R1_001_(paired)_trimmed_(paired)_contig_9976	11	2	1	gene_2-gene_11:4.42100253665272
## 3 - Complete phage contigs - category 3 (not so sure)
## Contig_id	Nb genes contigs	Fragment	Nb genes	Category	Nb phage hallmark genes	Phage gene enrichment sig	Non-Caudovirales phage gene enrichment sig	Pfam depletion sig	Uncharacterized enrichment sig	Strand switch depletion sig	Short genes enrichment sig
## 4 - Prophages - category 1 (sure)
## Contig_id	Nb genes contigs	Fragment	Nb genes	Category	Nb phage hallmark genes	Phage gene enrichment sig	Non-Caudovirales phage gene enrichment sig	Pfam depletion sig	Uncharacterized enrichment sig	Strand switch depletion sig	Short genes enrichment sig
M_16_G0275_61_MK1_spongeandspongevirus_GATCAG_L002_R1_001_(paired)_trimmed_(paired)_contig_1281	33	VIRSorter_M_16_G0275_61_MK1_spongeandspongevirus_GATCAG_L002_R1_001_(paired)_trimmed_(paired)_contig_1281-gene_11-gene_31	21	1	3	gene_11-gene_31:7.85232406300822
M_16_G0275_61_MK1_spongeandspongevirus_GATCAG_L002_R1_001_(paired)_trimmed_(paired)_contig_1281	33	VIRSorter_M_16_G0275_61_MK1_spongeandspongevirus_GATCAG_L002_R1_001_(paired)_trimmed_(paired)_contig_1281-gene_13-gene_32	20	1	2	gene_13-gene_32:9.83045382582796
M_16_G0275_61_MK1_spongeandspongevirus_GATCAG_L002_R1_001_(paired)_trimmed_(paired)_contig_2175	29	VIRSorter_M_16_G0275_61_MK1_spongeandspongevirus_GATCAG_L002_R1_001_(paired)_trimmed_(paired)_contig_2175-gene_6-gene_26	21	1	1	gene_6-gene_26:2.45166215381349
M_16_G0275_61_MK1_spongeandspongevirus_GATCAG_L002_R1_001_(paired)_trimmed_(paired)_contig_2191	46	VIRSorter_M_16_G0275_61_MK1_spongeandspongevirus_GATCAG_L002_R1_001_(paired)_trimmed_(paired)_contig_2191-gene_2-gene_35	34	1	6	gene_2-gene_35:14.22861048587634
M_16_G0275_61_MK1_spongeandspongevirus_GATCAG_L002_R1_001_(paired)_trimmed_(paired)_contig_2191	46	VIRSorter_M_16_G0275_61_MK1_spongeandspongevirus_GATCAG_L002_R1_001_(paired)_trimmed_(paired)_contig_2191-gene_4-gene_35	32	1	5	gene_4-gene_35:16.94683554157517
M_16_G0275_61_MK1_spongeandspongevirus_GATCAG_L002_R1_001_(paired)_trimmed_(paired)_contig_273	25	VIRSorter_M_16_G0275_61_MK1_spongeandspongevirus_GATCAG_L002_R1_001_(paired)_trimmed_(paired)_contig_273-gene_2-gene_14	13	1	1	gene_2-gene_14:4.93785077594562
M_16_G0275_61_MK1_spongeandspongevirus_GATCAG_L002_R1_001_(paired)_trimmed_(paired)_contig_2866	119	VIRSorter_M_16_G0275_61_MK1_spongeandspongevirus_GATCAG_L002_R1_001_(paired)_trimmed_(paired)_contig_2866-gene_11-gene_89	79	1	5	gene_11-gene_89:6.28545814929339
M_16_G0275_61_MK1_spongeandspongevirus_GATCAG_L002_R1_001_(paired)_trimmed_(paired)_contig_2866	119	VIRSorter_M_16_G0275_61_MK1_spongeandspongevirus_GATCAG_L002_R1_001_(paired)_trimmed_(paired)_contig_2866-gene_20-gene_96	77	1	4	gene_20-gene_96:4.99162166785952
M_16_G0275_61_MK1_spongeandspongevirus_GATCAG_L002_R1_001_(paired)_trimmed_(paired)_contig_30706	18	VIRSorter_M_16_G0275_61_MK1_spongeandspongevirus_GATCAG_L002_R1_001_(paired)_trimmed_(paired)_contig_30706-gene_7-gene_18	12	1	1	gene_7-gene_18:3.42621962280449
M_16_G0275_61_MK1_spongeandspongevirus_GATCAG_L002_R1_001_(paired)_trimmed_(paired)_contig_3073	26	VIRSorter_M_16_G0275_61_MK1_spongeandspongevirus_GATCAG_L002_R1_001_(paired)_trimmed_(paired)_contig_3073-gene_15-gene_26	12	1	3	gene_15-gene_26:4.15547049048579
M_16_G0275_61_MK1_spongeandspongevirus_GATCAG_L002_R1_001_(paired)_trimmed_(paired)_contig_4903	38	VIRSorter_M_16_G0275_61_MK1_spongeandspongevirus_GATCAG_L002_R1_001_(paired)_trimmed_(paired)_contig_4903-gene_11-gene_28	18	1	4	gene_11-gene_28:2.15916650689592
M_16_G0275_61_MK1_spongeandspongevirus_GATCAG_L002_R1_001_(paired)_trimmed_(paired)_contig_4903	38	VIRSorter_M_16_G0275_61_MK1_spongeandspongevirus_GATCAG_L002_R1_001_(paired)_trimmed_(paired)_contig_4903-gene_5-gene_28	24	1	4	gene_5-gene_28:2.27484820086590
M_16_G0275_61_MK1_spongeandspongevirus_GATCAG_L002_R1_001_(paired)_trimmed_(paired)_contig_7627	13	VIRSorter_M_16_G0275_61_MK1_spongeandspongevirus_GATCAG_L002_R1_001_(paired)_trimmed_(paired)_contig_7627-gene_1-gene_10	10	1	1		gene_1-gene_10:2.21472626352242
## 5 - Prophages - category 2 (somewhat sure)
## Contig_id	Nb genes contigs	Fragment	Nb genes	Category	Nb phage hallmark genes	Phage gene enrichment sig	Non-Caudovirales phage gene enrichment sig	Pfam depletion sig	Uncharacterized enrichment sig	Strand switch depletion sig	Short genes enrichment sig
M_16_G0275_61_MK1_spongeandspongevirus_GATCAG_L002_R1_001_(paired)_trimmed_(paired)_contig_12067	19	VIRSorter_M_16_G0275_61_MK1_spongeandspongevirus_GATCAG_L002_R1_001_(paired)_trimmed_(paired)_contig_12067-gene_10-gene_19	10	2		gene_10-gene_19:6.28516597377021
M_16_G0275_61_MK1_spongeandspongevirus_GATCAG_L002_R1_001_(paired)_trimmed_(paired)_contig_3730	29	VIRSorter_M_16_G0275_61_MK1_spongeandspongevirus_GATCAG_L002_R1_001_(paired)_trimmed_(paired)_contig_3730-gene_7-gene_22	16	2		gene_7-gene_22:10.51862656648921
M_16_G0275_61_MK1_spongeandspongevirus_GATCAG_L002_R1_001_(paired)_trimmed_(paired)_contig_480	25	VIRSorter_M_16_G0275_61_MK1_spongeandspongevirus_GATCAG_L002_R1_001_(paired)_trimmed_(paired)_contig_480-gene_6-gene_17	12	2		gene_6-gene_17:5.68310602333824
M_16_G0275_61_MK1_spongeandspongevirus_GATCAG_L002_R1_001_(paired)_trimmed_(paired)_contig_51	18	VIRSorter_M_16_G0275_61_MK1_spongeandspongevirus_GATCAG_L002_R1_001_(paired)_trimmed_(paired)_contig_51-gene_3-gene_15	13	2		gene_3-gene_15:2.06484217488538
M_16_G0275_61_MK1_spongeandspongevirus_GATCAG_L002_R1_001_(paired)_trimmed_(paired)_contig_5462	14	VIRSorter_M_16_G0275_61_MK1_spongeandspongevirus_GATCAG_L002_R1_001_(paired)_trimmed_(paired)_contig_5462-gene_5-gene_14	10	2		gene_5-gene_14:3.72203253231670
M_16_G0275_61_MK1_spongeandspongevirus_GATCAG_L002_R1_001_(paired)_trimmed_(paired)_contig_79	72	VIRSorter_M_16_G0275_61_MK1_spongeandspongevirus_GATCAG_L002_R1_001_(paired)_trimmed_(paired)_contig_79-gene_25-gene_34	10	2		gene_25-gene_34:4.72103813549097
M_16_G0275_61_MK1_spongeandspongevirus_GATCAG_L002_R1_001_(paired)_trimmed_(paired)_contig_833	46	VIRSorter_M_16_G0275_61_MK1_spongeandspongevirus_GATCAG_L002_R1_001_(paired)_trimmed_(paired)_contig_833-gene_23-gene_33	11	2		gene_23-gene_33:4.20431982183045
M_16_G0275_61_MK1_spongeandspongevirus_GATCAG_L002_R1_001_(paired)_trimmed_(paired)_contig_9769	17	VIRSorter_M_16_G0275_61_MK1_spongeandspongevirus_GATCAG_L002_R1_001_(paired)_trimmed_(paired)_contig_9769-gene_1-gene_13	13	2		gene_1-gene_13:2.08070923948998
## 6 - Prophages - category 3 (not so sure)
## Contig_id	Nb genes contigs	Fragment	Nb genes	Category	Nb phage hallmark genes	Phage gene enrichment sig	Non-Caudovirales phage gene enrichment sig	Pfam depletion sig	Uncharacterized enrichment sig	Strand switch depletion sig	Short genes enrichment sig
## 1 - Complete phage contigs - category 1 (sure)
## Contig_id	Nb genes contigs	Fragment	Nb genes	Category	Nb phage hallmark genes	Phage gene enrichment sig	Non-Caudovirales phage gene enrichment sig	Pfam depletion sig	Uncharacterized enrichment sig	Strand switch depletion sig	Short genes enrichment sig
GBR_CYM_25_combined_R1_(paired)_trimmed_(paired)_contig_162	7	VIRSorter_GBR_CYM_25_combined_R1_(paired)_trimmed_(paired)_contig_162	7	1	2	3.62968	8.95173
GBR_CYM_25_combined_R1_(paired)_trimmed_(paired)_contig_247	4	VIRSorter_GBR_CYM_25_combined_R1_(paired)_trimmed_(paired)_contig_247	4	1	1		3.33399
GBR_CYM_25_combined_R1_(paired)_trimmed_(paired)_contig_4856	4	VIRSorter_GBR_CYM_25_combined_R1_(paired)_trimmed_(paired)_contig_4856	4	1	1	2.35692
## 2 - Complete phage contigs - category 2 (somewhat sure)
## Contig_id	Nb genes contigs	Fragment	Nb genes	Category	Nb phage hallmark genes	Phage gene enrichment sig	Non-Caudovirales phage gene enrichment sig	Pfam depletion sig	Uncharacterized enrichment sig	Strand switch depletion sig	Short genes enrichment sig
GBR_CYM_25_combined_R1_(paired)_trimmed_(paired)_contig_12151	3	VIRSorter_GBR_CYM_25_combined_R1_(paired)_trimmed_(paired)_contig_12151	3	2		2.92297
GBR_CYM_25_combined_R1_(paired)_trimmed_(paired)_contig_23040	3	VIRSorter_GBR_CYM_25_combined_R1_(paired)_trimmed_(paired)_contig_23040	3	2		2.92297
GBR_CYM_25_combined_R1_(paired)_trimmed_(paired)_contig_6621	4	VIRSorter_GBR_CYM_25_combined_R1_(paired)_trimmed_(paired)_contig_6621	4	2		2.35692
## 3 - Complete phage contigs - category 3 (not so sure)
## Contig_id	Nb genes contigs	Fragment	Nb genes	Category	Nb phage hallmark genes	Phage gene enrichment sig	Non-Caudovirales phage gene enrichment sig	Pfam depletion sig	Uncharacterized enrichment sig	Strand switch depletion sig	Short genes enrichment sig
## 4 - Prophages - category 1 (sure)
## Contig_id	Nb genes contigs	Fragment	Nb genes	Category	Nb phage hallmark genes	Phage gene enrichment sig	Non-Caudovirales phage gene enrichment sig	Pfam depletion sig	Uncharacterized enrichment sig	Strand switch depletion sig	Short genes enrichment sig
## 5 - Prophages - category 2 (somewhat sure)
## Contig_id	Nb genes contigs	Fragment	Nb genes	Category	Nb phage hallmark genes	Phage gene enrichment sig	Non-Caudovirales phage gene enrichment sig	Pfam depletion sig	Uncharacterized enrichment sig	Strand switch depletion sig	Short genes enrichment sig
## 6 - Prophages - category 3 (not so sure)
## Contig_id	Nb genes contigs	Fragment	Nb genes	Category	Nb phage hallmark genes	Phage gene enrichment sig	Non-Caudovirales phage gene enrichment sig	Pfam depletion sig	Uncharacterized enrichment sig	Strand switch depletion sig	Short genes enrichment sig
## 1 - Complete phage contigs - category 1 (sure)
## Contig_id	Nb genes contigs	Fragment	Nb genes	Category	Nb phage hallmark genes	Phage gene enrichment sig	Non-Caudovirales phage gene enrichment sig	Pfam depletion sig	Uncharacterized enrichment sig	Strand switch depletion sig	Short genes enrichment sig
GBR_CYM_30_R1_(paired)_trimmed_(paired)_contig_174	6	VIRSorter_GBR_CYM_30_R1_(paired)_trimmed_(paired)_contig_174	6	1	2	3.28937	9.3283
## 2 - Complete phage contigs - category 2 (somewhat sure)
## Contig_id	Nb genes contigs	Fragment	Nb genes	Category	Nb phage hallmark genes	Phage gene enrichment sig	Non-Caudovirales phage gene enrichment sig	Pfam depletion sig	Uncharacterized enrichment sig	Strand switch depletion sig	Short genes enrichment sig
GBR_CYM_30_R1_(paired)_trimmed_(paired)_contig_10541	3	VIRSorter_GBR_CYM_30_R1_(paired)_trimmed_(paired)_contig_10541	3	2		2.40371
GBR_CYM_30_R1_(paired)_trimmed_(paired)_contig_10729	3	VIRSorter_GBR_CYM_30_R1_(paired)_trimmed_(paired)_contig_10729	3	2		2.40371
GBR_CYM_30_R1_(paired)_trimmed_(paired)_contig_119	5	VIRSorter_GBR_CYM_30_R1_(paired)_trimmed_(paired)_contig_119	5	2		2.56468
GBR_CYM_30_R1_(paired)_trimmed_(paired)_contig_14135	3	VIRSorter_GBR_CYM_30_R1_(paired)_trimmed_(paired)_contig_14135	3	2		2.40371
GBR_CYM_30_R1_(paired)_trimmed_(paired)_contig_482	11	VIRSorter_GBR_CYM_30_R1_(paired)_trimmed_(paired)_contig_482	11	2		gene_1-gene_10:2.25959310194118
GBR_CYM_30_R1_(paired)_trimmed_(paired)_contig_8447	3	VIRSorter_GBR_CYM_30_R1_(paired)_trimmed_(paired)_contig_8447	3	2		2.40371
## 3 - Complete phage contigs - category 3 (not so sure)
## Contig_id	Nb genes contigs	Fragment	Nb genes	Category	Nb phage hallmark genes	Phage gene enrichment sig	Non-Caudovirales phage gene enrichment sig	Pfam depletion sig	Uncharacterized enrichment sig	Strand switch depletion sig	Short genes enrichment sig
## 4 - Prophages - category 1 (sure)
## Contig_id	Nb genes contigs	Fragment	Nb genes	Category	Nb phage hallmark genes	Phage gene enrichment sig	Non-Caudovirales phage gene enrichment sig	Pfam depletion sig	Uncharacterized enrichment sig	Strand switch depletion sig	Short genes enrichment sig
## 5 - Prophages - category 2 (somewhat sure)
## Contig_id	Nb genes contigs	Fragment	Nb genes	Category	Nb phage hallmark genes	Phage gene enrichment sig	Non-Caudovirales phage gene enrichment sig	Pfam depletion sig	Uncharacterized enrichment sig	Strand switch depletion sig	Short genes enrichment sig
## 6 - Prophages - category 3 (not so sure)
## Contig_id	Nb genes contigs	Fragment	Nb genes	Category	Nb phage hallmark genes	Phage gene enrichment sig	Non-Caudovirales phage gene enrichment sig	Pfam depletion sig	Uncharacterized enrichment sig	Strand switch depletion sig	Short genes enrichment sig
## 1 - Complete phage contigs - category 1 (sure)
## Contig_id	Nb genes contigs	Fragment	Nb genes	Category	Nb phage hallmark genes	Phage gene enrichment sig	Non-Caudovirales phage gene enrichment sig	Pfam depletion sig	Uncharacterized enrichment sig	Strand switch depletion sig	Short genes enrichment sig
GBR_CYM_9_combined_R1_(paired)_trimmed_(paired)_contig_72	6	VIRSorter_GBR_CYM_9_combined_R1_(paired)_trimmed_(paired)_contig_72	6	1	2	3.72534	10.6459
## 2 - Complete phage contigs - category 2 (somewhat sure)
## Contig_id	Nb genes contigs	Fragment	Nb genes	Category	Nb phage hallmark genes	Phage gene enrichment sig	Non-Caudovirales phage gene enrichment sig	Pfam depletion sig	Uncharacterized enrichment sig	Strand switch depletion sig	Short genes enrichment sig
GBR_CYM_9_combined_R1_(paired)_trimmed_(paired)_contig_1	7	VIRSorter_GBR_CYM_9_combined_R1_(paired)_trimmed_(paired)_contig_1	7	2		2.16005
GBR_CYM_9_combined_R1_(paired)_trimmed_(paired)_contig_153	4	VIRSorter_GBR_CYM_9_combined_R1_(paired)_trimmed_(paired)_contig_153	4	2		2.11454
GBR_CYM_9_combined_R1_(paired)_trimmed_(paired)_contig_1573	3	VIRSorter_GBR_CYM_9_combined_R1_(paired)_trimmed_(paired)_contig_1573	3	2		2.67257
GBR_CYM_9_combined_R1_(paired)_trimmed_(paired)_contig_4083	3	VIRSorter_GBR_CYM_9_combined_R1_(paired)_trimmed_(paired)_contig_4083	3	2		2.67257
GBR_CYM_9_combined_R1_(paired)_trimmed_(paired)_contig_6	4	VIRSorter_GBR_CYM_9_combined_R1_(paired)_trimmed_(paired)_contig_6	4	2		2.11454
## 3 - Complete phage contigs - category 3 (not so sure)
## Contig_id	Nb genes contigs	Fragment	Nb genes	Category	Nb phage hallmark genes	Phage gene enrichment sig	Non-Caudovirales phage gene enrichment sig	Pfam depletion sig	Uncharacterized enrichment sig	Strand switch depletion sig	Short genes enrichment sig
## 4 - Prophages - category 1 (sure)
## Contig_id	Nb genes contigs	Fragment	Nb genes	Category	Nb phage hallmark genes	Phage gene enrichment sig	Non-Caudovirales phage gene enrichment sig	Pfam depletion sig	Uncharacterized enrichment sig	Strand switch depletion sig	Short genes enrichment sig
## 5 - Prophages - category 2 (somewhat sure)
## Contig_id	Nb genes contigs	Fragment	Nb genes	Category	Nb phage hallmark genes	Phage gene enrichment sig	Non-Caudovirales phage gene enrichment sig	Pfam depletion sig	Uncharacterized enrichment sig	Strand switch depletion sig	Short genes enrichment sig
GBR_CYM_9_combined_R1_(paired)_trimmed_(paired)_contig_542	14	VIRSorter_GBR_CYM_9_combined_R1_(paired)_trimmed_(paired)_contig_542-gene_2-gene_11	10	2		gene_2-gene_11:3.13587654334169
## 6 - Prophages - category 3 (not so sure)
## Contig_id	Nb genes contigs	Fragment	Nb genes	Category	Nb phage hallmark genes	Phage gene enrichment sig	Non-Caudovirales phage gene enrichment sig	Pfam depletion sig	Uncharacterized enrichment sig	Strand switch depletion sig	Short genes enrichment sig
## 1 - Complete phage contigs - category 1 (sure)
## Contig_id	Nb genes contigs	Fragment	Nb genes	Category	Nb phage hallmark genes	Phage gene enrichment sig	Non-Caudovirales phage gene enrichment sig	Pfam depletion sig	Uncharacterized enrichment sig	Strand switch depletion sig	Short genes enrichment sig
M_16_G0282_13_MK1_spongeandspongevirus_CCGTCC_L002_R1_001_(paired)_trimmed_(paired)_contig_1005	3	VIRSorter_M_16_G0282_13_MK1_spongeandspongevirus_CCGTCC_L002_R1_001_(paired)_trimmed_(paired)_contig_1005	3	1	1	2.26488
M_16_G0282_13_MK1_spongeandspongevirus_CCGTCC_L002_R1_001_(paired)_trimmed_(paired)_contig_1798	6	VIRSorter_M_16_G0282_13_MK1_spongeandspongevirus_CCGTCC_L002_R1_001_(paired)_trimmed_(paired)_contig_1798	6	1	2	4.52977
M_16_G0282_13_MK1_spongeandspongevirus_CCGTCC_L002_R1_001_(paired)_trimmed_(paired)_contig_28	10	VIRSorter_M_16_G0282_13_MK1_spongeandspongevirus_CCGTCC_L002_R1_001_(paired)_trimmed_(paired)_contig_28	10	1	1	3.42249
M_16_G0282_13_MK1_spongeandspongevirus_CCGTCC_L002_R1_001_(paired)_trimmed_(paired)_contig_3415	6	VIRSorter_M_16_G0282_13_MK1_spongeandspongevirus_CCGTCC_L002_R1_001_(paired)_trimmed_(paired)_contig_3415	6	1	1		4.08043
M_16_G0282_13_MK1_spongeandspongevirus_CCGTCC_L002_R1_001_(paired)_trimmed_(paired)_contig_356	4	VIRSorter_M_16_G0282_13_MK1_spongeandspongevirus_CCGTCC_L002_R1_001_(paired)_trimmed_(paired)_contig_356	4	1	1		2.02637
M_16_G0282_13_MK1_spongeandspongevirus_CCGTCC_L002_R1_001_(paired)_trimmed_(paired)_contig_497	13	VIRSorter_M_16_G0282_13_MK1_spongeandspongevirus_CCGTCC_L002_R1_001_(paired)_trimmed_(paired)_contig_497	13	1	3	7.02249
M_16_G0282_13_MK1_spongeandspongevirus_CCGTCC_L002_R1_001_(paired)_trimmed_(paired)_contig_53	7	VIRSorter_M_16_G0282_13_MK1_spongeandspongevirus_CCGTCC_L002_R1_001_(paired)_trimmed_(paired)_contig_53	7	1	3	3.7556	14.9171
M_16_G0282_13_MK1_spongeandspongevirus_CCGTCC_L002_R1_001_(paired)_trimmed_(paired)_contig_5742	5	VIRSorter_M_16_G0282_13_MK1_spongeandspongevirus_CCGTCC_L002_R1_001_(paired)_trimmed_(paired)_contig_5742	5	1	2	2.3867
M_16_G0282_13_MK1_spongeandspongevirus_CCGTCC_L002_R1_001_(paired)_trimmed_(paired)_contig_85	5	VIRSorter_M_16_G0282_13_MK1_spongeandspongevirus_CCGTCC_L002_R1_001_(paired)_trimmed_(paired)_contig_85	5	1	1		4.25584
## 2 - Complete phage contigs - category 2 (somewhat sure)
## Contig_id	Nb genes contigs	Fragment	Nb genes	Category	Nb phage hallmark genes	Phage gene enrichment sig	Non-Caudovirales phage gene enrichment sig	Pfam depletion sig	Uncharacterized enrichment sig	Strand switch depletion sig	Short genes enrichment sig
M_16_G0282_13_MK1_spongeandspongevirus_CCGTCC_L002_R1_001_(paired)_trimmed_(paired)_contig_10307	3	VIRSorter_M_16_G0282_13_MK1_spongeandspongevirus_CCGTCC_L002_R1_001_(paired)_trimmed_(paired)_contig_10307	3	2		2.26488
M_16_G0282_13_MK1_spongeandspongevirus_CCGTCC_L002_R1_001_(paired)_trimmed_(paired)_contig_114	4	VIRSorter_M_16_G0282_13_MK1_spongeandspongevirus_CCGTCC_L002_R1_001_(paired)_trimmed_(paired)_contig_114	4	2		3.01984
M_16_G0282_13_MK1_spongeandspongevirus_CCGTCC_L002_R1_001_(paired)_trimmed_(paired)_contig_11984	4	VIRSorter_M_16_G0282_13_MK1_spongeandspongevirus_CCGTCC_L002_R1_001_(paired)_trimmed_(paired)_contig_11984	4	2		3.01984
M_16_G0282_13_MK1_spongeandspongevirus_CCGTCC_L002_R1_001_(paired)_trimmed_(paired)_contig_1249	3	VIRSorter_M_16_G0282_13_MK1_spongeandspongevirus_CCGTCC_L002_R1_001_(paired)_trimmed_(paired)_contig_1249	3	2		2.26488
M_16_G0282_13_MK1_spongeandspongevirus_CCGTCC_L002_R1_001_(paired)_trimmed_(paired)_contig_1339	7	VIRSorter_M_16_G0282_13_MK1_spongeandspongevirus_CCGTCC_L002_R1_001_(paired)_trimmed_(paired)_contig_1339	7	2		2.58982
M_16_G0282_13_MK1_spongeandspongevirus_CCGTCC_L002_R1_001_(paired)_trimmed_(paired)_contig_1909	12	VIRSorter_M_16_G0282_13_MK1_spongeandspongevirus_CCGTCC_L002_R1_001_(paired)_trimmed_(paired)_contig_1909	12	2		gene_3-gene_12:2.64433387706695
M_16_G0282_13_MK1_spongeandspongevirus_CCGTCC_L002_R1_001_(paired)_trimmed_(paired)_contig_20	11	VIRSorter_M_16_G0282_13_MK1_spongeandspongevirus_CCGTCC_L002_R1_001_(paired)_trimmed_(paired)_contig_20	11	2		gene_1-gene_10:4.05676393086173
M_16_G0282_13_MK1_spongeandspongevirus_CCGTCC_L002_R1_001_(paired)_trimmed_(paired)_contig_20949	3	VIRSorter_M_16_G0282_13_MK1_spongeandspongevirus_CCGTCC_L002_R1_001_(paired)_trimmed_(paired)_contig_20949	3	2		2.26488
M_16_G0282_13_MK1_spongeandspongevirus_CCGTCC_L002_R1_001_(paired)_trimmed_(paired)_contig_2444	3	VIRSorter_M_16_G0282_13_MK1_spongeandspongevirus_CCGTCC_L002_R1_001_(paired)_trimmed_(paired)_contig_2444	3	2		2.26488
M_16_G0282_13_MK1_spongeandspongevirus_CCGTCC_L002_R1_001_(paired)_trimmed_(paired)_contig_25077	3	VIRSorter_M_16_G0282_13_MK1_spongeandspongevirus_CCGTCC_L002_R1_001_(paired)_trimmed_(paired)_contig_25077	3	2		2.26488
M_16_G0282_13_MK1_spongeandspongevirus_CCGTCC_L002_R1_001_(paired)_trimmed_(paired)_contig_29710	3	VIRSorter_M_16_G0282_13_MK1_spongeandspongevirus_CCGTCC_L002_R1_001_(paired)_trimmed_(paired)_contig_29710	3	2		2.26488
M_16_G0282_13_MK1_spongeandspongevirus_CCGTCC_L002_R1_001_(paired)_trimmed_(paired)_contig_372	3	VIRSorter_M_16_G0282_13_MK1_spongeandspongevirus_CCGTCC_L002_R1_001_(paired)_trimmed_(paired)_contig_372	3	2		2.26488
M_16_G0282_13_MK1_spongeandspongevirus_CCGTCC_L002_R1_001_(paired)_trimmed_(paired)_contig_4485	5	VIRSorter_M_16_G0282_13_MK1_spongeandspongevirus_CCGTCC_L002_R1_001_(paired)_trimmed_(paired)_contig_4485	5	2		2.3867
M_16_G0282_13_MK1_spongeandspongevirus_CCGTCC_L002_R1_001_(paired)_trimmed_(paired)_contig_6219	5	VIRSorter_M_16_G0282_13_MK1_spongeandspongevirus_CCGTCC_L002_R1_001_(paired)_trimmed_(paired)_contig_6219	5	2		2.3867
M_16_G0282_13_MK1_spongeandspongevirus_CCGTCC_L002_R1_001_(paired)_trimmed_(paired)_contig_682	4	VIRSorter_M_16_G0282_13_MK1_spongeandspongevirus_CCGTCC_L002_R1_001_(paired)_trimmed_(paired)_contig_682	4	2		3.01984
M_16_G0282_13_MK1_spongeandspongevirus_CCGTCC_L002_R1_001_(paired)_trimmed_(paired)_contig_8050	3	VIRSorter_M_16_G0282_13_MK1_spongeandspongevirus_CCGTCC_L002_R1_001_(paired)_trimmed_(paired)_contig_8050	3	2		2.26488
M_16_G0282_13_MK1_spongeandspongevirus_CCGTCC_L002_R1_001_(paired)_trimmed_(paired)_contig_813	11	VIRSorter_M_16_G0282_13_MK1_spongeandspongevirus_CCGTCC_L002_R1_001_(paired)_trimmed_(paired)_contig_813	11	2		gene_2-gene_11:2.01242140216732
M_16_G0282_13_MK1_spongeandspongevirus_CCGTCC_L002_R1_001_(paired)_trimmed_(paired)_contig_82	7	VIRSorter_M_16_G0282_13_MK1_spongeandspongevirus_CCGTCC_L002_R1_001_(paired)_trimmed_(paired)_contig_82	7	2		2.58982
M_16_G0282_13_MK1_spongeandspongevirus_CCGTCC_L002_R1_001_(paired)_trimmed_(paired)_contig_8464	3	VIRSorter_M_16_G0282_13_MK1_spongeandspongevirus_CCGTCC_L002_R1_001_(paired)_trimmed_(paired)_contig_8464	3	2		2.26488
## 3 - Complete phage contigs - category 3 (not so sure)
## Contig_id	Nb genes contigs	Fragment	Nb genes	Category	Nb phage hallmark genes	Phage gene enrichment sig	Non-Caudovirales phage gene enrichment sig	Pfam depletion sig	Uncharacterized enrichment sig	Strand switch depletion sig	Short genes enrichment sig
## 4 - Prophages - category 1 (sure)
## Contig_id	Nb genes contigs	Fragment	Nb genes	Category	Nb phage hallmark genes	Phage gene enrichment sig	Non-Caudovirales phage gene enrichment sig	Pfam depletion sig	Uncharacterized enrichment sig	Strand switch depletion sig	Short genes enrichment sig
## 5 - Prophages - category 2 (somewhat sure)
## Contig_id	Nb genes contigs	Fragment	Nb genes	Category	Nb phage hallmark genes	Phage gene enrichment sig	Non-Caudovirales phage gene enrichment sig	Pfam depletion sig	Uncharacterized enrichment sig	Strand switch depletion sig	Short genes enrichment sig
## 6 - Prophages - category 3 (not so sure)
## Contig_id	Nb genes contigs	Fragment	Nb genes	Category	Nb phage hallmark genes	Phage gene enrichment sig	Non-Caudovirales phage gene enrichment sig	Pfam depletion sig	Uncharacterized enrichment sig	Strand switch depletion sig	Short genes enrichment sig
## 1 - Complete phage contigs - category 1 (sure)
## Contig_id	Nb genes contigs	Fragment	Nb genes	Category	Nb phage hallmark genes	Phage gene enrichment sig	Non-Caudovirales phage gene enrichment sig	Pfam depletion sig	Uncharacterized enrichment sig	Strand switch depletion sig	Short genes enrichment sig
M_16_G0283_34_MK1_spongeandspongevirus_GTCCGC_L002_R1_001_(paired)_trimmed_(paired)_contig_10431	4	VIRSorter_M_16_G0283_34_MK1_spongeandspongevirus_GTCCGC_L002_R1_001_(paired)_trimmed_(paired)_contig_10431	4	1	3	2.78568
M_16_G0283_34_MK1_spongeandspongevirus_GTCCGC_L002_R1_001_(paired)_trimmed_(paired)_contig_10689	5	VIRSorter_M_16_G0283_34_MK1_spongeandspongevirus_GTCCGC_L002_R1_001_(paired)_trimmed_(paired)_contig_10689	5	1	4	2.16292
M_16_G0283_34_MK1_spongeandspongevirus_GTCCGC_L002_R1_001_(paired)_trimmed_(paired)_contig_1471	5	VIRSorter_M_16_G0283_34_MK1_spongeandspongevirus_GTCCGC_L002_R1_001_(paired)_trimmed_(paired)_contig_1471	5	1	1	2.16292
M_16_G0283_34_MK1_spongeandspongevirus_GTCCGC_L002_R1_001_(paired)_trimmed_(paired)_contig_152	5	VIRSorter_M_16_G0283_34_MK1_spongeandspongevirus_GTCCGC_L002_R1_001_(paired)_trimmed_(paired)_contig_152	5	1	1		4.16669
M_16_G0283_34_MK1_spongeandspongevirus_GTCCGC_L002_R1_001_(paired)_trimmed_(paired)_contig_1694	14	VIRSorter_M_16_G0283_34_MK1_spongeandspongevirus_GTCCGC_L002_R1_001_(paired)_trimmed_(paired)_contig_1694	14	1	4	6.82105
M_16_G0283_34_MK1_spongeandspongevirus_GTCCGC_L002_R1_001_(paired)_trimmed_(paired)_contig_1731	10	VIRSorter_M_16_G0283_34_MK1_spongeandspongevirus_GTCCGC_L002_R1_001_(paired)_trimmed_(paired)_contig_1731	10	1	1	4.08902
M_16_G0283_34_MK1_spongeandspongevirus_GTCCGC_L002_R1_001_(paired)_trimmed_(paired)_contig_20710	3	VIRSorter_M_16_G0283_34_MK1_spongeandspongevirus_GTCCGC_L002_R1_001_(paired)_trimmed_(paired)_contig_20710	3	1	3	2.08926	7.74662
M_16_G0283_34_MK1_spongeandspongevirus_GTCCGC_L002_R1_001_(paired)_trimmed_(paired)_contig_3270	9	VIRSorter_M_16_G0283_34_MK1_spongeandspongevirus_GTCCGC_L002_R1_001_(paired)_trimmed_(paired)_contig_3270	9	1	3	2.49965
M_16_G0283_34_MK1_spongeandspongevirus_GTCCGC_L002_R1_001_(paired)_trimmed_(paired)_contig_3768	5	VIRSorter_M_16_G0283_34_MK1_spongeandspongevirus_GTCCGC_L002_R1_001_(paired)_trimmed_(paired)_contig_3768	5	1	1	2.16292
M_16_G0283_34_MK1_spongeandspongevirus_GTCCGC_L002_R1_001_(paired)_trimmed_(paired)_contig_39	13	VIRSorter_M_16_G0283_34_MK1_spongeandspongevirus_GTCCGC_L002_R1_001_(paired)_trimmed_(paired)_contig_39	13	1	2	2.78026	gene_3-gene_12:6.94137497557824
M_16_G0283_34_MK1_spongeandspongevirus_GTCCGC_L002_R1_001_(paired)_trimmed_(paired)_contig_4576	5	VIRSorter_M_16_G0283_34_MK1_spongeandspongevirus_GTCCGC_L002_R1_001_(paired)_trimmed_(paired)_contig_4576	5	1	3	2.16292
M_16_G0283_34_MK1_spongeandspongevirus_GTCCGC_L002_R1_001_(paired)_trimmed_(paired)_contig_479	7	VIRSorter_M_16_G0283_34_MK1_spongeandspongevirus_GTCCGC_L002_R1_001_(paired)_trimmed_(paired)_contig_479	7	1	2	3.41562	14.6491
M_16_G0283_34_MK1_spongeandspongevirus_GTCCGC_L002_R1_001_(paired)_trimmed_(paired)_contig_5141	13	VIRSorter_M_16_G0283_34_MK1_spongeandspongevirus_GTCCGC_L002_R1_001_(paired)_trimmed_(paired)_contig_5141	13	1	1	2.75915
M_16_G0283_34_MK1_spongeandspongevirus_GTCCGC_L002_R1_001_(paired)_trimmed_(paired)_contig_55	5	VIRSorter_M_16_G0283_34_MK1_spongeandspongevirus_GTCCGC_L002_R1_001_(paired)_trimmed_(paired)_contig_55	5	1	1	2.16292	4.16669
M_16_G0283_34_MK1_spongeandspongevirus_GTCCGC_L002_R1_001_(paired)_trimmed_(paired)_contig_760	6	VIRSorter_M_16_G0283_34_MK1_spongeandspongevirus_GTCCGC_L002_R1_001_(paired)_trimmed_(paired)_contig_760	6	1	1	4.17852
M_16_G0283_34_MK1_spongeandspongevirus_GTCCGC_L002_R1_001_(paired)_trimmed_(paired)_contig_965	6	VIRSorter_M_16_G0283_34_MK1_spongeandspongevirus_GTCCGC_L002_R1_001_(paired)_trimmed_(paired)_contig_965	6	1	1		3.99135
## 2 - Complete phage contigs - category 2 (somewhat sure)
## Contig_id	Nb genes contigs	Fragment	Nb genes	Category	Nb phage hallmark genes	Phage gene enrichment sig	Non-Caudovirales phage gene enrichment sig	Pfam depletion sig	Uncharacterized enrichment sig	Strand switch depletion sig	Short genes enrichment sig
M_16_G0283_34_MK1_spongeandspongevirus_GTCCGC_L002_R1_001_(paired)_trimmed_(paired)_contig_102	9	VIRSorter_M_16_G0283_34_MK1_spongeandspongevirus_GTCCGC_L002_R1_001_(paired)_trimmed_(paired)_contig_102	9	2		2.49965
M_16_G0283_34_MK1_spongeandspongevirus_GTCCGC_L002_R1_001_(paired)_trimmed_(paired)_contig_10339	4	VIRSorter_M_16_G0283_34_MK1_spongeandspongevirus_GTCCGC_L002_R1_001_(paired)_trimmed_(paired)_contig_10339	4	2		2.78568
M_16_G0283_34_MK1_spongeandspongevirus_GTCCGC_L002_R1_001_(paired)_trimmed_(paired)_contig_1118	5	VIRSorter_M_16_G0283_34_MK1_spongeandspongevirus_GTCCGC_L002_R1_001_(paired)_trimmed_(paired)_contig_1118	5	2		3.4821
M_16_G0283_34_MK1_spongeandspongevirus_GTCCGC_L002_R1_001_(paired)_trimmed_(paired)_contig_118	5	VIRSorter_M_16_G0283_34_MK1_spongeandspongevirus_GTCCGC_L002_R1_001_(paired)_trimmed_(paired)_contig_118	5	2		2.16292
M_16_G0283_34_MK1_spongeandspongevirus_GTCCGC_L002_R1_001_(paired)_trimmed_(paired)_contig_12100	3	VIRSorter_M_16_G0283_34_MK1_spongeandspongevirus_GTCCGC_L002_R1_001_(paired)_trimmed_(paired)_contig_12100	3	2		2.08926
M_16_G0283_34_MK1_spongeandspongevirus_GTCCGC_L002_R1_001_(paired)_trimmed_(paired)_contig_13142	5	VIRSorter_M_16_G0283_34_MK1_spongeandspongevirus_GTCCGC_L002_R1_001_(paired)_trimmed_(paired)_contig_13142	5	2		2.16292
M_16_G0283_34_MK1_spongeandspongevirus_GTCCGC_L002_R1_001_(paired)_trimmed_(paired)_contig_14920	3	VIRSorter_M_16_G0283_34_MK1_spongeandspongevirus_GTCCGC_L002_R1_001_(paired)_trimmed_(paired)_contig_14920	3	2		2.08926
M_16_G0283_34_MK1_spongeandspongevirus_GTCCGC_L002_R1_001_(paired)_trimmed_(paired)_contig_1524	3	VIRSorter_M_16_G0283_34_MK1_spongeandspongevirus_GTCCGC_L002_R1_001_(paired)_trimmed_(paired)_contig_1524	3	2		2.08926
M_16_G0283_34_MK1_spongeandspongevirus_GTCCGC_L002_R1_001_(paired)_trimmed_(paired)_contig_1530	4	VIRSorter_M_16_G0283_34_MK1_spongeandspongevirus_GTCCGC_L002_R1_001_(paired)_trimmed_(paired)_contig_1530	4	2		2.78568
M_16_G0283_34_MK1_spongeandspongevirus_GTCCGC_L002_R1_001_(paired)_trimmed_(paired)_contig_16630	3	VIRSorter_M_16_G0283_34_MK1_spongeandspongevirus_GTCCGC_L002_R1_001_(paired)_trimmed_(paired)_contig_16630	3	2		2.08926
M_16_G0283_34_MK1_spongeandspongevirus_GTCCGC_L002_R1_001_(paired)_trimmed_(paired)_contig_1667	3	VIRSorter_M_16_G0283_34_MK1_spongeandspongevirus_GTCCGC_L002_R1_001_(paired)_trimmed_(paired)_contig_1667	3	2		2.08926
M_16_G0283_34_MK1_spongeandspongevirus_GTCCGC_L002_R1_001_(paired)_trimmed_(paired)_contig_2001	5	VIRSorter_M_16_G0283_34_MK1_spongeandspongevirus_GTCCGC_L002_R1_001_(paired)_trimmed_(paired)_contig_2001	5	2		2.16292
M_16_G0283_34_MK1_spongeandspongevirus_GTCCGC_L002_R1_001_(paired)_trimmed_(paired)_contig_2011	4	VIRSorter_M_16_G0283_34_MK1_spongeandspongevirus_GTCCGC_L002_R1_001_(paired)_trimmed_(paired)_contig_2011	4	2		2.78568
M_16_G0283_34_MK1_spongeandspongevirus_GTCCGC_L002_R1_001_(paired)_trimmed_(paired)_contig_21105	3	VIRSorter_M_16_G0283_34_MK1_spongeandspongevirus_GTCCGC_L002_R1_001_(paired)_trimmed_(paired)_contig_21105	3	2		2.08926
M_16_G0283_34_MK1_spongeandspongevirus_GTCCGC_L002_R1_001_(paired)_trimmed_(paired)_contig_2228	8	VIRSorter_M_16_G0283_34_MK1_spongeandspongevirus_GTCCGC_L002_R1_001_(paired)_trimmed_(paired)_contig_2228	8	2		2.89537
M_16_G0283_34_MK1_spongeandspongevirus_GTCCGC_L002_R1_001_(paired)_trimmed_(paired)_contig_2576	4	VIRSorter_M_16_G0283_34_MK1_spongeandspongevirus_GTCCGC_L002_R1_001_(paired)_trimmed_(paired)_contig_2576	4	2		2.78568
M_16_G0283_34_MK1_spongeandspongevirus_GTCCGC_L002_R1_001_(paired)_trimmed_(paired)_contig_3292	5	VIRSorter_M_16_G0283_34_MK1_spongeandspongevirus_GTCCGC_L002_R1_001_(paired)_trimmed_(paired)_contig_3292	5	2		3.4821
M_16_G0283_34_MK1_spongeandspongevirus_GTCCGC_L002_R1_001_(paired)_trimmed_(paired)_contig_3368	11	VIRSorter_M_16_G0283_34_MK1_spongeandspongevirus_GTCCGC_L002_R1_001_(paired)_trimmed_(paired)_contig_3368	11	2		gene_2-gene_11:2.56995187167616
M_16_G0283_34_MK1_spongeandspongevirus_GTCCGC_L002_R1_001_(paired)_trimmed_(paired)_contig_3524	5	VIRSorter_M_16_G0283_34_MK1_spongeandspongevirus_GTCCGC_L002_R1_001_(paired)_trimmed_(paired)_contig_3524	5	2		2.16292
M_16_G0283_34_MK1_spongeandspongevirus_GTCCGC_L002_R1_001_(paired)_trimmed_(paired)_contig_468	8	VIRSorter_M_16_G0283_34_MK1_spongeandspongevirus_GTCCGC_L002_R1_001_(paired)_trimmed_(paired)_contig_468	8	2		2.89537
M_16_G0283_34_MK1_spongeandspongevirus_GTCCGC_L002_R1_001_(paired)_trimmed_(paired)_contig_5193	3	VIRSorter_M_16_G0283_34_MK1_spongeandspongevirus_GTCCGC_L002_R1_001_(paired)_trimmed_(paired)_contig_5193	3	2		2.08926
M_16_G0283_34_MK1_spongeandspongevirus_GTCCGC_L002_R1_001_(paired)_trimmed_(paired)_contig_649	8	VIRSorter_M_16_G0283_34_MK1_spongeandspongevirus_GTCCGC_L002_R1_001_(paired)_trimmed_(paired)_contig_649	8	2		2.00498
M_16_G0283_34_MK1_spongeandspongevirus_GTCCGC_L002_R1_001_(paired)_trimmed_(paired)_contig_6566	3	VIRSorter_M_16_G0283_34_MK1_spongeandspongevirus_GTCCGC_L002_R1_001_(paired)_trimmed_(paired)_contig_6566	3	2		2.08926
M_16_G0283_34_MK1_spongeandspongevirus_GTCCGC_L002_R1_001_(paired)_trimmed_(paired)_contig_66	5	VIRSorter_M_16_G0283_34_MK1_spongeandspongevirus_GTCCGC_L002_R1_001_(paired)_trimmed_(paired)_contig_66	5	2		2.16292
M_16_G0283_34_MK1_spongeandspongevirus_GTCCGC_L002_R1_001_(paired)_trimmed_(paired)_contig_680	5	VIRSorter_M_16_G0283_34_MK1_spongeandspongevirus_GTCCGC_L002_R1_001_(paired)_trimmed_(paired)_contig_680	5	2		2.16292
M_16_G0283_34_MK1_spongeandspongevirus_GTCCGC_L002_R1_001_(paired)_trimmed_(paired)_contig_6836	5	VIRSorter_M_16_G0283_34_MK1_spongeandspongevirus_GTCCGC_L002_R1_001_(paired)_trimmed_(paired)_contig_6836	5	2		2.16292
M_16_G0283_34_MK1_spongeandspongevirus_GTCCGC_L002_R1_001_(paired)_trimmed_(paired)_contig_707	4	VIRSorter_M_16_G0283_34_MK1_spongeandspongevirus_GTCCGC_L002_R1_001_(paired)_trimmed_(paired)_contig_707	4	2		2.78568
M_16_G0283_34_MK1_spongeandspongevirus_GTCCGC_L002_R1_001_(paired)_trimmed_(paired)_contig_7369	5	VIRSorter_M_16_G0283_34_MK1_spongeandspongevirus_GTCCGC_L002_R1_001_(paired)_trimmed_(paired)_contig_7369	5	2		2.16292
M_16_G0283_34_MK1_spongeandspongevirus_GTCCGC_L002_R1_001_(paired)_trimmed_(paired)_contig_7500	5	VIRSorter_M_16_G0283_34_MK1_spongeandspongevirus_GTCCGC_L002_R1_001_(paired)_trimmed_(paired)_contig_7500	5	2		2.16292
M_16_G0283_34_MK1_spongeandspongevirus_GTCCGC_L002_R1_001_(paired)_trimmed_(paired)_contig_8061	3	VIRSorter_M_16_G0283_34_MK1_spongeandspongevirus_GTCCGC_L002_R1_001_(paired)_trimmed_(paired)_contig_8061	3	2		2.08926
M_16_G0283_34_MK1_spongeandspongevirus_GTCCGC_L002_R1_001_(paired)_trimmed_(paired)_contig_939	5	VIRSorter_M_16_G0283_34_MK1_spongeandspongevirus_GTCCGC_L002_R1_001_(paired)_trimmed_(paired)_contig_939	5	2		3.4821
## 3 - Complete phage contigs - category 3 (not so sure)
## Contig_id	Nb genes contigs	Fragment	Nb genes	Category	Nb phage hallmark genes	Phage gene enrichment sig	Non-Caudovirales phage gene enrichment sig	Pfam depletion sig	Uncharacterized enrichment sig	Strand switch depletion sig	Short genes enrichment sig
## 4 - Prophages - category 1 (sure)
## Contig_id	Nb genes contigs	Fragment	Nb genes	Category	Nb phage hallmark genes	Phage gene enrichment sig	Non-Caudovirales phage gene enrichment sig	Pfam depletion sig	Uncharacterized enrichment sig	Strand switch depletion sig	Short genes enrichment sig
M_16_G0283_34_MK1_spongeandspongevirus_GTCCGC_L002_R1_001_(paired)_trimmed_(paired)_contig_226	21	VIRSorter_M_16_G0283_34_MK1_spongeandspongevirus_GTCCGC_L002_R1_001_(paired)_trimmed_(paired)_contig_226-gene_12-gene_21	10	1	1	gene_12-gene_21:2.19692619468678
M_16_G0283_34_MK1_spongeandspongevirus_GTCCGC_L002_R1_001_(paired)_trimmed_(paired)_contig_232	35	VIRSorter_M_16_G0283_34_MK1_spongeandspongevirus_GTCCGC_L002_R1_001_(paired)_trimmed_(paired)_contig_232-gene_3-gene_20	18	1	1	gene_3-gene_20:2.10393072061876
## 5 - Prophages - category 2 (somewhat sure)
## Contig_id	Nb genes contigs	Fragment	Nb genes	Category	Nb phage hallmark genes	Phage gene enrichment sig	Non-Caudovirales phage gene enrichment sig	Pfam depletion sig	Uncharacterized enrichment sig	Strand switch depletion sig	Short genes enrichment sig
M_16_G0283_34_MK1_spongeandspongevirus_GTCCGC_L002_R1_001_(paired)_trimmed_(paired)_contig_274	14	VIRSorter_M_16_G0283_34_MK1_spongeandspongevirus_GTCCGC_L002_R1_001_(paired)_trimmed_(paired)_contig_274-gene_5-gene_14	10	2		gene_5-gene_14:4.17843949049153
M_16_G0283_34_MK1_spongeandspongevirus_GTCCGC_L002_R1_001_(paired)_trimmed_(paired)_contig_29	25	VIRSorter_M_16_G0283_34_MK1_spongeandspongevirus_GTCCGC_L002_R1_001_(paired)_trimmed_(paired)_contig_29-gene_6-gene_17	12	2		gene_6-gene_17:2.05141501384327
## 6 - Prophages - category 3 (not so sure)
## Contig_id	Nb genes contigs	Fragment	Nb genes	Category	Nb phage hallmark genes	Phage gene enrichment sig	Non-Caudovirales phage gene enrichment sig	Pfam depletion sig	Uncharacterized enrichment sig	Strand switch depletion sig	Short genes enrichment sig
## 1 - Complete phage contigs - category 1 (sure)
## Contig_id	Nb genes contigs	Fragment	Nb genes	Category	Nb phage hallmark genes	Phage gene enrichment sig	Non-Caudovirales phage gene enrichment sig	Pfam depletion sig	Uncharacterized enrichment sig	Strand switch depletion sig	Short genes enrichment sig
M_16_G0284_42_MK1_spongeandspongevirus_GTGAAA_L002_R1_001_(paired)_trimmed_(paired)_contig_104	6	VIRSorter_M_16_G0284_42_MK1_spongeandspongevirus_GTGAAA_L002_R1_001_(paired)_trimmed_(paired)_contig_104	6	1	1		3.58441
M_16_G0284_42_MK1_spongeandspongevirus_GTGAAA_L002_R1_001_(paired)_trimmed_(paired)_contig_1053	3	VIRSorter_M_16_G0284_42_MK1_spongeandspongevirus_GTGAAA_L002_R1_001_(paired)_trimmed_(paired)_contig_1053	3	1	1	2.08547
M_16_G0284_42_MK1_spongeandspongevirus_GTGAAA_L002_R1_001_(paired)_trimmed_(paired)_contig_113	5	VIRSorter_M_16_G0284_42_MK1_spongeandspongevirus_GTGAAA_L002_R1_001_(paired)_trimmed_(paired)_contig_113	5	1	1		3.75929
M_16_G0284_42_MK1_spongeandspongevirus_GTGAAA_L002_R1_001_(paired)_trimmed_(paired)_contig_1283	7	VIRSorter_M_16_G0284_42_MK1_spongeandspongevirus_GTGAAA_L002_R1_001_(paired)_trimmed_(paired)_contig_1283	7	1	1	2.31295
M_16_G0284_42_MK1_spongeandspongevirus_GTGAAA_L002_R1_001_(paired)_trimmed_(paired)_contig_145	6	VIRSorter_M_16_G0284_42_MK1_spongeandspongevirus_GTGAAA_L002_R1_001_(paired)_trimmed_(paired)_contig_145	6	1	1		3.58441
M_16_G0284_42_MK1_spongeandspongevirus_GTGAAA_L002_R1_001_(paired)_trimmed_(paired)_contig_1762	7	VIRSorter_M_16_G0284_42_MK1_spongeandspongevirus_GTGAAA_L002_R1_001_(paired)_trimmed_(paired)_contig_1762	7	1	1	3.4083
M_16_G0284_42_MK1_spongeandspongevirus_GTGAAA_L002_R1_001_(paired)_trimmed_(paired)_contig_2142	6	VIRSorter_M_16_G0284_42_MK1_spongeandspongevirus_GTGAAA_L002_R1_001_(paired)_trimmed_(paired)_contig_2142	6	1	1		3.58441
M_16_G0284_42_MK1_spongeandspongevirus_GTGAAA_L002_R1_001_(paired)_trimmed_(paired)_contig_25	6	VIRSorter_M_16_G0284_42_MK1_spongeandspongevirus_GTGAAA_L002_R1_001_(paired)_trimmed_(paired)_contig_25	6	1	1		3.58441
M_16_G0284_42_MK1_spongeandspongevirus_GTGAAA_L002_R1_001_(paired)_trimmed_(paired)_contig_304	7	VIRSorter_M_16_G0284_42_MK1_spongeandspongevirus_GTGAAA_L002_R1_001_(paired)_trimmed_(paired)_contig_304	7	1	3	3.4083	13.4234
M_16_G0284_42_MK1_spongeandspongevirus_GTGAAA_L002_R1_001_(paired)_trimmed_(paired)_contig_514	7	VIRSorter_M_16_G0284_42_MK1_spongeandspongevirus_GTGAAA_L002_R1_001_(paired)_trimmed_(paired)_contig_514	7	1	1	2.31295
## 2 - Complete phage contigs - category 2 (somewhat sure)
## Contig_id	Nb genes contigs	Fragment	Nb genes	Category	Nb phage hallmark genes	Phage gene enrichment sig	Non-Caudovirales phage gene enrichment sig	Pfam depletion sig	Uncharacterized enrichment sig	Strand switch depletion sig	Short genes enrichment sig
M_16_G0284_42_MK1_spongeandspongevirus_GTGAAA_L002_R1_001_(paired)_trimmed_(paired)_contig_1103	5	VIRSorter_M_16_G0284_42_MK1_spongeandspongevirus_GTGAAA_L002_R1_001_(paired)_trimmed_(paired)_contig_1103	5	2		2.15811
M_16_G0284_42_MK1_spongeandspongevirus_GTGAAA_L002_R1_001_(paired)_trimmed_(paired)_contig_283	13	VIRSorter_M_16_G0284_42_MK1_spongeandspongevirus_GTGAAA_L002_R1_001_(paired)_trimmed_(paired)_contig_283	13	2		4.9321
M_16_G0284_42_MK1_spongeandspongevirus_GTGAAA_L002_R1_001_(paired)_trimmed_(paired)_contig_3089	4	VIRSorter_M_16_G0284_42_MK1_spongeandspongevirus_GTGAAA_L002_R1_001_(paired)_trimmed_(paired)_contig_3089	4	2		2.78062
M_16_G0284_42_MK1_spongeandspongevirus_GTGAAA_L002_R1_001_(paired)_trimmed_(paired)_contig_3292	4	VIRSorter_M_16_G0284_42_MK1_spongeandspongevirus_GTGAAA_L002_R1_001_(paired)_trimmed_(paired)_contig_3292	4	2		2.78062
M_16_G0284_42_MK1_spongeandspongevirus_GTGAAA_L002_R1_001_(paired)_trimmed_(paired)_contig_35	5	VIRSorter_M_16_G0284_42_MK1_spongeandspongevirus_GTGAAA_L002_R1_001_(paired)_trimmed_(paired)_contig_35	5	2		2.15811
M_16_G0284_42_MK1_spongeandspongevirus_GTGAAA_L002_R1_001_(paired)_trimmed_(paired)_contig_4143	4	VIRSorter_M_16_G0284_42_MK1_spongeandspongevirus_GTGAAA_L002_R1_001_(paired)_trimmed_(paired)_contig_4143	4	2		2.78062
M_16_G0284_42_MK1_spongeandspongevirus_GTGAAA_L002_R1_001_(paired)_trimmed_(paired)_contig_481	6	VIRSorter_M_16_G0284_42_MK1_spongeandspongevirus_GTGAAA_L002_R1_001_(paired)_trimmed_(paired)_contig_481	6	2		2.77758
M_16_G0284_42_MK1_spongeandspongevirus_GTGAAA_L002_R1_001_(paired)_trimmed_(paired)_contig_483	12	VIRSorter_M_16_G0284_42_MK1_spongeandspongevirus_GTGAAA_L002_R1_001_(paired)_trimmed_(paired)_contig_483	12	2		gene_1-gene_11:2.82234772013540
M_16_G0284_42_MK1_spongeandspongevirus_GTGAAA_L002_R1_001_(paired)_trimmed_(paired)_contig_5643	4	VIRSorter_M_16_G0284_42_MK1_spongeandspongevirus_GTGAAA_L002_R1_001_(paired)_trimmed_(paired)_contig_5643	4	2		2.78062
M_16_G0284_42_MK1_spongeandspongevirus_GTGAAA_L002_R1_001_(paired)_trimmed_(paired)_contig_6258	5	VIRSorter_M_16_G0284_42_MK1_spongeandspongevirus_GTGAAA_L002_R1_001_(paired)_trimmed_(paired)_contig_6258	5	2		2.15811
M_16_G0284_42_MK1_spongeandspongevirus_GTGAAA_L002_R1_001_(paired)_trimmed_(paired)_contig_981	5	VIRSorter_M_16_G0284_42_MK1_spongeandspongevirus_GTGAAA_L002_R1_001_(paired)_trimmed_(paired)_contig_981	5	2		2.15811
## 3 - Complete phage contigs - category 3 (not so sure)
## Contig_id	Nb genes contigs	Fragment	Nb genes	Category	Nb phage hallmark genes	Phage gene enrichment sig	Non-Caudovirales phage gene enrichment sig	Pfam depletion sig	Uncharacterized enrichment sig	Strand switch depletion sig	Short genes enrichment sig
## 4 - Prophages - category 1 (sure)
## Contig_id	Nb genes contigs	Fragment	Nb genes	Category	Nb phage hallmark genes	Phage gene enrichment sig	Non-Caudovirales phage gene enrichment sig	Pfam depletion sig	Uncharacterized enrichment sig	Strand switch depletion sig	Short genes enrichment sig
## 5 - Prophages - category 2 (somewhat sure)
## Contig_id	Nb genes contigs	Fragment	Nb genes	Category	Nb phage hallmark genes	Phage gene enrichment sig	Non-Caudovirales phage gene enrichment sig	Pfam depletion sig	Uncharacterized enrichment sig	Strand switch depletion sig	Short genes enrichment sig
M_16_G0284_42_MK1_spongeandspongevirus_GTGAAA_L002_R1_001_(paired)_trimmed_(paired)_contig_31	30	VIRSorter_M_16_G0284_42_MK1_spongeandspongevirus_GTGAAA_L002_R1_001_(paired)_trimmed_(paired)_contig_31-gene_9-gene_19	11	2		gene_9-gene_19:3.63455956415397
## 6 - Prophages - category 3 (not so sure)
## Contig_id	Nb genes contigs	Fragment	Nb genes	Category	Nb phage hallmark genes	Phage gene enrichment sig	Non-Caudovirales phage gene enrichment sig	Pfam depletion sig	Uncharacterized enrichment sig	Strand switch depletion sig	Short genes enrichment sig
## 1 - Complete phage contigs - category 1 (sure)
## Contig_id	Nb genes contigs	Fragment	Nb genes	Category	Nb phage hallmark genes	Phage gene enrichment sig	Non-Caudovirales phage gene enrichment sig	Pfam depletion sig	Uncharacterized enrichment sig	Strand switch depletion sig	Short genes enrichment sig
M_16_G0269_31_MK1_spongeandspongevirus_TTAGGC_L002_R1_001_(paired)_trimmed_(paired)_contig_109	6	VIRSorter_M_16_G0269_31_MK1_spongeandspongevirus_TTAGGC_L002_R1_001_(paired)_trimmed_(paired)_contig_109	6	1	2	3.31523	13.2151
M_16_G0269_31_MK1_spongeandspongevirus_TTAGGC_L002_R1_001_(paired)_trimmed_(paired)_contig_1198	6	VIRSorter_M_16_G0269_31_MK1_spongeandspongevirus_TTAGGC_L002_R1_001_(paired)_trimmed_(paired)_contig_1198	6	1	1		4.42282
M_16_G0269_31_MK1_spongeandspongevirus_TTAGGC_L002_R1_001_(paired)_trimmed_(paired)_contig_14873	3	VIRSorter_M_16_G0269_31_MK1_spongeandspongevirus_TTAGGC_L002_R1_001_(paired)_trimmed_(paired)_contig_14873	3	1	1	2.41971
M_16_G0269_31_MK1_spongeandspongevirus_TTAGGC_L002_R1_001_(paired)_trimmed_(paired)_contig_18125	4	VIRSorter_M_16_G0269_31_MK1_spongeandspongevirus_TTAGGC_L002_R1_001_(paired)_trimmed_(paired)_contig_18125	4	1	2	3.22629
M_16_G0269_31_MK1_spongeandspongevirus_TTAGGC_L002_R1_001_(paired)_trimmed_(paired)_contig_1904	4	VIRSorter_M_16_G0269_31_MK1_spongeandspongevirus_TTAGGC_L002_R1_001_(paired)_trimmed_(paired)_contig_1904	4	1	1	3.22629
M_16_G0269_31_MK1_spongeandspongevirus_TTAGGC_L002_R1_001_(paired)_trimmed_(paired)_contig_2015	3	VIRSorter_M_16_G0269_31_MK1_spongeandspongevirus_TTAGGC_L002_R1_001_(paired)_trimmed_(paired)_contig_2015	3	1	2	2.41971
M_16_G0269_31_MK1_spongeandspongevirus_TTAGGC_L002_R1_001_(paired)_trimmed_(paired)_contig_22282	4	VIRSorter_M_16_G0269_31_MK1_spongeandspongevirus_TTAGGC_L002_R1_001_(paired)_trimmed_(paired)_contig_22282	4	1	1		4.81984
M_16_G0269_31_MK1_spongeandspongevirus_TTAGGC_L002_R1_001_(paired)_trimmed_(paired)_contig_3021	4	VIRSorter_M_16_G0269_31_MK1_spongeandspongevirus_TTAGGC_L002_R1_001_(paired)_trimmed_(paired)_contig_3021	4	1	1		2.19751
## 2 - Complete phage contigs - category 2 (somewhat sure)
## Contig_id	Nb genes contigs	Fragment	Nb genes	Category	Nb phage hallmark genes	Phage gene enrichment sig	Non-Caudovirales phage gene enrichment sig	Pfam depletion sig	Uncharacterized enrichment sig	Strand switch depletion sig	Short genes enrichment sig
M_16_G0269_31_MK1_spongeandspongevirus_TTAGGC_L002_R1_001_(paired)_trimmed_(paired)_contig_1177	9	VIRSorter_M_16_G0269_31_MK1_spongeandspongevirus_TTAGGC_L002_R1_001_(paired)_trimmed_(paired)_contig_1177	9	2		3.10165
M_16_G0269_31_MK1_spongeandspongevirus_TTAGGC_L002_R1_001_(paired)_trimmed_(paired)_contig_1242	4	VIRSorter_M_16_G0269_31_MK1_spongeandspongevirus_TTAGGC_L002_R1_001_(paired)_trimmed_(paired)_contig_1242	4	2		3.22629
M_16_G0269_31_MK1_spongeandspongevirus_TTAGGC_L002_R1_001_(paired)_trimmed_(paired)_contig_1275	6	VIRSorter_M_16_G0269_31_MK1_spongeandspongevirus_TTAGGC_L002_R1_001_(paired)_trimmed_(paired)_contig_1275	6	2		2.1657
M_16_G0269_31_MK1_spongeandspongevirus_TTAGGC_L002_R1_001_(paired)_trimmed_(paired)_contig_1425	5	VIRSorter_M_16_G0269_31_MK1_spongeandspongevirus_TTAGGC_L002_R1_001_(paired)_trimmed_(paired)_contig_1425	5	2		2.58525
M_16_G0269_31_MK1_spongeandspongevirus_TTAGGC_L002_R1_001_(paired)_trimmed_(paired)_contig_16699	3	VIRSorter_M_16_G0269_31_MK1_spongeandspongevirus_TTAGGC_L002_R1_001_(paired)_trimmed_(paired)_contig_16699	3	2		2.41971
M_16_G0269_31_MK1_spongeandspongevirus_TTAGGC_L002_R1_001_(paired)_trimmed_(paired)_contig_18924	4	VIRSorter_M_16_G0269_31_MK1_spongeandspongevirus_TTAGGC_L002_R1_001_(paired)_trimmed_(paired)_contig_18924	4	2		3.22629
M_16_G0269_31_MK1_spongeandspongevirus_TTAGGC_L002_R1_001_(paired)_trimmed_(paired)_contig_19559	3	VIRSorter_M_16_G0269_31_MK1_spongeandspongevirus_TTAGGC_L002_R1_001_(paired)_trimmed_(paired)_contig_19559	3	2		2.41971
M_16_G0269_31_MK1_spongeandspongevirus_TTAGGC_L002_R1_001_(paired)_trimmed_(paired)_contig_217	11	VIRSorter_M_16_G0269_31_MK1_spongeandspongevirus_TTAGGC_L002_R1_001_(paired)_trimmed_(paired)_contig_217	11	2		gene_1-gene_10:2.28831293079318
M_16_G0269_31_MK1_spongeandspongevirus_TTAGGC_L002_R1_001_(paired)_trimmed_(paired)_contig_2294	3	VIRSorter_M_16_G0269_31_MK1_spongeandspongevirus_TTAGGC_L002_R1_001_(paired)_trimmed_(paired)_contig_2294	3	2		2.41971
M_16_G0269_31_MK1_spongeandspongevirus_TTAGGC_L002_R1_001_(paired)_trimmed_(paired)_contig_2915	5	VIRSorter_M_16_G0269_31_MK1_spongeandspongevirus_TTAGGC_L002_R1_001_(paired)_trimmed_(paired)_contig_2915	5	2		2.58525
M_16_G0269_31_MK1_spongeandspongevirus_TTAGGC_L002_R1_001_(paired)_trimmed_(paired)_contig_32857	3	VIRSorter_M_16_G0269_31_MK1_spongeandspongevirus_TTAGGC_L002_R1_001_(paired)_trimmed_(paired)_contig_32857	3	2		2.41971
M_16_G0269_31_MK1_spongeandspongevirus_TTAGGC_L002_R1_001_(paired)_trimmed_(paired)_contig_386	7	VIRSorter_M_16_G0269_31_MK1_spongeandspongevirus_TTAGGC_L002_R1_001_(paired)_trimmed_(paired)_contig_386	7	2		4.05672
M_16_G0269_31_MK1_spongeandspongevirus_TTAGGC_L002_R1_001_(paired)_trimmed_(paired)_contig_4217	5	VIRSorter_M_16_G0269_31_MK1_spongeandspongevirus_TTAGGC_L002_R1_001_(paired)_trimmed_(paired)_contig_4217	5	2		2.58525
M_16_G0269_31_MK1_spongeandspongevirus_TTAGGC_L002_R1_001_(paired)_trimmed_(paired)_contig_5379	5	VIRSorter_M_16_G0269_31_MK1_spongeandspongevirus_TTAGGC_L002_R1_001_(paired)_trimmed_(paired)_contig_5379	5	2		2.58525
M_16_G0269_31_MK1_spongeandspongevirus_TTAGGC_L002_R1_001_(paired)_trimmed_(paired)_contig_575	9	VIRSorter_M_16_G0269_31_MK1_spongeandspongevirus_TTAGGC_L002_R1_001_(paired)_trimmed_(paired)_contig_575	9	2		2.1729
M_16_G0269_31_MK1_spongeandspongevirus_TTAGGC_L002_R1_001_(paired)_trimmed_(paired)_contig_6787	5	VIRSorter_M_16_G0269_31_MK1_spongeandspongevirus_TTAGGC_L002_R1_001_(paired)_trimmed_(paired)_contig_6787	5	2		2.58525
M_16_G0269_31_MK1_spongeandspongevirus_TTAGGC_L002_R1_001_(paired)_trimmed_(paired)_contig_8460	5	VIRSorter_M_16_G0269_31_MK1_spongeandspongevirus_TTAGGC_L002_R1_001_(paired)_trimmed_(paired)_contig_8460	5	2		2.58525
M_16_G0269_31_MK1_spongeandspongevirus_TTAGGC_L002_R1_001_(paired)_trimmed_(paired)_contig_89-circular	45	VIRSorter_M_16_G0269_31_MK1_spongeandspongevirus_TTAGGC_L002_R1_001_(paired)_trimmed_(paired)_contig_89-circular	45	2	3	gene_5-gene_45:2.63810296733457
M_16_G0269_31_MK1_spongeandspongevirus_TTAGGC_L002_R1_001_(paired)_trimmed_(paired)_contig_9088	5	VIRSorter_M_16_G0269_31_MK1_spongeandspongevirus_TTAGGC_L002_R1_001_(paired)_trimmed_(paired)_contig_9088	5	2		2.58525
## 3 - Complete phage contigs - category 3 (not so sure)
## Contig_id	Nb genes contigs	Fragment	Nb genes	Category	Nb phage hallmark genes	Phage gene enrichment sig	Non-Caudovirales phage gene enrichment sig	Pfam depletion sig	Uncharacterized enrichment sig	Strand switch depletion sig	Short genes enrichment sig
## 4 - Prophages - category 1 (sure)
## Contig_id	Nb genes contigs	Fragment	Nb genes	Category	Nb phage hallmark genes	Phage gene enrichment sig	Non-Caudovirales phage gene enrichment sig	Pfam depletion sig	Uncharacterized enrichment sig	Strand switch depletion sig	Short genes enrichment sig
## 5 - Prophages - category 2 (somewhat sure)
## Contig_id	Nb genes contigs	Fragment	Nb genes	Category	Nb phage hallmark genes	Phage gene enrichment sig	Non-Caudovirales phage gene enrichment sig	Pfam depletion sig	Uncharacterized enrichment sig	Strand switch depletion sig	Short genes enrichment sig
M_16_G0269_31_MK1_spongeandspongevirus_TTAGGC_L002_R1_001_(paired)_trimmed_(paired)_contig_23	68	VIRSorter_M_16_G0269_31_MK1_spongeandspongevirus_TTAGGC_L002_R1_001_(paired)_trimmed_(paired)_contig_23-gene_1-gene_16	16	2		gene_1-gene_16:9.65717090026052
M_16_G0269_31_MK1_spongeandspongevirus_TTAGGC_L002_R1_001_(paired)_trimmed_(paired)_contig_25-circular	95	VIRSorter_M_16_G0269_31_MK1_spongeandspongevirus_TTAGGC_L002_R1_001_(paired)_trimmed_(paired)_contig_25-circular-gene_7-gene_19	13	2		gene_7-gene_19:3.54125942778410
## 6 - Prophages - category 3 (not so sure)
## Contig_id	Nb genes contigs	Fragment	Nb genes	Category	Nb phage hallmark genes	Phage gene enrichment sig	Non-Caudovirales phage gene enrichment sig	Pfam depletion sig	Uncharacterized enrichment sig	Strand switch depletion sig	Short genes enrichment sig
## 1 - Complete phage contigs - category 1 (sure)
## Contig_id	Nb genes contigs	Fragment	Nb genes	Category	Nb phage hallmark genes	Phage gene enrichment sig	Non-Caudovirales phage gene enrichment sig	Pfam depletion sig	Uncharacterized enrichment sig	Strand switch depletion sig	Short genes enrichment sig
M_16_G0268_38_MK1_spongeandspongevirus_CGATGT_L002_R1_001_(paired)_trimmed_(paired)_contig_1770	7	VIRSorter_M_16_G0268_38_MK1_spongeandspongevirus_CGATGT_L002_R1_001_(paired)_trimmed_(paired)_contig_1770	7	1	4	2.76446
M_16_G0268_38_MK1_spongeandspongevirus_CGATGT_L002_R1_001_(paired)_trimmed_(paired)_contig_199	7	VIRSorter_M_16_G0268_38_MK1_spongeandspongevirus_CGATGT_L002_R1_001_(paired)_trimmed_(paired)_contig_199	7	1	2	2.76446	13.2337
M_16_G0268_38_MK1_spongeandspongevirus_CGATGT_L002_R1_001_(paired)_trimmed_(paired)_contig_2116	8	VIRSorter_M_16_G0268_38_MK1_spongeandspongevirus_CGATGT_L002_R1_001_(paired)_trimmed_(paired)_contig_2116	8	1	1	2.40058
M_16_G0268_38_MK1_spongeandspongevirus_CGATGT_L002_R1_001_(paired)_trimmed_(paired)_contig_27952	5	VIRSorter_M_16_G0268_38_MK1_spongeandspongevirus_CGATGT_L002_R1_001_(paired)_trimmed_(paired)_contig_27952	5	1	2	2.5303
M_16_G0268_38_MK1_spongeandspongevirus_CGATGT_L002_R1_001_(paired)_trimmed_(paired)_contig_4141	6	VIRSorter_M_16_G0268_38_MK1_spongeandspongevirus_CGATGT_L002_R1_001_(paired)_trimmed_(paired)_contig_4141	6	1	1		2.13419
M_16_G0268_38_MK1_spongeandspongevirus_CGATGT_L002_R1_001_(paired)_trimmed_(paired)_contig_4760	4	VIRSorter_M_16_G0268_38_MK1_spongeandspongevirus_CGATGT_L002_R1_001_(paired)_trimmed_(paired)_contig_4760	4	1	1	3.16926
## 2 - Complete phage contigs - category 2 (somewhat sure)
## Contig_id	Nb genes contigs	Fragment	Nb genes	Category	Nb phage hallmark genes	Phage gene enrichment sig	Non-Caudovirales phage gene enrichment sig	Pfam depletion sig	Uncharacterized enrichment sig	Strand switch depletion sig	Short genes enrichment sig
M_16_G0268_38_MK1_spongeandspongevirus_CGATGT_L002_R1_001_(paired)_trimmed_(paired)_contig_12617	6	VIRSorter_M_16_G0268_38_MK1_spongeandspongevirus_CGATGT_L002_R1_001_(paired)_trimmed_(paired)_contig_12617	6	2		3.24613
M_16_G0268_38_MK1_spongeandspongevirus_CGATGT_L002_R1_001_(paired)_trimmed_(paired)_contig_12631	4	VIRSorter_M_16_G0268_38_MK1_spongeandspongevirus_CGATGT_L002_R1_001_(paired)_trimmed_(paired)_contig_12631	4	2		3.16926
M_16_G0268_38_MK1_spongeandspongevirus_CGATGT_L002_R1_001_(paired)_trimmed_(paired)_contig_1269	8	VIRSorter_M_16_G0268_38_MK1_spongeandspongevirus_CGATGT_L002_R1_001_(paired)_trimmed_(paired)_contig_1269	8	2		4.7092
M_16_G0268_38_MK1_spongeandspongevirus_CGATGT_L002_R1_001_(paired)_trimmed_(paired)_contig_13502	5	VIRSorter_M_16_G0268_38_MK1_spongeandspongevirus_CGATGT_L002_R1_001_(paired)_trimmed_(paired)_contig_13502	5	2		3.96158
M_16_G0268_38_MK1_spongeandspongevirus_CGATGT_L002_R1_001_(paired)_trimmed_(paired)_contig_14462	3	VIRSorter_M_16_G0268_38_MK1_spongeandspongevirus_CGATGT_L002_R1_001_(paired)_trimmed_(paired)_contig_14462	3	2		2.37695
M_16_G0268_38_MK1_spongeandspongevirus_CGATGT_L002_R1_001_(paired)_trimmed_(paired)_contig_146	6	VIRSorter_M_16_G0268_38_MK1_spongeandspongevirus_CGATGT_L002_R1_001_(paired)_trimmed_(paired)_contig_146	6	2		3.24613
M_16_G0268_38_MK1_spongeandspongevirus_CGATGT_L002_R1_001_(paired)_trimmed_(paired)_contig_15349	3	VIRSorter_M_16_G0268_38_MK1_spongeandspongevirus_CGATGT_L002_R1_001_(paired)_trimmed_(paired)_contig_15349	3	2		2.37695
M_16_G0268_38_MK1_spongeandspongevirus_CGATGT_L002_R1_001_(paired)_trimmed_(paired)_contig_166	5	VIRSorter_M_16_G0268_38_MK1_spongeandspongevirus_CGATGT_L002_R1_001_(paired)_trimmed_(paired)_contig_166	5	2		2.5303
M_16_G0268_38_MK1_spongeandspongevirus_CGATGT_L002_R1_001_(paired)_trimmed_(paired)_contig_1753	4	VIRSorter_M_16_G0268_38_MK1_spongeandspongevirus_CGATGT_L002_R1_001_(paired)_trimmed_(paired)_contig_1753	4	2		3.16926
M_16_G0268_38_MK1_spongeandspongevirus_CGATGT_L002_R1_001_(paired)_trimmed_(paired)_contig_18640	6	VIRSorter_M_16_G0268_38_MK1_spongeandspongevirus_CGATGT_L002_R1_001_(paired)_trimmed_(paired)_contig_18640	6	2		3.24613
M_16_G0268_38_MK1_spongeandspongevirus_CGATGT_L002_R1_001_(paired)_trimmed_(paired)_contig_18972	4	VIRSorter_M_16_G0268_38_MK1_spongeandspongevirus_CGATGT_L002_R1_001_(paired)_trimmed_(paired)_contig_18972	4	2		3.16926
M_16_G0268_38_MK1_spongeandspongevirus_CGATGT_L002_R1_001_(paired)_trimmed_(paired)_contig_1986	3	VIRSorter_M_16_G0268_38_MK1_spongeandspongevirus_CGATGT_L002_R1_001_(paired)_trimmed_(paired)_contig_1986	3	2		2.37695
M_16_G0268_38_MK1_spongeandspongevirus_CGATGT_L002_R1_001_(paired)_trimmed_(paired)_contig_2339	4	VIRSorter_M_16_G0268_38_MK1_spongeandspongevirus_CGATGT_L002_R1_001_(paired)_trimmed_(paired)_contig_2339	4	2		3.16926
M_16_G0268_38_MK1_spongeandspongevirus_CGATGT_L002_R1_001_(paired)_trimmed_(paired)_contig_2452	4	VIRSorter_M_16_G0268_38_MK1_spongeandspongevirus_CGATGT_L002_R1_001_(paired)_trimmed_(paired)_contig_2452	4	2		3.16926
M_16_G0268_38_MK1_spongeandspongevirus_CGATGT_L002_R1_001_(paired)_trimmed_(paired)_contig_3944	6	VIRSorter_M_16_G0268_38_MK1_spongeandspongevirus_CGATGT_L002_R1_001_(paired)_trimmed_(paired)_contig_3944	6	2		3.24613
M_16_G0268_38_MK1_spongeandspongevirus_CGATGT_L002_R1_001_(paired)_trimmed_(paired)_contig_4150	5	VIRSorter_M_16_G0268_38_MK1_spongeandspongevirus_CGATGT_L002_R1_001_(paired)_trimmed_(paired)_contig_4150	5	2		2.5303
M_16_G0268_38_MK1_spongeandspongevirus_CGATGT_L002_R1_001_(paired)_trimmed_(paired)_contig_7717	3	VIRSorter_M_16_G0268_38_MK1_spongeandspongevirus_CGATGT_L002_R1_001_(paired)_trimmed_(paired)_contig_7717	3	2		2.37695
M_16_G0268_38_MK1_spongeandspongevirus_CGATGT_L002_R1_001_(paired)_trimmed_(paired)_contig_7736	3	VIRSorter_M_16_G0268_38_MK1_spongeandspongevirus_CGATGT_L002_R1_001_(paired)_trimmed_(paired)_contig_7736	3	2		2.37695
M_16_G0268_38_MK1_spongeandspongevirus_CGATGT_L002_R1_001_(paired)_trimmed_(paired)_contig_7898	3	VIRSorter_M_16_G0268_38_MK1_spongeandspongevirus_CGATGT_L002_R1_001_(paired)_trimmed_(paired)_contig_7898	3	2		2.37695
M_16_G0268_38_MK1_spongeandspongevirus_CGATGT_L002_R1_001_(paired)_trimmed_(paired)_contig_8267	4	VIRSorter_M_16_G0268_38_MK1_spongeandspongevirus_CGATGT_L002_R1_001_(paired)_trimmed_(paired)_contig_8267	4	2		3.16926
M_16_G0268_38_MK1_spongeandspongevirus_CGATGT_L002_R1_001_(paired)_trimmed_(paired)_contig_8358	3	VIRSorter_M_16_G0268_38_MK1_spongeandspongevirus_CGATGT_L002_R1_001_(paired)_trimmed_(paired)_contig_8358	3	2		2.37695
M_16_G0268_38_MK1_spongeandspongevirus_CGATGT_L002_R1_001_(paired)_trimmed_(paired)_contig_8491	3	VIRSorter_M_16_G0268_38_MK1_spongeandspongevirus_CGATGT_L002_R1_001_(paired)_trimmed_(paired)_contig_8491	3	2		2.37695
M_16_G0268_38_MK1_spongeandspongevirus_CGATGT_L002_R1_001_(paired)_trimmed_(paired)_contig_8875	4	VIRSorter_M_16_G0268_38_MK1_spongeandspongevirus_CGATGT_L002_R1_001_(paired)_trimmed_(paired)_contig_8875	4	2		3.16926
M_16_G0268_38_MK1_spongeandspongevirus_CGATGT_L002_R1_001_(paired)_trimmed_(paired)_contig_9539	4	VIRSorter_M_16_G0268_38_MK1_spongeandspongevirus_CGATGT_L002_R1_001_(paired)_trimmed_(paired)_contig_9539	4	2		3.16926
## 3 - Complete phage contigs - category 3 (not so sure)
## Contig_id	Nb genes contigs	Fragment	Nb genes	Category	Nb phage hallmark genes	Phage gene enrichment sig	Non-Caudovirales phage gene enrichment sig	Pfam depletion sig	Uncharacterized enrichment sig	Strand switch depletion sig	Short genes enrichment sig
## 4 - Prophages - category 1 (sure)
## Contig_id	Nb genes contigs	Fragment	Nb genes	Category	Nb phage hallmark genes	Phage gene enrichment sig	Non-Caudovirales phage gene enrichment sig	Pfam depletion sig	Uncharacterized enrichment sig	Strand switch depletion sig	Short genes enrichment sig
## 5 - Prophages - category 2 (somewhat sure)
## Contig_id	Nb genes contigs	Fragment	Nb genes	Category	Nb phage hallmark genes	Phage gene enrichment sig	Non-Caudovirales phage gene enrichment sig	Pfam depletion sig	Uncharacterized enrichment sig	Strand switch depletion sig	Short genes enrichment sig
## 6 - Prophages - category 3 (not so sure)
## Contig_id	Nb genes contigs	Fragment	Nb genes	Category	Nb phage hallmark genes	Phage gene enrichment sig	Non-Caudovirales phage gene enrichment sig	Pfam depletion sig	Uncharacterized enrichment sig	Strand switch depletion sig	Short genes enrichment sig
## 1 - Complete phage contigs - category 1 (sure)
## Contig_id	Nb genes contigs	Fragment	Nb genes	Category	Nb phage hallmark genes	Phage gene enrichment sig	Non-Caudovirales phage gene enrichment sig	Pfam depletion sig	Uncharacterized enrichment sig	Strand switch depletion sig	Short genes enrichment sig
M_16_G0267_52_MK1_spongeandspongevirus_ATCACG_L002_R1_001_(paired)_trimmed_(paired)_contig_103	6	VIRSorter_M_16_G0267_52_MK1_spongeandspongevirus_ATCACG_L002_R1_001_(paired)_trimmed_(paired)_contig_103	6	1	2	3.20611	13.47
M_16_G0267_52_MK1_spongeandspongevirus_ATCACG_L002_R1_001_(paired)_trimmed_(paired)_contig_1573	5	VIRSorter_M_16_G0267_52_MK1_spongeandspongevirus_ATCACG_L002_R1_001_(paired)_trimmed_(paired)_contig_1573	5	1	1	2.49849
M_16_G0267_52_MK1_spongeandspongevirus_ATCACG_L002_R1_001_(paired)_trimmed_(paired)_contig_1646	9	VIRSorter_M_16_G0267_52_MK1_spongeandspongevirus_ATCACG_L002_R1_001_(paired)_trimmed_(paired)_contig_1646	9	1	1	2.97722
M_16_G0267_52_MK1_spongeandspongevirus_ATCACG_L002_R1_001_(paired)_trimmed_(paired)_contig_1768	7	VIRSorter_M_16_G0267_52_MK1_spongeandspongevirus_ATCACG_L002_R1_001_(paired)_trimmed_(paired)_contig_1768	7	1	1	3.92519
M_16_G0267_52_MK1_spongeandspongevirus_ATCACG_L002_R1_001_(paired)_trimmed_(paired)_contig_19676	3	VIRSorter_M_16_G0267_52_MK1_spongeandspongevirus_ATCACG_L002_R1_001_(paired)_trimmed_(paired)_contig_19676	3	1	1	2.35216
M_16_G0267_52_MK1_spongeandspongevirus_ATCACG_L002_R1_001_(paired)_trimmed_(paired)_contig_2757	8	VIRSorter_M_16_G0267_52_MK1_spongeandspongevirus_ATCACG_L002_R1_001_(paired)_trimmed_(paired)_contig_2757	8	1	1	4.65274
M_16_G0267_52_MK1_spongeandspongevirus_ATCACG_L002_R1_001_(paired)_trimmed_(paired)_contig_4655	7	VIRSorter_M_16_G0267_52_MK1_spongeandspongevirus_ATCACG_L002_R1_001_(paired)_trimmed_(paired)_contig_4655	7	1	2	5.48837
M_16_G0267_52_MK1_spongeandspongevirus_ATCACG_L002_R1_001_(paired)_trimmed_(paired)_contig_4681	3	VIRSorter_M_16_G0267_52_MK1_spongeandspongevirus_ATCACG_L002_R1_001_(paired)_trimmed_(paired)_contig_4681	3	1	3	2.35216
M_16_G0267_52_MK1_spongeandspongevirus_ATCACG_L002_R1_001_(paired)_trimmed_(paired)_contig_526	6	VIRSorter_M_16_G0267_52_MK1_spongeandspongevirus_ATCACG_L002_R1_001_(paired)_trimmed_(paired)_contig_526	6	1	1	3.20611
M_16_G0267_52_MK1_spongeandspongevirus_ATCACG_L002_R1_001_(paired)_trimmed_(paired)_contig_5579	4	VIRSorter_M_16_G0267_52_MK1_spongeandspongevirus_ATCACG_L002_R1_001_(paired)_trimmed_(paired)_contig_5579	4	1	1		2.24839
M_16_G0267_52_MK1_spongeandspongevirus_ATCACG_L002_R1_001_(paired)_trimmed_(paired)_contig_622	5	VIRSorter_M_16_G0267_52_MK1_spongeandspongevirus_ATCACG_L002_R1_001_(paired)_trimmed_(paired)_contig_622	5	1	1		4.70029
## 2 - Complete phage contigs - category 2 (somewhat sure)
## Contig_id	Nb genes contigs	Fragment	Nb genes	Category	Nb phage hallmark genes	Phage gene enrichment sig	Non-Caudovirales phage gene enrichment sig	Pfam depletion sig	Uncharacterized enrichment sig	Strand switch depletion sig	Short genes enrichment sig
M_16_G0267_52_MK1_spongeandspongevirus_ATCACG_L002_R1_001_(paired)_trimmed_(paired)_contig_10799	5	VIRSorter_M_16_G0267_52_MK1_spongeandspongevirus_ATCACG_L002_R1_001_(paired)_trimmed_(paired)_contig_10799	5	2		2.49849
M_16_G0267_52_MK1_spongeandspongevirus_ATCACG_L002_R1_001_(paired)_trimmed_(paired)_contig_1104	6	VIRSorter_M_16_G0267_52_MK1_spongeandspongevirus_ATCACG_L002_R1_001_(paired)_trimmed_(paired)_contig_1104	6	2		2.0822
M_16_G0267_52_MK1_spongeandspongevirus_ATCACG_L002_R1_001_(paired)_trimmed_(paired)_contig_1183	5	VIRSorter_M_16_G0267_52_MK1_spongeandspongevirus_ATCACG_L002_R1_001_(paired)_trimmed_(paired)_contig_1183	5	2		2.49849
M_16_G0267_52_MK1_spongeandspongevirus_ATCACG_L002_R1_001_(paired)_trimmed_(paired)_contig_11944	3	VIRSorter_M_16_G0267_52_MK1_spongeandspongevirus_ATCACG_L002_R1_001_(paired)_trimmed_(paired)_contig_11944	3	2		2.35216
M_16_G0267_52_MK1_spongeandspongevirus_ATCACG_L002_R1_001_(paired)_trimmed_(paired)_contig_1246	5	VIRSorter_M_16_G0267_52_MK1_spongeandspongevirus_ATCACG_L002_R1_001_(paired)_trimmed_(paired)_contig_1246	5	2		2.49849
M_16_G0267_52_MK1_spongeandspongevirus_ATCACG_L002_R1_001_(paired)_trimmed_(paired)_contig_12778	5	VIRSorter_M_16_G0267_52_MK1_spongeandspongevirus_ATCACG_L002_R1_001_(paired)_trimmed_(paired)_contig_12778	5	2		2.49849
M_16_G0267_52_MK1_spongeandspongevirus_ATCACG_L002_R1_001_(paired)_trimmed_(paired)_contig_13089	3	VIRSorter_M_16_G0267_52_MK1_spongeandspongevirus_ATCACG_L002_R1_001_(paired)_trimmed_(paired)_contig_13089	3	2		2.35216
M_16_G0267_52_MK1_spongeandspongevirus_ATCACG_L002_R1_001_(paired)_trimmed_(paired)_contig_14389	3	VIRSorter_M_16_G0267_52_MK1_spongeandspongevirus_ATCACG_L002_R1_001_(paired)_trimmed_(paired)_contig_14389	3	2		2.35216
M_16_G0267_52_MK1_spongeandspongevirus_ATCACG_L002_R1_001_(paired)_trimmed_(paired)_contig_1467	10	VIRSorter_M_16_G0267_52_MK1_spongeandspongevirus_ATCACG_L002_R1_001_(paired)_trimmed_(paired)_contig_1467	10	2		7.84053
M_16_G0267_52_MK1_spongeandspongevirus_ATCACG_L002_R1_001_(paired)_trimmed_(paired)_contig_154	8	VIRSorter_M_16_G0267_52_MK1_spongeandspongevirus_ATCACG_L002_R1_001_(paired)_trimmed_(paired)_contig_154	8	2		2.36312
M_16_G0267_52_MK1_spongeandspongevirus_ATCACG_L002_R1_001_(paired)_trimmed_(paired)_contig_1560	5	VIRSorter_M_16_G0267_52_MK1_spongeandspongevirus_ATCACG_L002_R1_001_(paired)_trimmed_(paired)_contig_1560	5	2		3.92027
M_16_G0267_52_MK1_spongeandspongevirus_ATCACG_L002_R1_001_(paired)_trimmed_(paired)_contig_1718	5	VIRSorter_M_16_G0267_52_MK1_spongeandspongevirus_ATCACG_L002_R1_001_(paired)_trimmed_(paired)_contig_1718	5	2		2.49849
M_16_G0267_52_MK1_spongeandspongevirus_ATCACG_L002_R1_001_(paired)_trimmed_(paired)_contig_1815	6	VIRSorter_M_16_G0267_52_MK1_spongeandspongevirus_ATCACG_L002_R1_001_(paired)_trimmed_(paired)_contig_1815	6	2		3.20611
M_16_G0267_52_MK1_spongeandspongevirus_ATCACG_L002_R1_001_(paired)_trimmed_(paired)_contig_18708	3	VIRSorter_M_16_G0267_52_MK1_spongeandspongevirus_ATCACG_L002_R1_001_(paired)_trimmed_(paired)_contig_18708	3	2		2.35216
M_16_G0267_52_MK1_spongeandspongevirus_ATCACG_L002_R1_001_(paired)_trimmed_(paired)_contig_1886	6	VIRSorter_M_16_G0267_52_MK1_spongeandspongevirus_ATCACG_L002_R1_001_(paired)_trimmed_(paired)_contig_1886	6	2		2.0822
M_16_G0267_52_MK1_spongeandspongevirus_ATCACG_L002_R1_001_(paired)_trimmed_(paired)_contig_1888	9	VIRSorter_M_16_G0267_52_MK1_spongeandspongevirus_ATCACG_L002_R1_001_(paired)_trimmed_(paired)_contig_1888	9	2		4.06679
M_16_G0267_52_MK1_spongeandspongevirus_ATCACG_L002_R1_001_(paired)_trimmed_(paired)_contig_2044	4	VIRSorter_M_16_G0267_52_MK1_spongeandspongevirus_ATCACG_L002_R1_001_(paired)_trimmed_(paired)_contig_2044	4	2		3.13621
M_16_G0267_52_MK1_spongeandspongevirus_ATCACG_L002_R1_001_(paired)_trimmed_(paired)_contig_25255	3	VIRSorter_M_16_G0267_52_MK1_spongeandspongevirus_ATCACG_L002_R1_001_(paired)_trimmed_(paired)_contig_25255	3	2		2.35216
M_16_G0267_52_MK1_spongeandspongevirus_ATCACG_L002_R1_001_(paired)_trimmed_(paired)_contig_26355	3	VIRSorter_M_16_G0267_52_MK1_spongeandspongevirus_ATCACG_L002_R1_001_(paired)_trimmed_(paired)_contig_26355	3	2		2.35216
M_16_G0267_52_MK1_spongeandspongevirus_ATCACG_L002_R1_001_(paired)_trimmed_(paired)_contig_277	8	VIRSorter_M_16_G0267_52_MK1_spongeandspongevirus_ATCACG_L002_R1_001_(paired)_trimmed_(paired)_contig_277	8	2		6.27243
M_16_G0267_52_MK1_spongeandspongevirus_ATCACG_L002_R1_001_(paired)_trimmed_(paired)_contig_3065	6	VIRSorter_M_16_G0267_52_MK1_spongeandspongevirus_ATCACG_L002_R1_001_(paired)_trimmed_(paired)_contig_3065	6	2		2.0822
M_16_G0267_52_MK1_spongeandspongevirus_ATCACG_L002_R1_001_(paired)_trimmed_(paired)_contig_3191	3	VIRSorter_M_16_G0267_52_MK1_spongeandspongevirus_ATCACG_L002_R1_001_(paired)_trimmed_(paired)_contig_3191	3	2		2.35216
M_16_G0267_52_MK1_spongeandspongevirus_ATCACG_L002_R1_001_(paired)_trimmed_(paired)_contig_32133	3	VIRSorter_M_16_G0267_52_MK1_spongeandspongevirus_ATCACG_L002_R1_001_(paired)_trimmed_(paired)_contig_32133	3	2		2.35216
M_16_G0267_52_MK1_spongeandspongevirus_ATCACG_L002_R1_001_(paired)_trimmed_(paired)_contig_361	5	VIRSorter_M_16_G0267_52_MK1_spongeandspongevirus_ATCACG_L002_R1_001_(paired)_trimmed_(paired)_contig_361	5	2		2.49849
M_16_G0267_52_MK1_spongeandspongevirus_ATCACG_L002_R1_001_(paired)_trimmed_(paired)_contig_3614	4	VIRSorter_M_16_G0267_52_MK1_spongeandspongevirus_ATCACG_L002_R1_001_(paired)_trimmed_(paired)_contig_3614	4	2		3.13621
M_16_G0267_52_MK1_spongeandspongevirus_ATCACG_L002_R1_001_(paired)_trimmed_(paired)_contig_3635	6	VIRSorter_M_16_G0267_52_MK1_spongeandspongevirus_ATCACG_L002_R1_001_(paired)_trimmed_(paired)_contig_3635	6	2		2.0822
M_16_G0267_52_MK1_spongeandspongevirus_ATCACG_L002_R1_001_(paired)_trimmed_(paired)_contig_4135	3	VIRSorter_M_16_G0267_52_MK1_spongeandspongevirus_ATCACG_L002_R1_001_(paired)_trimmed_(paired)_contig_4135	3	2		2.35216
M_16_G0267_52_MK1_spongeandspongevirus_ATCACG_L002_R1_001_(paired)_trimmed_(paired)_contig_4448	3	VIRSorter_M_16_G0267_52_MK1_spongeandspongevirus_ATCACG_L002_R1_001_(paired)_trimmed_(paired)_contig_4448	3	2		2.35216
M_16_G0267_52_MK1_spongeandspongevirus_ATCACG_L002_R1_001_(paired)_trimmed_(paired)_contig_4806	3	VIRSorter_M_16_G0267_52_MK1_spongeandspongevirus_ATCACG_L002_R1_001_(paired)_trimmed_(paired)_contig_4806	3	2		2.35216
M_16_G0267_52_MK1_spongeandspongevirus_ATCACG_L002_R1_001_(paired)_trimmed_(paired)_contig_504	8	VIRSorter_M_16_G0267_52_MK1_spongeandspongevirus_ATCACG_L002_R1_001_(paired)_trimmed_(paired)_contig_504	8	2		2.36312
M_16_G0267_52_MK1_spongeandspongevirus_ATCACG_L002_R1_001_(paired)_trimmed_(paired)_contig_5268	3	VIRSorter_M_16_G0267_52_MK1_spongeandspongevirus_ATCACG_L002_R1_001_(paired)_trimmed_(paired)_contig_5268	3	2		2.35216
M_16_G0267_52_MK1_spongeandspongevirus_ATCACG_L002_R1_001_(paired)_trimmed_(paired)_contig_5447	4	VIRSorter_M_16_G0267_52_MK1_spongeandspongevirus_ATCACG_L002_R1_001_(paired)_trimmed_(paired)_contig_5447	4	2		3.13621
M_16_G0267_52_MK1_spongeandspongevirus_ATCACG_L002_R1_001_(paired)_trimmed_(paired)_contig_5884	4	VIRSorter_M_16_G0267_52_MK1_spongeandspongevirus_ATCACG_L002_R1_001_(paired)_trimmed_(paired)_contig_5884	4	2		3.13621
M_16_G0267_52_MK1_spongeandspongevirus_ATCACG_L002_R1_001_(paired)_trimmed_(paired)_contig_663	6	VIRSorter_M_16_G0267_52_MK1_spongeandspongevirus_ATCACG_L002_R1_001_(paired)_trimmed_(paired)_contig_663	6	2		3.20611
M_16_G0267_52_MK1_spongeandspongevirus_ATCACG_L002_R1_001_(paired)_trimmed_(paired)_contig_723	4	VIRSorter_M_16_G0267_52_MK1_spongeandspongevirus_ATCACG_L002_R1_001_(paired)_trimmed_(paired)_contig_723	4	2		3.13621
M_16_G0267_52_MK1_spongeandspongevirus_ATCACG_L002_R1_001_(paired)_trimmed_(paired)_contig_729	6	VIRSorter_M_16_G0267_52_MK1_spongeandspongevirus_ATCACG_L002_R1_001_(paired)_trimmed_(paired)_contig_729	6	2		2.0822
M_16_G0267_52_MK1_spongeandspongevirus_ATCACG_L002_R1_001_(paired)_trimmed_(paired)_contig_8233	3	VIRSorter_M_16_G0267_52_MK1_spongeandspongevirus_ATCACG_L002_R1_001_(paired)_trimmed_(paired)_contig_8233	3	2		2.35216
M_16_G0267_52_MK1_spongeandspongevirus_ATCACG_L002_R1_001_(paired)_trimmed_(paired)_contig_8518	5	VIRSorter_M_16_G0267_52_MK1_spongeandspongevirus_ATCACG_L002_R1_001_(paired)_trimmed_(paired)_contig_8518	5	2		3.92027
M_16_G0267_52_MK1_spongeandspongevirus_ATCACG_L002_R1_001_(paired)_trimmed_(paired)_contig_8727	5	VIRSorter_M_16_G0267_52_MK1_spongeandspongevirus_ATCACG_L002_R1_001_(paired)_trimmed_(paired)_contig_8727	5	2		2.49849
M_16_G0267_52_MK1_spongeandspongevirus_ATCACG_L002_R1_001_(paired)_trimmed_(paired)_contig_9397	4	VIRSorter_M_16_G0267_52_MK1_spongeandspongevirus_ATCACG_L002_R1_001_(paired)_trimmed_(paired)_contig_9397	4	2		3.13621
M_16_G0267_52_MK1_spongeandspongevirus_ATCACG_L002_R1_001_(paired)_trimmed_(paired)_contig_9648	3	VIRSorter_M_16_G0267_52_MK1_spongeandspongevirus_ATCACG_L002_R1_001_(paired)_trimmed_(paired)_contig_9648	3	2		2.35216
## 3 - Complete phage contigs - category 3 (not so sure)
## Contig_id	Nb genes contigs	Fragment	Nb genes	Category	Nb phage hallmark genes	Phage gene enrichment sig	Non-Caudovirales phage gene enrichment sig	Pfam depletion sig	Uncharacterized enrichment sig	Strand switch depletion sig	Short genes enrichment sig
## 4 - Prophages - category 1 (sure)
## Contig_id	Nb genes contigs	Fragment	Nb genes	Category	Nb phage hallmark genes	Phage gene enrichment sig	Non-Caudovirales phage gene enrichment sig	Pfam depletion sig	Uncharacterized enrichment sig	Strand switch depletion sig	Short genes enrichment sig
## 5 - Prophages - category 2 (somewhat sure)
## Contig_id	Nb genes contigs	Fragment	Nb genes	Category	Nb phage hallmark genes	Phage gene enrichment sig	Non-Caudovirales phage gene enrichment sig	Pfam depletion sig	Uncharacterized enrichment sig	Strand switch depletion sig	Short genes enrichment sig
M_16_G0267_52_MK1_spongeandspongevirus_ATCACG_L002_R1_001_(paired)_trimmed_(paired)_contig_71	24	VIRSorter_M_16_G0267_52_MK1_spongeandspongevirus_ATCACG_L002_R1_001_(paired)_trimmed_(paired)_contig_71-gene_4-gene_18	15	2		gene_4-gene_18:4.88565450018710
## 6 - Prophages - category 3 (not so sure)
## Contig_id	Nb genes contigs	Fragment	Nb genes	Category	Nb phage hallmark genes	Phage gene enrichment sig	Non-Caudovirales phage gene enrichment sig	Pfam depletion sig	Uncharacterized enrichment sig	Strand switch depletion sig	Short genes enrichment sig
## 1 - Complete phage contigs - category 1 (sure)
## Contig_id	Nb genes contigs	Fragment	Nb genes	Category	Nb phage hallmark genes	Phage gene enrichment sig	Non-Caudovirales phage gene enrichment sig	Pfam depletion sig	Uncharacterized enrichment sig	Strand switch depletion sig	Short genes enrichment sig
M_16_G0270_44_MK1_spongeandspongevirus_TGACCA_L002_R1_001_(paired)_trimmed_(paired)_contig_138	7	VIRSorter_M_16_G0270_44_MK1_spongeandspongevirus_TGACCA_L002_R1_001_(paired)_trimmed_(paired)_contig_138	7	1	2	4.02701	14.4772
M_16_G0270_44_MK1_spongeandspongevirus_TGACCA_L002_R1_001_(paired)_trimmed_(paired)_contig_1961	6	VIRSorter_M_16_G0270_44_MK1_spongeandspongevirus_TGACCA_L002_R1_001_(paired)_trimmed_(paired)_contig_1961	6	1	4	2.14681
M_16_G0270_44_MK1_spongeandspongevirus_TGACCA_L002_R1_001_(paired)_trimmed_(paired)_contig_2090	7	VIRSorter_M_16_G0270_44_MK1_spongeandspongevirus_TGACCA_L002_R1_001_(paired)_trimmed_(paired)_contig_2090	7	1	2	4.02701
M_16_G0270_44_MK1_spongeandspongevirus_TGACCA_L002_R1_001_(paired)_trimmed_(paired)_contig_286	5	VIRSorter_M_16_G0270_44_MK1_spongeandspongevirus_TGACCA_L002_R1_001_(paired)_trimmed_(paired)_contig_286	5	1	1	2.56565
M_16_G0270_44_MK1_spongeandspongevirus_TGACCA_L002_R1_001_(paired)_trimmed_(paired)_contig_788	6	VIRSorter_M_16_G0270_44_MK1_spongeandspongevirus_TGACCA_L002_R1_001_(paired)_trimmed_(paired)_contig_788	6	1	1		3.93422
M_16_G0270_44_MK1_spongeandspongevirus_TGACCA_L002_R1_001_(paired)_trimmed_(paired)_contig_8437	3	VIRSorter_M_16_G0270_44_MK1_spongeandspongevirus_TGACCA_L002_R1_001_(paired)_trimmed_(paired)_contig_8437	3	1	1	2.40446
## 2 - Complete phage contigs - category 2 (somewhat sure)
## Contig_id	Nb genes contigs	Fragment	Nb genes	Category	Nb phage hallmark genes	Phage gene enrichment sig	Non-Caudovirales phage gene enrichment sig	Pfam depletion sig	Uncharacterized enrichment sig	Strand switch depletion sig	Short genes enrichment sig
M_16_G0270_44_MK1_spongeandspongevirus_TGACCA_L002_R1_001_(paired)_trimmed_(paired)_contig_11349	3	VIRSorter_M_16_G0270_44_MK1_spongeandspongevirus_TGACCA_L002_R1_001_(paired)_trimmed_(paired)_contig_11349	3	2		2.40446
M_16_G0270_44_MK1_spongeandspongevirus_TGACCA_L002_R1_001_(paired)_trimmed_(paired)_contig_1163	4	VIRSorter_M_16_G0270_44_MK1_spongeandspongevirus_TGACCA_L002_R1_001_(paired)_trimmed_(paired)_contig_1163	4	2		3.20595
M_16_G0270_44_MK1_spongeandspongevirus_TGACCA_L002_R1_001_(paired)_trimmed_(paired)_contig_140	13	VIRSorter_M_16_G0270_44_MK1_spongeandspongevirus_TGACCA_L002_R1_001_(paired)_trimmed_(paired)_contig_140	13	2	1	gene_1-gene_11:3.39108787843511
M_16_G0270_44_MK1_spongeandspongevirus_TGACCA_L002_R1_001_(paired)_trimmed_(paired)_contig_24	6	VIRSorter_M_16_G0270_44_MK1_spongeandspongevirus_TGACCA_L002_R1_001_(paired)_trimmed_(paired)_contig_24	6	2		3.29058
M_16_G0270_44_MK1_spongeandspongevirus_TGACCA_L002_R1_001_(paired)_trimmed_(paired)_contig_2576	3	VIRSorter_M_16_G0270_44_MK1_spongeandspongevirus_TGACCA_L002_R1_001_(paired)_trimmed_(paired)_contig_2576	3	2		2.40446
M_16_G0270_44_MK1_spongeandspongevirus_TGACCA_L002_R1_001_(paired)_trimmed_(paired)_contig_31716	3	VIRSorter_M_16_G0270_44_MK1_spongeandspongevirus_TGACCA_L002_R1_001_(paired)_trimmed_(paired)_contig_31716	3	2		2.40446
M_16_G0270_44_MK1_spongeandspongevirus_TGACCA_L002_R1_001_(paired)_trimmed_(paired)_contig_600	9	VIRSorter_M_16_G0270_44_MK1_spongeandspongevirus_TGACCA_L002_R1_001_(paired)_trimmed_(paired)_contig_600	9	2		2.15049
M_16_G0270_44_MK1_spongeandspongevirus_TGACCA_L002_R1_001_(paired)_trimmed_(paired)_contig_756	5	VIRSorter_M_16_G0270_44_MK1_spongeandspongevirus_TGACCA_L002_R1_001_(paired)_trimmed_(paired)_contig_756	5	2		2.56565
M_16_G0270_44_MK1_spongeandspongevirus_TGACCA_L002_R1_001_(paired)_trimmed_(paired)_contig_8381	4	VIRSorter_M_16_G0270_44_MK1_spongeandspongevirus_TGACCA_L002_R1_001_(paired)_trimmed_(paired)_contig_8381	4	2		3.20595
## 3 - Complete phage contigs - category 3 (not so sure)
## Contig_id	Nb genes contigs	Fragment	Nb genes	Category	Nb phage hallmark genes	Phage gene enrichment sig	Non-Caudovirales phage gene enrichment sig	Pfam depletion sig	Uncharacterized enrichment sig	Strand switch depletion sig	Short genes enrichment sig
## 4 - Prophages - category 1 (sure)
## Contig_id	Nb genes contigs	Fragment	Nb genes	Category	Nb phage hallmark genes	Phage gene enrichment sig	Non-Caudovirales phage gene enrichment sig	Pfam depletion sig	Uncharacterized enrichment sig	Strand switch depletion sig	Short genes enrichment sig
M_16_G0270_44_MK1_spongeandspongevirus_TGACCA_L002_R1_001_(paired)_trimmed_(paired)_contig_19-circular	46	VIRSorter_M_16_G0270_44_MK1_spongeandspongevirus_TGACCA_L002_R1_001_(paired)_trimmed_(paired)_contig_19-circular-gene_0-gene_18	19	1	3	gene_0-gene_18:2.54600939459930
## 5 - Prophages - category 2 (somewhat sure)
## Contig_id	Nb genes contigs	Fragment	Nb genes	Category	Nb phage hallmark genes	Phage gene enrichment sig	Non-Caudovirales phage gene enrichment sig	Pfam depletion sig	Uncharacterized enrichment sig	Strand switch depletion sig	Short genes enrichment sig
M_16_G0270_44_MK1_spongeandspongevirus_TGACCA_L002_R1_001_(paired)_trimmed_(paired)_contig_502	25	VIRSorter_M_16_G0270_44_MK1_spongeandspongevirus_TGACCA_L002_R1_001_(paired)_trimmed_(paired)_contig_502-gene_8-gene_22	15	2		gene_8-gene_22:5.03139376876862
M_16_G0270_44_MK1_spongeandspongevirus_TGACCA_L002_R1_001_(paired)_trimmed_(paired)_contig_814	16	VIRSorter_M_16_G0270_44_MK1_spongeandspongevirus_TGACCA_L002_R1_001_(paired)_trimmed_(paired)_contig_814-gene_5-gene_15	11	2		gene_5-gene_15:2.94392984709289
## 6 - Prophages - category 3 (not so sure)
## Contig_id	Nb genes contigs	Fragment	Nb genes	Category	Nb phage hallmark genes	Phage gene enrichment sig	Non-Caudovirales phage gene enrichment sig	Pfam depletion sig	Uncharacterized enrichment sig	Strand switch depletion sig	Short genes enrichment sig
## 1 - Complete phage contigs - category 1 (sure)
## Contig_id	Nb genes contigs	Fragment	Nb genes	Category	Nb phage hallmark genes	Phage gene enrichment sig	Non-Caudovirales phage gene enrichment sig	Pfam depletion sig	Uncharacterized enrichment sig	Strand switch depletion sig	Short genes enrichment sig
M_16_G0272_48_MK1_spongeandspongevirus_GCCAAT_L002_R1_001_(paired)_trimmed_(paired)_contig_11728	3	VIRSorter_M_16_G0272_48_MK1_spongeandspongevirus_GCCAAT_L002_R1_001_(paired)_trimmed_(paired)_contig_11728	3	1	3	2.63715
M_16_G0272_48_MK1_spongeandspongevirus_GCCAAT_L002_R1_001_(paired)_trimmed_(paired)_contig_1625	4	VIRSorter_M_16_G0272_48_MK1_spongeandspongevirus_GCCAAT_L002_R1_001_(paired)_trimmed_(paired)_contig_1625	4	1	3	3.5162
M_16_G0272_48_MK1_spongeandspongevirus_GCCAAT_L002_R1_001_(paired)_trimmed_(paired)_contig_17	7	VIRSorter_M_16_G0272_48_MK1_spongeandspongevirus_GCCAAT_L002_R1_001_(paired)_trimmed_(paired)_contig_17	7	1	2	4.4814	14.7534
M_16_G0272_48_MK1_spongeandspongevirus_GCCAAT_L002_R1_001_(paired)_trimmed_(paired)_contig_230	3	VIRSorter_M_16_G0272_48_MK1_spongeandspongevirus_GCCAAT_L002_R1_001_(paired)_trimmed_(paired)_contig_230	3	1	1		4.72278
M_16_G0272_48_MK1_spongeandspongevirus_GCCAAT_L002_R1_001_(paired)_trimmed_(paired)_contig_592	5	VIRSorter_M_16_G0272_48_MK1_spongeandspongevirus_GCCAAT_L002_R1_001_(paired)_trimmed_(paired)_contig_592	5	1	1		4.20136
## 2 - Complete phage contigs - category 2 (somewhat sure)
## Contig_id	Nb genes contigs	Fragment	Nb genes	Category	Nb phage hallmark genes	Phage gene enrichment sig	Non-Caudovirales phage gene enrichment sig	Pfam depletion sig	Uncharacterized enrichment sig	Strand switch depletion sig	Short genes enrichment sig
M_16_G0272_48_MK1_spongeandspongevirus_GCCAAT_L002_R1_001_(paired)_trimmed_(paired)_contig_1053	5	VIRSorter_M_16_G0272_48_MK1_spongeandspongevirus_GCCAAT_L002_R1_001_(paired)_trimmed_(paired)_contig_1053	5	2		2.86574
M_16_G0272_48_MK1_spongeandspongevirus_GCCAAT_L002_R1_001_(paired)_trimmed_(paired)_contig_1157	3	VIRSorter_M_16_G0272_48_MK1_spongeandspongevirus_GCCAAT_L002_R1_001_(paired)_trimmed_(paired)_contig_1157	3	2		2.63715
M_16_G0272_48_MK1_spongeandspongevirus_GCCAAT_L002_R1_001_(paired)_trimmed_(paired)_contig_11689	4	VIRSorter_M_16_G0272_48_MK1_spongeandspongevirus_GCCAAT_L002_R1_001_(paired)_trimmed_(paired)_contig_11689	4	2		2.08041
M_16_G0272_48_MK1_spongeandspongevirus_GCCAAT_L002_R1_001_(paired)_trimmed_(paired)_contig_12462	3	VIRSorter_M_16_G0272_48_MK1_spongeandspongevirus_GCCAAT_L002_R1_001_(paired)_trimmed_(paired)_contig_12462	3	2		2.63715
M_16_G0272_48_MK1_spongeandspongevirus_GCCAAT_L002_R1_001_(paired)_trimmed_(paired)_contig_12485	4	VIRSorter_M_16_G0272_48_MK1_spongeandspongevirus_GCCAAT_L002_R1_001_(paired)_trimmed_(paired)_contig_12485	4	2		3.5162
M_16_G0272_48_MK1_spongeandspongevirus_GCCAAT_L002_R1_001_(paired)_trimmed_(paired)_contig_1686	4	VIRSorter_M_16_G0272_48_MK1_spongeandspongevirus_GCCAAT_L002_R1_001_(paired)_trimmed_(paired)_contig_1686	4	2		3.5162
M_16_G0272_48_MK1_spongeandspongevirus_GCCAAT_L002_R1_001_(paired)_trimmed_(paired)_contig_1704	7	VIRSorter_M_16_G0272_48_MK1_spongeandspongevirus_GCCAAT_L002_R1_001_(paired)_trimmed_(paired)_contig_1704	7	2		3.17415
M_16_G0272_48_MK1_spongeandspongevirus_GCCAAT_L002_R1_001_(paired)_trimmed_(paired)_contig_1889	6	VIRSorter_M_16_G0272_48_MK1_spongeandspongevirus_GCCAAT_L002_R1_001_(paired)_trimmed_(paired)_contig_1889	6	2		3.66776
M_16_G0272_48_MK1_spongeandspongevirus_GCCAAT_L002_R1_001_(paired)_trimmed_(paired)_contig_2600	4	VIRSorter_M_16_G0272_48_MK1_spongeandspongevirus_GCCAAT_L002_R1_001_(paired)_trimmed_(paired)_contig_2600	4	2		2.08041
M_16_G0272_48_MK1_spongeandspongevirus_GCCAAT_L002_R1_001_(paired)_trimmed_(paired)_contig_3232	4	VIRSorter_M_16_G0272_48_MK1_spongeandspongevirus_GCCAAT_L002_R1_001_(paired)_trimmed_(paired)_contig_3232	4	2		3.5162
M_16_G0272_48_MK1_spongeandspongevirus_GCCAAT_L002_R1_001_(paired)_trimmed_(paired)_contig_3569	3	VIRSorter_M_16_G0272_48_MK1_spongeandspongevirus_GCCAAT_L002_R1_001_(paired)_trimmed_(paired)_contig_3569	3	2		2.63715
M_16_G0272_48_MK1_spongeandspongevirus_GCCAAT_L002_R1_001_(paired)_trimmed_(paired)_contig_3594	3	VIRSorter_M_16_G0272_48_MK1_spongeandspongevirus_GCCAAT_L002_R1_001_(paired)_trimmed_(paired)_contig_3594	3	2		2.63715
M_16_G0272_48_MK1_spongeandspongevirus_GCCAAT_L002_R1_001_(paired)_trimmed_(paired)_contig_3988	4	VIRSorter_M_16_G0272_48_MK1_spongeandspongevirus_GCCAAT_L002_R1_001_(paired)_trimmed_(paired)_contig_3988	4	2		2.08041
M_16_G0272_48_MK1_spongeandspongevirus_GCCAAT_L002_R1_001_(paired)_trimmed_(paired)_contig_404	4	VIRSorter_M_16_G0272_48_MK1_spongeandspongevirus_GCCAAT_L002_R1_001_(paired)_trimmed_(paired)_contig_404	4	2		2.08041
M_16_G0272_48_MK1_spongeandspongevirus_GCCAAT_L002_R1_001_(paired)_trimmed_(paired)_contig_4426	4	VIRSorter_M_16_G0272_48_MK1_spongeandspongevirus_GCCAAT_L002_R1_001_(paired)_trimmed_(paired)_contig_4426	4	2		3.5162
M_16_G0272_48_MK1_spongeandspongevirus_GCCAAT_L002_R1_001_(paired)_trimmed_(paired)_contig_5494	4	VIRSorter_M_16_G0272_48_MK1_spongeandspongevirus_GCCAAT_L002_R1_001_(paired)_trimmed_(paired)_contig_5494	4	2		2.08041
M_16_G0272_48_MK1_spongeandspongevirus_GCCAAT_L002_R1_001_(paired)_trimmed_(paired)_contig_729	7	VIRSorter_M_16_G0272_48_MK1_spongeandspongevirus_GCCAAT_L002_R1_001_(paired)_trimmed_(paired)_contig_729	7	2		2.11691
M_16_G0272_48_MK1_spongeandspongevirus_GCCAAT_L002_R1_001_(paired)_trimmed_(paired)_contig_78	14	VIRSorter_M_16_G0272_48_MK1_spongeandspongevirus_GCCAAT_L002_R1_001_(paired)_trimmed_(paired)_contig_78	14	2	3	gene_3-gene_14:2.34408812273864
M_16_G0272_48_MK1_spongeandspongevirus_GCCAAT_L002_R1_001_(paired)_trimmed_(paired)_contig_841	4	VIRSorter_M_16_G0272_48_MK1_spongeandspongevirus_GCCAAT_L002_R1_001_(paired)_trimmed_(paired)_contig_841	4	2		3.5162
## 3 - Complete phage contigs - category 3 (not so sure)
## Contig_id	Nb genes contigs	Fragment	Nb genes	Category	Nb phage hallmark genes	Phage gene enrichment sig	Non-Caudovirales phage gene enrichment sig	Pfam depletion sig	Uncharacterized enrichment sig	Strand switch depletion sig	Short genes enrichment sig
## 4 - Prophages - category 1 (sure)
## Contig_id	Nb genes contigs	Fragment	Nb genes	Category	Nb phage hallmark genes	Phage gene enrichment sig	Non-Caudovirales phage gene enrichment sig	Pfam depletion sig	Uncharacterized enrichment sig	Strand switch depletion sig	Short genes enrichment sig
## 5 - Prophages - category 2 (somewhat sure)
## Contig_id	Nb genes contigs	Fragment	Nb genes	Category	Nb phage hallmark genes	Phage gene enrichment sig	Non-Caudovirales phage gene enrichment sig	Pfam depletion sig	Uncharacterized enrichment sig	Strand switch depletion sig	Short genes enrichment sig
## 6 - Prophages - category 3 (not so sure)
## Contig_id	Nb genes contigs	Fragment	Nb genes	Category	Nb phage hallmark genes	Phage gene enrichment sig	Non-Caudovirales phage gene enrichment sig	Pfam depletion sig	Uncharacterized enrichment sig	Strand switch depletion sig	Short genes enrichment sig
## 1 - Complete phage contigs - category 1 (sure)
## Contig_id	Nb genes contigs	Fragment	Nb genes	Category	Nb phage hallmark genes	Phage gene enrichment sig	Non-Caudovirales phage gene enrichment sig	Pfam depletion sig	Uncharacterized enrichment sig	Strand switch depletion sig	Short genes enrichment sig
M_16_G0271_71_MK1_spongeandspongevirus_ACAGTG_L002_R1_001_(paired)_trimmed_(paired)_contig_137	7	VIRSorter_M_16_G0271_71_MK1_spongeandspongevirus_ACAGTG_L002_R1_001_(paired)_trimmed_(paired)_contig_137	7	1	2	4.03008	14.626
M_16_G0271_71_MK1_spongeandspongevirus_ACAGTG_L002_R1_001_(paired)_trimmed_(paired)_contig_206	11	VIRSorter_M_16_G0271_71_MK1_spongeandspongevirus_ACAGTG_L002_R1_001_(paired)_trimmed_(paired)_contig_206	11	1	1	2.87543
M_16_G0271_71_MK1_spongeandspongevirus_ACAGTG_L002_R1_001_(paired)_trimmed_(paired)_contig_304	5	VIRSorter_M_16_G0271_71_MK1_spongeandspongevirus_ACAGTG_L002_R1_001_(paired)_trimmed_(paired)_contig_304	5	1	2		6.73678
M_16_G0271_71_MK1_spongeandspongevirus_ACAGTG_L002_R1_001_(paired)_trimmed_(paired)_contig_4484	9	VIRSorter_M_16_G0271_71_MK1_spongeandspongevirus_ACAGTG_L002_R1_001_(paired)_trimmed_(paired)_contig_4484	9	1	1	2.15281
M_16_G0271_71_MK1_spongeandspongevirus_ACAGTG_L002_R1_001_(paired)_trimmed_(paired)_contig_990	3	VIRSorter_M_16_G0271_71_MK1_spongeandspongevirus_ACAGTG_L002_R1_001_(paired)_trimmed_(paired)_contig_990	3	1	2	2.40604
## 2 - Complete phage contigs - category 2 (somewhat sure)
## Contig_id	Nb genes contigs	Fragment	Nb genes	Category	Nb phage hallmark genes	Phage gene enrichment sig	Non-Caudovirales phage gene enrichment sig	Pfam depletion sig	Uncharacterized enrichment sig	Strand switch depletion sig	Short genes enrichment sig
M_16_G0271_71_MK1_spongeandspongevirus_ACAGTG_L002_R1_001_(paired)_trimmed_(paired)_contig_11056	3	VIRSorter_M_16_G0271_71_MK1_spongeandspongevirus_ACAGTG_L002_R1_001_(paired)_trimmed_(paired)_contig_11056	3	2		2.40604
M_16_G0271_71_MK1_spongeandspongevirus_ACAGTG_L002_R1_001_(paired)_trimmed_(paired)_contig_127	3	VIRSorter_M_16_G0271_71_MK1_spongeandspongevirus_ACAGTG_L002_R1_001_(paired)_trimmed_(paired)_contig_127	3	2		2.40604
M_16_G0271_71_MK1_spongeandspongevirus_ACAGTG_L002_R1_001_(paired)_trimmed_(paired)_contig_15933	3	VIRSorter_M_16_G0271_71_MK1_spongeandspongevirus_ACAGTG_L002_R1_001_(paired)_trimmed_(paired)_contig_15933	3	2		2.40604
M_16_G0271_71_MK1_spongeandspongevirus_ACAGTG_L002_R1_001_(paired)_trimmed_(paired)_contig_19361	4	VIRSorter_M_16_G0271_71_MK1_spongeandspongevirus_ACAGTG_L002_R1_001_(paired)_trimmed_(paired)_contig_19361	4	2		3.20806
M_16_G0271_71_MK1_spongeandspongevirus_ACAGTG_L002_R1_001_(paired)_trimmed_(paired)_contig_19465	3	VIRSorter_M_16_G0271_71_MK1_spongeandspongevirus_ACAGTG_L002_R1_001_(paired)_trimmed_(paired)_contig_19465	3	2		2.40604
M_16_G0271_71_MK1_spongeandspongevirus_ACAGTG_L002_R1_001_(paired)_trimmed_(paired)_contig_22723	3	VIRSorter_M_16_G0271_71_MK1_spongeandspongevirus_ACAGTG_L002_R1_001_(paired)_trimmed_(paired)_contig_22723	3	2		2.40604
M_16_G0271_71_MK1_spongeandspongevirus_ACAGTG_L002_R1_001_(paired)_trimmed_(paired)_contig_251	3	VIRSorter_M_16_G0271_71_MK1_spongeandspongevirus_ACAGTG_L002_R1_001_(paired)_trimmed_(paired)_contig_251	3	2		2.40604
M_16_G0271_71_MK1_spongeandspongevirus_ACAGTG_L002_R1_001_(paired)_trimmed_(paired)_contig_2615	5	VIRSorter_M_16_G0271_71_MK1_spongeandspongevirus_ACAGTG_L002_R1_001_(paired)_trimmed_(paired)_contig_2615	5	2			4.159
M_16_G0271_71_MK1_spongeandspongevirus_ACAGTG_L002_R1_001_(paired)_trimmed_(paired)_contig_2926	6	VIRSorter_M_16_G0271_71_MK1_spongeandspongevirus_ACAGTG_L002_R1_001_(paired)_trimmed_(paired)_contig_2926	6	2		3.29313
M_16_G0271_71_MK1_spongeandspongevirus_ACAGTG_L002_R1_001_(paired)_trimmed_(paired)_contig_371	3	VIRSorter_M_16_G0271_71_MK1_spongeandspongevirus_ACAGTG_L002_R1_001_(paired)_trimmed_(paired)_contig_371	3	2		2.40604
M_16_G0271_71_MK1_spongeandspongevirus_ACAGTG_L002_R1_001_(paired)_trimmed_(paired)_contig_3720	5	VIRSorter_M_16_G0271_71_MK1_spongeandspongevirus_ACAGTG_L002_R1_001_(paired)_trimmed_(paired)_contig_3720	5	2		2.56768
M_16_G0271_71_MK1_spongeandspongevirus_ACAGTG_L002_R1_001_(paired)_trimmed_(paired)_contig_3920	4	VIRSorter_M_16_G0271_71_MK1_spongeandspongevirus_ACAGTG_L002_R1_001_(paired)_trimmed_(paired)_contig_3920	4	2		3.20806
M_16_G0271_71_MK1_spongeandspongevirus_ACAGTG_L002_R1_001_(paired)_trimmed_(paired)_contig_45629	4	VIRSorter_M_16_G0271_71_MK1_spongeandspongevirus_ACAGTG_L002_R1_001_(paired)_trimmed_(paired)_contig_45629	4	2		3.20806
M_16_G0271_71_MK1_spongeandspongevirus_ACAGTG_L002_R1_001_(paired)_trimmed_(paired)_contig_4930	4	VIRSorter_M_16_G0271_71_MK1_spongeandspongevirus_ACAGTG_L002_R1_001_(paired)_trimmed_(paired)_contig_4930	4	2		3.20806
M_16_G0271_71_MK1_spongeandspongevirus_ACAGTG_L002_R1_001_(paired)_trimmed_(paired)_contig_5056	5	VIRSorter_M_16_G0271_71_MK1_spongeandspongevirus_ACAGTG_L002_R1_001_(paired)_trimmed_(paired)_contig_5056	5	2		4.01007
M_16_G0271_71_MK1_spongeandspongevirus_ACAGTG_L002_R1_001_(paired)_trimmed_(paired)_contig_6020	3	VIRSorter_M_16_G0271_71_MK1_spongeandspongevirus_ACAGTG_L002_R1_001_(paired)_trimmed_(paired)_contig_6020	3	2		2.40604
M_16_G0271_71_MK1_spongeandspongevirus_ACAGTG_L002_R1_001_(paired)_trimmed_(paired)_contig_6527	3	VIRSorter_M_16_G0271_71_MK1_spongeandspongevirus_ACAGTG_L002_R1_001_(paired)_trimmed_(paired)_contig_6527	3	2		2.40604
M_16_G0271_71_MK1_spongeandspongevirus_ACAGTG_L002_R1_001_(paired)_trimmed_(paired)_contig_6689	3	VIRSorter_M_16_G0271_71_MK1_spongeandspongevirus_ACAGTG_L002_R1_001_(paired)_trimmed_(paired)_contig_6689	3	2		2.40604
M_16_G0271_71_MK1_spongeandspongevirus_ACAGTG_L002_R1_001_(paired)_trimmed_(paired)_contig_6757	7	VIRSorter_M_16_G0271_71_MK1_spongeandspongevirus_ACAGTG_L002_R1_001_(paired)_trimmed_(paired)_contig_6757	7	2		4.03008
M_16_G0271_71_MK1_spongeandspongevirus_ACAGTG_L002_R1_001_(paired)_trimmed_(paired)_contig_7890	3	VIRSorter_M_16_G0271_71_MK1_spongeandspongevirus_ACAGTG_L002_R1_001_(paired)_trimmed_(paired)_contig_7890	3	2		2.40604
M_16_G0271_71_MK1_spongeandspongevirus_ACAGTG_L002_R1_001_(paired)_trimmed_(paired)_contig_850	5	VIRSorter_M_16_G0271_71_MK1_spongeandspongevirus_ACAGTG_L002_R1_001_(paired)_trimmed_(paired)_contig_850	5	2		2.56768
M_16_G0271_71_MK1_spongeandspongevirus_ACAGTG_L002_R1_001_(paired)_trimmed_(paired)_contig_905	8	VIRSorter_M_16_G0271_71_MK1_spongeandspongevirus_ACAGTG_L002_R1_001_(paired)_trimmed_(paired)_contig_905	8	2		2.44466
## 3 - Complete phage contigs - category 3 (not so sure)
## Contig_id	Nb genes contigs	Fragment	Nb genes	Category	Nb phage hallmark genes	Phage gene enrichment sig	Non-Caudovirales phage gene enrichment sig	Pfam depletion sig	Uncharacterized enrichment sig	Strand switch depletion sig	Short genes enrichment sig
## 4 - Prophages - category 1 (sure)
## Contig_id	Nb genes contigs	Fragment	Nb genes	Category	Nb phage hallmark genes	Phage gene enrichment sig	Non-Caudovirales phage gene enrichment sig	Pfam depletion sig	Uncharacterized enrichment sig	Strand switch depletion sig	Short genes enrichment sig
M_16_G0271_71_MK1_spongeandspongevirus_ACAGTG_L002_R1_001_(paired)_trimmed_(paired)_contig_21	46	VIRSorter_M_16_G0271_71_MK1_spongeandspongevirus_ACAGTG_L002_R1_001_(paired)_trimmed_(paired)_contig_21-gene_23-gene_44	22	1	4	gene_23-gene_44:3.42811364736550
## 5 - Prophages - category 2 (somewhat sure)
## Contig_id	Nb genes contigs	Fragment	Nb genes	Category	Nb phage hallmark genes	Phage gene enrichment sig	Non-Caudovirales phage gene enrichment sig	Pfam depletion sig	Uncharacterized enrichment sig	Strand switch depletion sig	Short genes enrichment sig
## 6 - Prophages - category 3 (not so sure)
## Contig_id	Nb genes contigs	Fragment	Nb genes	Category	Nb phage hallmark genes	Phage gene enrichment sig	Non-Caudovirales phage gene enrichment sig	Pfam depletion sig	Uncharacterized enrichment sig	Strand switch depletion sig	Short genes enrichment sig
## 1 - Complete phage contigs - category 1 (sure)
## Contig_id	Nb genes contigs	Fragment	Nb genes	Category	Nb phage hallmark genes	Phage gene enrichment sig	Non-Caudovirales phage gene enrichment sig	Pfam depletion sig	Uncharacterized enrichment sig	Strand switch depletion sig	Short genes enrichment sig
GBR_PIP_19_combined_R1_(paired)_trimmed_(paired)_contig_10274	4	VIRSorter_GBR_PIP_19_combined_R1_(paired)_trimmed_(paired)_contig_10274	4	1	1	3.7859
GBR_PIP_19_combined_R1_(paired)_trimmed_(paired)_contig_10522	5	VIRSorter_GBR_PIP_19_combined_R1_(paired)_trimmed_(paired)_contig_10522	5	1	3	4.73238
GBR_PIP_19_combined_R1_(paired)_trimmed_(paired)_contig_1449	5	VIRSorter_GBR_PIP_19_combined_R1_(paired)_trimmed_(paired)_contig_1449	5	1	1		3.84043
GBR_PIP_19_combined_R1_(paired)_trimmed_(paired)_contig_145	7	VIRSorter_GBR_PIP_19_combined_R1_(paired)_trimmed_(paired)_contig_145	7	1	2	4.87804	13.6677
GBR_PIP_19_combined_R1_(paired)_trimmed_(paired)_contig_2041	4	VIRSorter_GBR_PIP_19_combined_R1_(paired)_trimmed_(paired)_contig_2041	4	1	1	3.7859
GBR_PIP_19_combined_R1_(paired)_trimmed_(paired)_contig_2160	9	VIRSorter_GBR_PIP_19_combined_R1_(paired)_trimmed_(paired)_contig_2160	9	1	1		3.28854
GBR_PIP_19_combined_R1_(paired)_trimmed_(paired)_contig_402	6	VIRSorter_GBR_PIP_19_combined_R1_(paired)_trimmed_(paired)_contig_402	6	1	1		3.66544
GBR_PIP_19_combined_R1_(paired)_trimmed_(paired)_contig_4402	4	VIRSorter_GBR_PIP_19_combined_R1_(paired)_trimmed_(paired)_contig_4402	4	1	2	2.27587
GBR_PIP_19_combined_R1_(paired)_trimmed_(paired)_contig_5965	6	VIRSorter_GBR_PIP_19_combined_R1_(paired)_trimmed_(paired)_contig_5965	6	1	1	3.99722
GBR_PIP_19_combined_R1_(paired)_trimmed_(paired)_contig_8619	10	VIRSorter_GBR_PIP_19_combined_R1_(paired)_trimmed_(paired)_contig_8619	10	1	1	6.01057
## 2 - Complete phage contigs - category 2 (somewhat sure)
## Contig_id	Nb genes contigs	Fragment	Nb genes	Category	Nb phage hallmark genes	Phage gene enrichment sig	Non-Caudovirales phage gene enrichment sig	Pfam depletion sig	Uncharacterized enrichment sig	Strand switch depletion sig	Short genes enrichment sig
GBR_PIP_19_combined_R1_(paired)_trimmed_(paired)_contig_1064	7	VIRSorter_GBR_PIP_19_combined_R1_(paired)_trimmed_(paired)_contig_1064	7	2		3.49602
GBR_PIP_19_combined_R1_(paired)_trimmed_(paired)_contig_11031	4	VIRSorter_GBR_PIP_19_combined_R1_(paired)_trimmed_(paired)_contig_11031	4	2		3.7859
GBR_PIP_19_combined_R1_(paired)_trimmed_(paired)_contig_11959	6	VIRSorter_GBR_PIP_19_combined_R1_(paired)_trimmed_(paired)_contig_11959	6	2			3.66544
GBR_PIP_19_combined_R1_(paired)_trimmed_(paired)_contig_12617	5	VIRSorter_GBR_PIP_19_combined_R1_(paired)_trimmed_(paired)_contig_12617	5	2		3.12812
GBR_PIP_19_combined_R1_(paired)_trimmed_(paired)_contig_1665	8	VIRSorter_GBR_PIP_19_combined_R1_(paired)_trimmed_(paired)_contig_1665	8	2		4.32017
GBR_PIP_19_combined_R1_(paired)_trimmed_(paired)_contig_18457	3	VIRSorter_GBR_PIP_19_combined_R1_(paired)_trimmed_(paired)_contig_18457	3	2		2.83943
GBR_PIP_19_combined_R1_(paired)_trimmed_(paired)_contig_1943	5	VIRSorter_GBR_PIP_19_combined_R1_(paired)_trimmed_(paired)_contig_1943	5	2		3.12812
GBR_PIP_19_combined_R1_(paired)_trimmed_(paired)_contig_22870	4	VIRSorter_GBR_PIP_19_combined_R1_(paired)_trimmed_(paired)_contig_22870	4	2		2.27587
GBR_PIP_19_combined_R1_(paired)_trimmed_(paired)_contig_2373	4	VIRSorter_GBR_PIP_19_combined_R1_(paired)_trimmed_(paired)_contig_2373	4	2		2.27587
GBR_PIP_19_combined_R1_(paired)_trimmed_(paired)_contig_2636	4	VIRSorter_GBR_PIP_19_combined_R1_(paired)_trimmed_(paired)_contig_2636	4	2		3.7859
GBR_PIP_19_combined_R1_(paired)_trimmed_(paired)_contig_269	15	VIRSorter_GBR_PIP_19_combined_R1_(paired)_trimmed_(paired)_contig_269	15	2		gene_1-gene_14:3.04711694562694
GBR_PIP_19_combined_R1_(paired)_trimmed_(paired)_contig_3989	9	VIRSorter_GBR_PIP_19_combined_R1_(paired)_trimmed_(paired)_contig_3989	9	2			3.28854
GBR_PIP_19_combined_R1_(paired)_trimmed_(paired)_contig_531	11	VIRSorter_GBR_PIP_19_combined_R1_(paired)_trimmed_(paired)_contig_531	11	2	3	gene_2-gene_11:2.06747417688159
GBR_PIP_19_combined_R1_(paired)_trimmed_(paired)_contig_559	11	VIRSorter_GBR_PIP_19_combined_R1_(paired)_trimmed_(paired)_contig_559	11	2		gene_2-gene_11:2.06747417688159
GBR_PIP_19_combined_R1_(paired)_trimmed_(paired)_contig_591	4	VIRSorter_GBR_PIP_19_combined_R1_(paired)_trimmed_(paired)_contig_591	4	2		2.27587
GBR_PIP_19_combined_R1_(paired)_trimmed_(paired)_contig_7581	8	VIRSorter_GBR_PIP_19_combined_R1_(paired)_trimmed_(paired)_contig_7581	8	2		2.10449
GBR_PIP_19_combined_R1_(paired)_trimmed_(paired)_contig_7987	10	VIRSorter_GBR_PIP_19_combined_R1_(paired)_trimmed_(paired)_contig_7987	10	2		3.53316
## 3 - Complete phage contigs - category 3 (not so sure)
## Contig_id	Nb genes contigs	Fragment	Nb genes	Category	Nb phage hallmark genes	Phage gene enrichment sig	Non-Caudovirales phage gene enrichment sig	Pfam depletion sig	Uncharacterized enrichment sig	Strand switch depletion sig	Short genes enrichment sig
## 4 - Prophages - category 1 (sure)
## Contig_id	Nb genes contigs	Fragment	Nb genes	Category	Nb phage hallmark genes	Phage gene enrichment sig	Non-Caudovirales phage gene enrichment sig	Pfam depletion sig	Uncharacterized enrichment sig	Strand switch depletion sig	Short genes enrichment sig
## 5 - Prophages - category 2 (somewhat sure)
## Contig_id	Nb genes contigs	Fragment	Nb genes	Category	Nb phage hallmark genes	Phage gene enrichment sig	Non-Caudovirales phage gene enrichment sig	Pfam depletion sig	Uncharacterized enrichment sig	Strand switch depletion sig	Short genes enrichment sig
GBR_PIP_19_combined_R1_(paired)_trimmed_(paired)_contig_7	20	VIRSorter_GBR_PIP_19_combined_R1_(paired)_trimmed_(paired)_contig_7-gene_8-gene_19	12	2		gene_8-gene_19:5.91986994979771
## 6 - Prophages - category 3 (not so sure)
## Contig_id	Nb genes contigs	Fragment	Nb genes	Category	Nb phage hallmark genes	Phage gene enrichment sig	Non-Caudovirales phage gene enrichment sig	Pfam depletion sig	Uncharacterized enrichment sig	Strand switch depletion sig	Short genes enrichment sig
## 1 - Complete phage contigs - category 1 (sure)
## Contig_id	Nb genes contigs	Fragment	Nb genes	Category	Nb phage hallmark genes	Phage gene enrichment sig	Non-Caudovirales phage gene enrichment sig	Pfam depletion sig	Uncharacterized enrichment sig	Strand switch depletion sig	Short genes enrichment sig
M_16_G0279_1_MK1_spongeandspongevirus_AGTCAA_L002_R1_001_(paired)_trimmed_(paired)_contig_1120	5	VIRSorter_M_16_G0279_1_MK1_spongeandspongevirus_AGTCAA_L002_R1_001_(paired)_trimmed_(paired)_contig_1120	5	1	1	3.40186
M_16_G0279_1_MK1_spongeandspongevirus_AGTCAA_L002_R1_001_(paired)_trimmed_(paired)_contig_1121	5	VIRSorter_M_16_G0279_1_MK1_spongeandspongevirus_AGTCAA_L002_R1_001_(paired)_trimmed_(paired)_contig_1121	5	1	1	3.40186
M_16_G0279_1_MK1_spongeandspongevirus_AGTCAA_L002_R1_001_(paired)_trimmed_(paired)_contig_1376	8	VIRSorter_M_16_G0279_1_MK1_spongeandspongevirus_AGTCAA_L002_R1_001_(paired)_trimmed_(paired)_contig_1376	8	1	1		3.73019
M_16_G0279_1_MK1_spongeandspongevirus_AGTCAA_L002_R1_001_(paired)_trimmed_(paired)_contig_1414-circular	5	VIRSorter_M_16_G0279_1_MK1_spongeandspongevirus_AGTCAA_L002_R1_001_(paired)_trimmed_(paired)_contig_1414-circular	5	1	1		4.1751
M_16_G0279_1_MK1_spongeandspongevirus_AGTCAA_L002_R1_001_(paired)_trimmed_(paired)_contig_1536	8	VIRSorter_M_16_G0279_1_MK1_spongeandspongevirus_AGTCAA_L002_R1_001_(paired)_trimmed_(paired)_contig_1536	8	1	1	2.35939	3.73019
M_16_G0279_1_MK1_spongeandspongevirus_AGTCAA_L002_R1_001_(paired)_trimmed_(paired)_contig_1538	3	VIRSorter_M_16_G0279_1_MK1_spongeandspongevirus_AGTCAA_L002_R1_001_(paired)_trimmed_(paired)_contig_1538	3	1	1		2.11043
M_16_G0279_1_MK1_spongeandspongevirus_AGTCAA_L002_R1_001_(paired)_trimmed_(paired)_contig_1539	4	VIRSorter_M_16_G0279_1_MK1_spongeandspongevirus_AGTCAA_L002_R1_001_(paired)_trimmed_(paired)_contig_1539	4	1	1	4.06603
M_16_G0279_1_MK1_spongeandspongevirus_AGTCAA_L002_R1_001_(paired)_trimmed_(paired)_contig_17680	4	VIRSorter_M_16_G0279_1_MK1_spongeandspongevirus_AGTCAA_L002_R1_001_(paired)_trimmed_(paired)_contig_17680	4	1	1	2.48001
M_16_G0279_1_MK1_spongeandspongevirus_AGTCAA_L002_R1_001_(paired)_trimmed_(paired)_contig_18353	5	VIRSorter_M_16_G0279_1_MK1_spongeandspongevirus_AGTCAA_L002_R1_001_(paired)_trimmed_(paired)_contig_18353	5	1	1	3.40186
M_16_G0279_1_MK1_spongeandspongevirus_AGTCAA_L002_R1_001_(paired)_trimmed_(paired)_contig_1968	5	VIRSorter_M_16_G0279_1_MK1_spongeandspongevirus_AGTCAA_L002_R1_001_(paired)_trimmed_(paired)_contig_1968	5	1	1		4.1751				2.06753
M_16_G0279_1_MK1_spongeandspongevirus_AGTCAA_L002_R1_001_(paired)_trimmed_(paired)_contig_2034	5	VIRSorter_M_16_G0279_1_MK1_spongeandspongevirus_AGTCAA_L002_R1_001_(paired)_trimmed_(paired)_contig_2034	5	1	1	5.08253
M_16_G0279_1_MK1_spongeandspongevirus_AGTCAA_L002_R1_001_(paired)_trimmed_(paired)_contig_2339	7	VIRSorter_M_16_G0279_1_MK1_spongeandspongevirus_AGTCAA_L002_R1_001_(paired)_trimmed_(paired)_contig_2339	7	1	1		3.85438
M_16_G0279_1_MK1_spongeandspongevirus_AGTCAA_L002_R1_001_(paired)_trimmed_(paired)_contig_27245	3	VIRSorter_M_16_G0279_1_MK1_spongeandspongevirus_AGTCAA_L002_R1_001_(paired)_trimmed_(paired)_contig_27245	3	1	2	3.04952
M_16_G0279_1_MK1_spongeandspongevirus_AGTCAA_L002_R1_001_(paired)_trimmed_(paired)_contig_39870	5	VIRSorter_M_16_G0279_1_MK1_spongeandspongevirus_AGTCAA_L002_R1_001_(paired)_trimmed_(paired)_contig_39870	5	1	5	5.08253
M_16_G0279_1_MK1_spongeandspongevirus_AGTCAA_L002_R1_001_(paired)_trimmed_(paired)_contig_401	9	VIRSorter_M_16_G0279_1_MK1_spongeandspongevirus_AGTCAA_L002_R1_001_(paired)_trimmed_(paired)_contig_401	9	1	1	3.12686	3.6218
M_16_G0279_1_MK1_spongeandspongevirus_AGTCAA_L002_R1_001_(paired)_trimmed_(paired)_contig_4130	6	VIRSorter_M_16_G0279_1_MK1_spongeandspongevirus_AGTCAA_L002_R1_001_(paired)_trimmed_(paired)_contig_4130	6	1	1	2.95942
M_16_G0279_1_MK1_spongeandspongevirus_AGTCAA_L002_R1_001_(paired)_trimmed_(paired)_contig_481	5	VIRSorter_M_16_G0279_1_MK1_spongeandspongevirus_AGTCAA_L002_R1_001_(paired)_trimmed_(paired)_contig_481	5	1	2	2.11444
M_16_G0279_1_MK1_spongeandspongevirus_AGTCAA_L002_R1_001_(paired)_trimmed_(paired)_contig_502	7	VIRSorter_M_16_G0279_1_MK1_spongeandspongevirus_AGTCAA_L002_R1_001_(paired)_trimmed_(paired)_contig_502	7	1	3	5.29134	14.6744
M_16_G0279_1_MK1_spongeandspongevirus_AGTCAA_L002_R1_001_(paired)_trimmed_(paired)_contig_5227	4	VIRSorter_M_16_G0279_1_MK1_spongeandspongevirus_AGTCAA_L002_R1_001_(paired)_trimmed_(paired)_contig_5227	4	1	2	2.48001
M_16_G0279_1_MK1_spongeandspongevirus_AGTCAA_L002_R1_001_(paired)_trimmed_(paired)_contig_61392	4	VIRSorter_M_16_G0279_1_MK1_spongeandspongevirus_AGTCAA_L002_R1_001_(paired)_trimmed_(paired)_contig_61392	4	1	2	2.48001
M_16_G0279_1_MK1_spongeandspongevirus_AGTCAA_L002_R1_001_(paired)_trimmed_(paired)_contig_62414	5	VIRSorter_M_16_G0279_1_MK1_spongeandspongevirus_AGTCAA_L002_R1_001_(paired)_trimmed_(paired)_contig_62414	5	1	1	3.40186
M_16_G0279_1_MK1_spongeandspongevirus_AGTCAA_L002_R1_001_(paired)_trimmed_(paired)_contig_6392	6	VIRSorter_M_16_G0279_1_MK1_spongeandspongevirus_AGTCAA_L002_R1_001_(paired)_trimmed_(paired)_contig_6392	6	1	1	4.3407
[truncated: 1,866 more rows]

## Sheet: contiglengths
M_16_G0286_37_MK1_spongeandspongevirus_GTTTCG_L002_R1_001_(paired)_trimmed_(paired)_contig_1	2518
[truncated: 672,152+ more rows]

## Sheet: allgenenames
Entry	Entry name	Status	Protein names	Gene names	Organism	Length
[truncated: 2,843 more rows]

[truncated: 14 more sheets: kw-0105.cadmiumresistance, kw-0155.chromateresistance, kw-0359.herbicideresistance, kw-0475.mercuricresistance, kw-0549.nylondegradation, kw-0759.strepomycinbiosynthesis, kw-0778.telluriumresistance, kw-0040.ankrepeat, kw-0176.collagen, kw-1050.hostthylakoid, kw-0135.cellulose.biosynthesis, kw-00534.nitrate-assimilation, kw-0535.nitrogen.fixation, kw-0929.antimicrobial]
